# Supplementary material for: Transcriptome analysis of Phytophthora cactorum infecting strawberry identified RXLR effectors that induce cell death when transiently expressed in Nicotiana benthamiana
Source: Front Plant Sci. 2024 May 24;15:1379970. doi: 10.3389/fpls.2024.1379970 (PMC11157022; doi:10.3389/fpls.2024.1379970)
Supplement: Supplementary file 2 [file DataSheet_1.xlsx]

## Sheet: Descriptions
1. Total transcripts	Phytophthora cactorum transcripts detected in the rhizome of susceptible strawberry NCGR1218 (zoospore inoculated Vs control)
	1218 C-0h - Means : mean expression value of individual transcripts in the rhizome of strawberry at 0 hour after inoculation of water (control)
	1218 WI-48h - Means : mean expression value of individual transcripts in the rhizome of strawberry at 48 hour after wounded and inoculation of P. cactorum zoospores
	Transcripts are sorted as per identitty to P. cactorum genome (GCA_003287315.1_Pcac_10300_v1_cds_from_genomic) in descending order
2. Selected transcripts	Transcripts having ≥99% identitty to P. cactorum 10300 strain genome (GCA_003287315.1_Pcac_10300_v1_cds_from_genomic)
	Three candidate RXLR effector genes PC110_g741, PC110_g12148, and PC110_g19826 represesnting transcripts having 93%, 98%, and 94% identitty respectively to P. cactorum genome were included in the study
3. Secretome analysis	Proteins encoded by transcripts predicted to have a signal peptide for secretion
	1. Proteins were first analyzed for signal peptides using SignalP5
	2. Proteins having signal peptide probability ≥ 0.5 were further analyzed for mitochondrial transit peptide, transmembrane domain and endoplasmic reticulum retention motif
	3. Proteins highlighted with red had either endoplasmic reticulum retention motif or more than one transmembrane domain while no proteins had mitochondrial transit peptides
	4. Proteins having signal pepide, no more than one transmembrane domain, no mitochondrial transite peptide, and no endoplasmic reticulumn retention motif (KDEL/HDEL) were considered as secreted proteins
	5. N/A means not applicable as no K/HDEL motifs were found in the proteins
	Proteins encoded by transcripts are sorted as per identitty to P. cactorum genome in descending order
4. Secretome profile	Secretome profile of P. cactorum
	Secretome profile consisting of secreted proteins encoded by transcripts having ≥99% identitty to P. cactorum 10300 strain genome (GCA_003287315.1_Pcac_10300_v1_cds_from_genomic)
	Three candidate RXLR effectors PC110_g741, PC110_g12148, and PC110_g19826 encoded by transcripts having 93%, 98%, and 94% identitty respectively to P. cactorum genome were included in the study
	Proteins encoded by transcripts are sorted as per identitty to P. cactorum genome in descending order
5. CAZymes	Carbohydrate active enzymes (CAZymes) based on search against dbCAN3 metaserver
	CAZymes are sorted as per ascending protein ID number
6. RXLR effectors	RXLR candidates identified by using EffectR program
	RXLRs are sorted as per ascending protein ID number
7. Crinklers	Crinkler (CRN) candidates identified by using EffectR program
	Crinklers are sorted as per ascending protein ID number
8. Hypothetical proteins	Hypothetical proteins based on annotation and after filtering CAZymes, RXLR and CRN effectors
	Hypothetical proteins are sorted as per ascending protein ID number
9. Other effector proteins	Effector proteins based on annotation and after filtering CAZymes, RXLRs, CRNs, and hypothetical proteins
	Proteins under each effector categories are sorted as per ascending protein ID number

## Sheet: 1. Total transcripts
Trinity ID	Trinity isoform_ID	NCBI contig ID	NCBI protein ID	NCBI gene ID	% identity	E-value	Bit score	1218 C-0h - Means	1218 WI-48h - Means	Difference	P-value	FDR corrected p-value	NCBI annotation (>1E-3)	Transcript sequence
TRINITY_DN262809_c0_g1	TRINITY_DN262809_c0_g1_i1	MJFZ01000765.1	RAW25325.1	PC110_g18255	100	1e-97	355	0	68.0095	68.0095	0.036261	1	60s ribosomal protein l29-1-like \\ 6.30e-64 \\ 74.57 % \\ go:0003964-iea;go:0016020-iea;go:0016021-iea;go:0006278-iea;go:0016787-iea \\ rna-directed dna polymerase activity-iea;membrane-iea;integral component of membrane-iea;rna-dependent dna biosynthetic process-iea;hydrolase activity-iea \\ go:0003964;go:0006278;go:0016020 \\ rna-directed dna polymerase activity;rna-dependent dna biosynthetic …	TCCTCCTTGCTCTTTAACTGCATTTTCGGTTTTCCAAGCAAAGACGCGACGCCTCGAGACACGACGTCCCAGTAACCTGTTCCCCCGTGCCCTTCTGCGCCGCGCCTTAATCAACCACGACCGACCCTAACTCGCCACTCATCCAGAAGAAGGAAAAGAAGGAAAAGCGCTCCATTTTCGTCCATCCTCGGCCTACACCGAGCACTGGCGATCACTGGAAGAGCAGCCCGCAGGAAGGAGAAACTCTCCGTCGACTAGTGTCCATGACGCTTAACTTATTCCTCCTTGTCCTTGTTCTTGCGGTTGCGGTGCTTCTTGTCGAACTTCTTGGCCCAGTGCTGGTTGCGCAGGAACTTGGGGTCCAGGCCGCGCGTGGAGTGGAAGCGGTGGTTCTTCGGC…
TRINITY_DN30580_c0_g1	TRINITY_DN30580_c0_g1_i1	MJFZ01000274.1	RAW32504.1	PC110_g11133	100	5e-151	532	0	65.5535	65.5535	0.031773	1	60s ribosomal protein l37a, putative [phytophthora infestans t30-4]<>ribosomal protein l37a [phytophthora parasitica inra-310]<>ribosomal protein l37 [phytophthora infestans]<>ribosomal protein l37a [phytophthora parasitica p1569]<>ribosomal protein l37a [phytophthora parasitica]<>ribosomal protein l37a [phytophthora parasitica p1976]<>ribosomal protein l37a [phytophthora parasitica cj01a1]<>ribo…	ATCTTTTTTTTTTGTCGGTCGAATGGTGGCGTACAAGGCCTCCGCTTTTGCTTCATTAATAAACTCAAGGCGTGTTTCCAGCAGCGTAGCTCCACCAGATCGACCGTGTCTTTTTCTCTCGTCGAGGGCAGGCCGTTCTCTCAATCTCAGTCAGTTCCTAGTCCACAGGATAGTCGCGAATTTACGCCGAGGCGTCGTCGCGGATCTTGCGAAGACGAGCCAGGGTCGAGCGCACCGTAGCGGCCGAGGCCGTGTTCAGCAGGTAGGCGCCACCAGCGATGGTCTTGTGGCACGAGCGGCACTCCCAGATGCCCGTCACGTTGCGCTTGATCGAGTCCTTGCCGCAGAACACGCAGTTGTACTTGGCGTGCTGCGAGATTTCGATCTTCTTCACCACCT…
TRINITY_DN236925_c0_g1	TRINITY_DN236925_c0_g1_i1	MJFZ01000131.1	RAW36691.1	PC110_g7018	100	2e-168	590	0	46.0005	46.0005	0.0241057	1	Plectin/s10, n-terminal [phytophthora cactorum]<>hypothetical protein pc110_g7018 [phytophthora cactorum]	TACAAACCTCGCCGCTTATTTCCCGTGAAGATCCGCACTCGCCGGCAAGCTTTCTAGACACTTACTGTCAACATGTTGGTCCCCAAGACGAACCGTATCGCTGTGTACTCGTACCTCTTCAAGGAGGGCGTGATGGTTGCGAAGAAGGACTTCTCGCAGCCCAAGCACGAGGCCGTGGACGTGCCCAACCTCCAGGTCATCAAGCTGATGCAGTCGCTCAAGTCCCGCGGCTACGTCAAGGAGACGTTCAACTGGCAGTGGTTCTACTGGTACCTCACGAACGAGGGCATCGAGTACCTGCGCTCTTACCTGCACCTGCCCGCTGAGATCGTGCCGGCCACGCTCAAGAAGCAGGCCGCCCGTCCCACGCGCCCGCAGGCCCCGTCCGCTG
TRINITY_DN176529_c0_g1	TRINITY_DN176529_c0_g1_i1	MJFZ01000002.1	RAW43671.1	PC110_g150	100	1e-107	388	0	45.0463	45.0463	0.0265771	1	60s ribosomal protein l38 \\ 1.50e-07 \\ 98.33 % \\ go:0016020-iea;go:0016021-iea;go:0016310-iea;go:0004672-iea;go:0016301-iea;go:0030247-iea;go:0008889-iea;go:0005524-iea;go:0016787-iea;go:0006468-iea \\ membrane-iea;integral component of membrane-iea;phosphorylation-iea;protein kinase activity-iea;kinase activity-iea;polysaccharide binding-iea;glycerophosphodiester phosphodiesterase activity-ie…	TTTTTTTTTTAGACCTGCGGATGAAGGCGATGATATTTGTGACTCCCCTGGCTTCCCTCTGTGTCCGTCCGTACGTCCAATCACGCGCGATCGGAAAGAGGGGGGAAGCTGTTACGAAAGACACCCCTGCTGTGCTCTGCAGGCCAATCCCCTGTTGATATTCCTCTACAGCGAACCTACCACCTGCCTTCAACGCTGAAAAAGCTTAAGAAGACCGAGCTTTATTATGCGCCGCACTTGCATGTTGCCACACCCTAAATATCCTTGCGCTGGAGTCCAGGAGGCAGGGACTGCGTGAGCTTGTCGGCCTTCTCCGTGTCCGTCACGCAGAGCGTGTACAGGTACTTGGAGCAACGGATTTTGAACTTGACGACCTTGTCGCTCTTTTTGATCTTCACC…
TRINITY_DN235002_c0_g1	TRINITY_DN235002_c0_g1_i1	MJFZ01001626.1	RAW21658.1	PC110_g21899	100	0	793	0	44.913	44.913	0.000762404	0.1614	RXLR effector protein	CTTCTTCGTCTTCTTCTCATTCCGCAATTTGCTCAACACTCGTCACCTCCGCTTCGGATCAAGAACACATCGACTACCAATGCGCCTCTCGTACTTTCTGCTAGTAGTTGCTACCACCCTTCTCGCAAGCGGCAGTGCTGCCACAGCCTCCGGTCGCCTTATGGATGTCTCGGCAATGGAATCTCCAGAGTTGACTGGTATGGGCCAAGCCATCGGCAGTGAAAAGAGGTCGTTGCGCTACCATGGCAACGACGATCGAGCTGACGAGGAAGAAGACGAAGAAGACGAAGAAAGAAAGGGTACCAACATCTATGCGACGGAGAAGCTCAATGAAATGTTGGCATCGGTAAAGAGGGCGCAGAATGGAGATGATGGAGGTTTGGAAAAAGTCTACAAGAG…
TRINITY_DN8992_c1_g2	TRINITY_DN8992_c1_g2_i1	MJFZ01001403.1	RAW22176.1	PC110_g21383	100	0	1275	0	41.5793	41.5793	0.00817088	0.584173	Ribosomal protein l1/ribosomal biogenesis protein [phytophthora cactorum]<>hypothetical protein pc110_g21383 [phytophthora cactorum]	AATCGTCGAAGAAGCGCCCCGACCGAAACACCCAAAGGAAGCAATGAGCAAGCTGAACTCGGAGCTGCTGTCGCAGGCCGTGGACGACATCCTGGCCTTCTCTGCCGGTGAGACTGTCACCATCAACGGTGATGAGCTCAAGGGCAAGAAGCGTAACTTTAACGAGACCATCGAGCTGCAGATTGCGCTCAAGAACTACGACCCGCAAAAAGACAAGCGTTTCAGCGGCACGTTCAAGCTGCCCACCGTGCCCCGCCCCAACATGAAGATCTGCGTGCTGGGTAACGCTGTGCACTGCGAAATGGCCGAGAAGGAGGGCTTCGAGTACATGACGGTGGACGACCTGAAGAAGTTCAACAAGAACAAGAAGGTCATCAAGAAGTTCGCCAAGAAGTACGA…
TRINITY_DN130818_c0_g1	TRINITY_DN130818_c0_g1_i1	MJFZ01000005.1	RAW43328.1	PC110_g453	100	0	1070	0	35.6735	35.6735	0.021683	1	Ribosomal protein l18e/l15p [phytophthora cactorum]<>hypothetical protein pc110_g453 [phytophthora cactorum]	GGGGTGCGCGTCTCAATTTTATTCCCTGGGTTTTGTTTATTCCAACCGCTGATAAGCACGGAGCCGTCTCCACGACTGCAGCAGCGGCGCCACACAGCGAGAGAAACTCGCCGCCAGCACGCAGCAATTCCTAGCCAAACTGCTGCTCCAACTGCCACACGCGTAACACAGAGACGACTGCCCGTACCACTGACGTCCGGAAGTACAAGACAGAGAAAGCCTGGTCTCAGTGTGCTCGTGGCTAGGCCGCTTACACCTTGAAGCCACGCGATTTCCTGCGGCCACGGGCACGCTCGAACTTGCGGCCCTTGCTGCGGACGTACGGCTTGACGTGGTCGTGCGTGTGCACCGACTCGAGCGTCGACTTGTGGCCGAAGTGGGCGTACACGCCACGGGCCT…
TRINITY_DN168236_c0_g1	TRINITY_DN168236_c0_g1_i1	MJFZ01000358.1	RAW30690.1	PC110_g12960	100	0	1452	0	35.603	35.603	0.0220866	1	40s ribosomal protein [phytophthora cactorum]	GCCTCCTACCAACCTGGGCAGCTCCATTTCGCCTTTAAGAAAAAACTAAAGACAACCATGGCTGTCGGAAAGAACAAACGTCTGACTAAGGGCAAGAAGGGCGGCAAGAAGAAAGTCGTTGACCCGTTCACGCGCAAGGACTGGTACGATGTCAAGGCCCCTGCCATCTTCTCGGAGCGTAACTGCGGCAAGACCCTGGTGAACCGTACCGCCGGTACCAAGATTGCGTCGGAGGGACTCCGTGGCCGTGTGTTCGAGGTGTGCCTCGCTGACCTGAACAAGGACGAGGACCAGGCTTTCCGCAAGATCCGCCTCTGCGCTGAGGAGATCCAGGGCAACCAGATCATCACTGGCTTCCACGGCATGGACTTCACCCGCGACAAGCTGTGCTCGCTGATC…
TRINITY_DN829_c1_g4	TRINITY_DN829_c1_g4_i1	MJFZ01000328.1	RAW40678.1	PC110_g3129	100	0	887	0	35.3897	35.3897	0.0438897	1	40s ribosomal protein s11 [phytophthora infestans t30-4]<>archaeal ribosomal protein s17p [phytophthora parasitica inra-310]<>hypothetical protein physodraft_353636 [phytophthora sojae]<>hypothetical protein physodraft_353660 [phytophthora sojae]<>archaeal ribosomal protein s17p [plasmopara halstedii]<>archaeal ribosomal protein s17p [phytophthora parasitica p1569]<>archaeal ribosomal protein s17…	GCACAGCTCAATGAAATACCATGTGAAATCCCCTGATTAGCTTTGGATTAACAGTTGCTTAGCTCATACTGAAGCAACAGCCCAACCACTCAACCAGTCATCCGCACTAGCGTAAACAACAACTCCGAGCACTTAGAACTGGCGGAACTGCTTGCGCACGTTGATGGGCTTGGTCTCCGAGGCGGGCTCGACCTCCAGCACGTTGAAGCGCACCGTCTTGGCGAGCGGGCGGCACTGGCCGATGGTGACGACGTCACCCTCCTTCACGCGGAAGGCAGGCGACAGGTGGGCAGCCACGTTCTTGTGACGCTTCTCGAAACGCTTGTACTTCTTGACAAAGTGCAGGTAGTCACGACGCACAATGATCGTGCGTTTCATCTTGGTCGAGAGGACGACGCC…
TRINITY_DN231998_c0_g1	TRINITY_DN231998_c0_g1_i1	MJFZ01000252.1	RAW33055.1	PC110_g10604	100	0	701	0	35.316	35.316	0.00833906	0.590628	60s ribosomal protein l35a-4 \\ 3.20e-50 \\ 71.84 %	TTTTTTTTGTGTTGTCACAATCCCTCTTCGTTGTCATTGGGCTACCAAAGCTTGCTTCAAGACGTCGCACGAGCTACTTACCGCACAGACGCACCTAAACGCGGCTGGGGTACAGCATGACGCGCACGCTCTTGCTGATGGCCTCGGCCGGCAGGTTCTTGGCGAACTTGGCGCGCACGACGCCGTTGCTGCCGTGAGCACGCATGACCTTGCCCCACACGACGCGGAACTGGGTGCCGTTCTTCAGGGACTTGGCCTTGTAAATGTAGGCGATCTTCTTGCCCAGGTAGAAGTCCACGTCCTTCTTGTCCGTCAGGCCCTGGATCTTGACCAGCGCAGTGTGCGAGTACTGGTTGCGCAGGCCGCGCTTGTAGCCAAGGAACACACCCTTGACGTAGA…
TRINITY_DN304615_c0_g1	TRINITY_DN304615_c0_g1_i1	MJFZ01000181.1	RAW35053.1	PC110_g8660	100	0	1014	0	34.4415	34.4415	7.62593e-05	0.0462465	Jacalin-like lectin domain [phytophthora cactorum]	CTCCTCCTACTCCTCCTCTCCTTTCTTCCAAATCCGTCTCATCACTCGCTATGTTGCCTCTGAGCGCCGTGTAGTCGTTTGAATCCGACCTCAACGTGGTCTTGGCAGCGATTGCGACACCGTTGTTGATAGACACCAAGGCGACCACAATGGCCACCACGAGATGCAGCACACGCATATCGTTGCAATCGGTTGGTGCAACGAACGCAAATTCTCGAATGAGGAAGTGAAGTGACTACCTAGG
TRINITY_DN183844_c0_g1	TRINITY_DN183844_c0_g1_i1	MJFZ01001696.1	RAW21543.1	PC110_g22014	100	0	809	0	33.543	33.543	0.000937587	0.181206	Hypothetical protein gq600_7885 [phytophthora cactorum]<>hypothetical protein gq600_22131 [phytophthora cactorum]<>hypothetical protein gq600_22132 [phytophthora cactorum]<>hypothetical protein gq600_22133 [phytophthora cactorum]<>hypothetical protein gq600_22134 [phytophthora cactorum]	CTTCTGCTGAACAAACCGCCTTCCTGCACTGCTGTCGATACTGACATCTTCGACATCAAACAGCTACCCAAGACCAACCATGCGCTTCATCTACCTCCTGTTCGTCGCGACGGCAATTTCTGGCTCGACGTGCAATGCTAGTGTAACCGTATTAGGCGATGTCCAGGCAAAAATGTCTGCTTATACGTCGACCGACTCGTTCCTACCAGCCCGTGATGTCGATGCCAGTACCGCCACAAGGTTTTTGCGAACCAATGACGAGGAGGACGCACCCGAAGAAGATGACGAAGACTTTTCTGAGGAGAGAGGCAGAGCGAGTGACAGGATTGCACATTGGGTCGCTATGGGATATAATGATGACATCCCCGGGCTAATTAAGGCGACTCAAGGTTATGGCAA…
TRINITY_DN185798_c0_g1	TRINITY_DN185798_c0_g1_i1	MJFZ01000522.1	RAW27969.1	PC110_g15638	100	2e-179	627	0	33.436	33.436	0.0303635	1	60s ribosomal protein l30 [phytophthora parasitica inra-310]<>60s ribosomal protein l30 [phytophthora parasitica p1569]<>60s ribosomal protein l30 [phytophthora parasitica]<>60s ribosomal protein l30 [phytophthora parasitica p1976]<>60s ribosomal protein l30 [phytophthora parasitica cj01a1]<>60s ribosomal protein l30 [phytophthora parasitica p10297]<>hypothetical protein pc110_g15638 [phytophthor…	CGATCTGTGGAGCTTACGCAGAGAAACGAATCAAGATGGTTGCCTCTAAGAAGTCGAAGAAGTCCTCGGACAACATCAACTCGCGCCTGCAGCTGGTGATGCGCTCCGGTAAGGTCGCTCTGGGCTACAAGCAGACGCTCAAGAACCTGCGCAGCGGCAAGGCCAAGCTCGTGATCATGGCCTCGAACACGCCCCCTCTCCGCAAGTCGGAGGTCGAGTACTACTCGATGCTGGCCAAGACTGGCGTGCACCACTTCTCGGGCACCAACAACGACCTCGGTACAGCTTGCGGCAAGTACTTCCGTGTGTCGTGCATGTGCATCCTTGATGCCGGTGACTCCGACATTCTGCGTGCTATGCCCTCGGAGAACTAGATGCCTTTCCAGTCTAGTACTTTGA…
TRINITY_DN209693_c0_g1	TRINITY_DN209693_c0_g1_i1	MJFZ01001221.1	RAW22744.1	PC110_g20813	100	0	1103	0	28.376	28.376	0.00187889	0.267234	Hypothetical protein pc110_g20813 [phytophthora cactorum]	ACCTTGGTTTTTCTTTTCGATTTTCGCCTCAAGACTCAAGACCACAACTCAAGAACCCGATGCGTCTCCCATACGTACTGCTGCTAGCAGTATGTGTTGTCATCGTTTCGTGTGATGCTCTCTCCGCATTTGACTACGAACAAGAAGCTGCTGCCACGCAAAACGCTCAACTTCCGGGATCGCCTGGATTCCTTGCTGCTGCTCAACCCCACGATACGTCTGGCAAACGGCTGCTAAGGTCTGAATTCGTGCCTGCGGACGACGCTGTCGATGATGAAGAAGAGAGGGGCATCCCAGGTTTGTCGAAGTTAAAGGATGTGGTTCAGAAAGGAAAAACCAAGGTGAACGACCAGGTGTTGTGGAGGAATTACAGGAGCATGCTTAAAACCGGGTTTTCGG…
TRINITY_DN173261_c0_g1	TRINITY_DN173261_c0_g1_i1	MJFZ01001165.1	RAW22975.1	PC110_g20589	100	0	737	0	26.6773	26.6773	0.00304584	0.339483	Avirulence (avh) protein	TTTTTTTTTAATAGCGATCAATTCGAGAGGTCTATTATTCGCTCGTAATGGCAAAAAATCACAGGTTGCATGTTCAGACACGACACTTTCGCAGCAGTCAGCATGCATGATTACTAGGCGCGGACAAATGCATCACCCTCGCGGGACTGTAGTTCTGCCATTCAATTTTGTTTCTTACGTACTCAAATATGCATTTGCCTACCCCTCTTTCATTGCCATTGTTGGCGGCGAGCACTAGACCTAGCGCATTTGCTTCTCAGTGTTCACCTCTGGTGCGACGAGTGTTTTCAGGGTATGACAGGGGCCGGGACCGGTCTATACGGAGCTGTTGACACTGCGAGGTTTCTTACACTCGCCTTCCAATGTTATGCCTCGCGCGCCACGCGTCGTTGAACTCCT…
TRINITY_DN20809_c0_g2	TRINITY_DN20809_c0_g2_i1	MJFZ01000032.1	RAW41363.1	PC110_g2449	100	2e-81	300	0	25.8	25.8	0.0309699	1	Ribosomal protein s14p/s29e [phytophthora infestans]<>ribosomal protein s14p/s29e [phytophthora infestans]	CGATCTCCGGTACTTGACGAAGCCAATGTCCGTGGCGCGCTCGCGGAAGCAGCGACGGCACATGTTCAGGTGGTACTTGCGGATCAGACCACGCGTGGTCTTGCACACACGGCAGTGACGCGAGTCCTTGCCGTAAGTGCGGGGGTGGGAGTACGTGAGGTTAGCCATGGTTGCAGACTTCTTCTTGGATAGCTTTGGACAGTAGCAAATGAAGGGCACGACGTGGGCGGCTCCTCGAAATTAGC
TRINITY_DN198653_c0_g1	TRINITY_DN198653_c0_g1_i1	MJFZ01000328.1	RAW31315.1	PC110_g12340	100	0	754	0	24.7997	24.7997	0.0200325	0.958592	60s ribosomal protein l32-1	CTCCCGACTGCAAAGTAGTGCTGAAATTCACAAAGGCTTCCTCAATTCAAAGATGGTGCAGGTTACTCCCGTTGTCCGCCCCAAGATCGTCAAGAAGAAGGTGACGAAGTTCAAACGTCACCAGTCCAACCGCTTCAAGCGTGTTCCGGAGTCATGGCGTCGCCCGAAGGGTATTGATGGCCGTGTGCGCCGTAAATTCAAGGGCGCCATCAAGATGCCTAACATCGGCTACGGCTCCAACAAGAAGACGCGCCACCTGCTGCCCAACGGCTTCCTCAAGTTCGTGGTCAACAACGTGGCTGAGCTCGAGGTGCTGCTCATGCACAACCGCAAGTACTGCGCTGAGATCGCCCACAACGTGTCGGGCCGCAAGCGTCGCGAGATCATCGAGCGCGCTGA…
TRINITY_DN37459_c0_g1	TRINITY_DN37459_c0_g1_i1	MJFZ01000014.1	RAW42552.1	PC110_g1283	100	0	671	0	24.5072	24.5072	0.0294531	1	60s ribosomal protein l31, putative [phytophthora infestans t30-4]<>ribosomal protein l31 [phytophthora infestans]<>ribosomal protein l31e domain [phytophthora cactorum]<>60s ribosomal protein l31, putative [phytophthora infestans t30-4]<>ribosomal protein l31e [phytophthora infestans]<>ribosomal protein l31e [phytophthora infestans]	CCGATCTTGGGAAACCGCAAATGGGAACGTCTTGCATTGATTCTTCACGAAAAGAGCTCAACACGAGTCGCTTCCACTCCCCGGCAAGGAAGGAAAGTTCACGCTAGACTGTTGTCTGTTATCCTCCCCACTTCGTGGCCCCTTAGGGCACCACTCAGCAGAAAGAGACAAGAGATCACGCCTGGGAAACGCGTAAGAGGCTTCACAATCCAGTAGCTTACTCGTCGACGGTGTCGTTCTGGAGGCCCTTGAAGGTAGCCACCTGCACGTGCTGCACGAGCGTGTAGAGCTTCTCCTTGGCGTCCTCGTCATCGTTGCGCTTGCGCGAAAGACGCACACGCACGCGGTAGGGCACGTTGCGCACACCCTTGGACCAGATGAACTTGTTGAGCTTCGAGT…
TRINITY_DN12561_c5_g1	TRINITY_DN12561_c5_g1_i1	MJFZ01000558.1	RAW27501.1	PC110_g16114	100	0	809	0	24.1593	24.1593	0.057614	1	40s ribosomal protein s23 [phytophthora parasitica inra-310]<>hypothetical protein physodraft_355273 [phytophthora sojae]<>40s ribosomal protein s23 [phytophthora parasitica p1569]<>40s ribosomal protein s23 [phytophthora parasitica]<>40s ribosomal protein s23 [phytophthora parasitica p1976]<>40s ribosomal protein s23 [phytophthora parasitica cj01a1]<>40s ribosomal protein s23 [phytophthora paras…	TTTTTTTGCTGGGCAAGCGATTCCTTCTTATCCGTGATTAGGAAAAATAGACTGCCATGATAGCAGCGGCAAAGACGTCTCGAAGCAGCACGAGGCCGCCATGGTCAGTGCTGCAGCACACCATCACAAGCAAGTTCCCTCCTGTCGACGGGCACATAATCTACGAACGCGGCTTCTCCTTCTTCTCCTTGTACAGAGCGAGCAGCGACACGCCCGAGACCTTGACGACCTTGAAACGCACACCGGGGATATCACCAACGGCGTGGCCACGGCGACCGAAACCCGAAATCAGGACCTCGTCGTTCTCGTCGACGTAGTTGAGGCAACCATCGCGCGGCACGAAGGCGGCGATCTTCTTCGAGTTCTTGATGAGCTGCACACGGCACGACTTACGAATAG…
TRINITY_DN323818_c0_g1	TRINITY_DN323818_c0_g1_i1	MJFZ01000077.1	RAW38969.1	PC110_g4813	100	0	937	0	23.794	23.794	0.0584619	1	Hypothetical protein bbj29_001845 [phytophthora kernoviae]<>hypothetical protein bbp00_00000386 [phytophthora kernoviae]	TCGCAAGAATGGGAGCCTACAAGTACCTTGAGGAGCTGTGGAAGCGCAAACAGTCGGATGTGCTGCGCTTCCTGCTGCGTGTGCGCGCCTGGGAGTACCGTCAGCTGCCTGTCATCCACCGCGTGACGGGCCCCACCCGTGTGGACAAGGCTCGCCGTCTGGGATACAAGGCTAAGCAGGGCTACGTGATCGTGCGTGTCGCTGTCCGTCGCGGTGGCCGCAAGCGCCCGAACTCCAAGGGTATTGTGTACGGTAAGCCCAAGCACCACGGTATCAACGAGCTCAAGTTCGAGCGTAACCTGCGCTCGGTGGCCGAGGAGCGTGCCGGCAACAAGTTCACGAACCTGCGCGTGCTCAACTCGTACTGGGTGAACCAGGACGCCACGTACAAGTACTTCG…
TRINITY_DN264572_c0_g1	TRINITY_DN264572_c0_g1_i1	MJFZ01001156.1	RAW23008.1	PC110_g20560	100	0	747	0	23.5423	23.5423	0.0447211	1	40s ribosomal protein s20 [phytophthora parasitica inra-310]<>40s ribosomal protein s20 [phytophthora parasitica inra-310]	TTTTTTTGGATGTCCCACAAAGACGTGGGGTTGGAATTGTATTCCCGCCACGAGGGCGTTTAGTACAATCCTTCTCCCATTACGCTCACAAAGTCGCGAGGCGCAGCATGTAGCACCCCGAACTCGTGTGTGGATGGTGGTTCTGGCAACGAAGAGGAACAGCCAGGAGACCAGTCAACGACAGCGCGCTTAGGCGGAGTCGGCGATGGTCACCTCAACCTCTACACCGGGCTCAATCGAGATCGACGTGATCTGCTTGACGATGTCGGAGGGGGCGTGCAGGTCGATGATACGCTTGTGGATGCGCATCTCGAAGCGGTCCCACGTGTTGGTACCCTCACCACAGGGCGACTTGCGCGTGGTAAGACGCAGGATCTTGGTGGGGAGACGCACGGGGCC…
TRINITY_DN260689_c0_g1	TRINITY_DN260689_c0_g1_i1	MJFZ01000485.1	RAW28489.1	PC110_g15136	100	0	732	0	23.3465	23.3465	0.0159096	0.847385	40s ribosomal protein s17, putative [phytophthora infestans t30-4]<>40s ribosomal protein s17 [phytophthora parasitica inra-310]<>hypothetical protein physodraft_354916 [phytophthora sojae]<>40s ribosomal protein s17 [phytophthora parasitica p1569]<>40s ribosomal protein s17 [phytophthora parasitica]<>40s ribosomal protein s17 [phytophthora parasitica p1976]<>40s ribosomal protein s17 [phytophtho…	TTTTTTTTTGAAGAAAGAATTGTCCATGGGATTATCGAGATAGCTAACTGCATTCATCTCAAAGAGTTGACACAGTCTTCCTACTGCAACCTGCACACAGCAACCTAGGCTTTCAGACGAAAGACGATTAGTTGCGGTGGTGGTGGTGCTGCTCACGGGCCTTAGGCTGGGGCACGTGCACGCCGGCCAGCTTGAGGTCCAGGTGGGCCAGCAGGTCCTTGGTGTCGTTGTCGATCTCAATGTTCTCCGTGTCGATGGCCGAGACCTCCGGGACGAAGTCCATACGGCGCTCACGCTCCTCCTCCTGGAGCTTGAGCGAGATGCCGCGCACCTGGCCGTGCTGGATGCGCTTCATTAGGTGCGTGATGTAACCAGCGATCTTGTTGCGCATACGCTTGG…
TRINITY_DN20936_c3_g1	TRINITY_DN20936_c3_g1_i1	MJFZ01000252.1	RAW33058.1	PC110_g10607	100	0	804	0	23.1175	23.1175	0.0249825	1	60s ribosomal protein l27 \\ 2.20e-21 \\ 85.37 % \\ go:0016757-iea;go:0005737-iba;go:0051301-iba;go:0003824-iea;go:0010182-iba;go:0003825-iss;go:0003825-iea;go:0003825-iba;go:0009793-iba;go:0009832-iba;go:0070413-iba;go:0005992-iss;go:0005992-iea;go:0005992-iba;go:0016740-iea \\ transferase activity, transferring glycosyl groups-iea;cytoplasm-iba;cell division-iba;catalytic activity-iea;sugar med…	GGTTTGTTTCCCCGAAACGGAACGGAACTGGAACGGGCTGCATTTATGTTAATACCCCGATTCCCACCAGCCTCTAGACGCAAACAACTGATTGCACTTAGAAGCGGAGCTTCTTGAAGAAGAAGCTGACACCAGCAGCCTTCTTCTCCGACTTGCACGCAGCCTGGTTGAGGTAGCGCTCCTCGAACACCTTCTTGATGGTCTTGCGGGACTCAATGCGGGTCTCCGGGTTGGCCAGCACCTCGTCGTCCAGGACCTTCTTCAGGTCGATGTCGGCGACGTAACGGGTGGGCATGATGTGGTTGTAGTTAACGTACTTGACGAACGGTTTGACCTTGGAGCGCTTCTTGAGCTTGTTCTTGCCCATGGCACGGGTCACCTTGCGCGGGTAGCGGTCAA…
TRINITY_DN260797_c0_g1	TRINITY_DN260797_c0_g1_i1	MJFZ01000679.1	RAW26128.1	PC110_g17460	100	0	1158	0	22.9455	22.9455	0.0365743	1	60s ribosomal protein [phytophthora cactorum]	CAAATAAGTCAAAATGGGTCGCCGTCCTGCTAAGTGTTACCGTTTCCAGAACAAGAAGCCGTTCATTAAGTCGCGCTTCTGCCGTGGTGTGCCCGACCCGAAGATCCGCATCTACGATGTCGGTAACAAGAAGGCTTCGGTCGACGCCTTCCCGTTCGTGGCCCACCTGGTGTCCGACGAGAAGGAGCAGCTGTCCTCGGAGGCTCTTGAGGCTGCCCGTATTGCTGCTAACCGTTACCTGACCAAGTACTGCGGCAAGGACAACTTCCACATGCGCATCCGTTGCCACCCGTTCCAGGTTCTACGTATCAACAAGATGCTTTCGTGCGCTGGTGCCGATAGACTGCAGACCGGTATGCGTCACGCTTACGGTAAGCCCTCGGGTGTTGCCGCCCGTGT…
TRINITY_DN236570_c0_g1	TRINITY_DN236570_c0_g1_i1	MJFZ01000121.1	RAW37084.1	PC110_g6659	100	6e-146	516	0	22.1755	22.1755	0.0266191	1	60s ribosomal protein l37 \\ 1.70e-96 \\ 80.18 %	GTGTTGATATTTTACCCTTCCTTCCGCTCCGCGTTAAAGTCCCAAGCCCGCATCCAAGATGACGAAAGGTACGCAGAGTTTCGGTATGCGCCACAACAAGACCCACACCATCTGTAGACGGTGTGGGCGCAGCTCTTACCACATCCAGAAGAGCACGTGCTCTTCGTGTGGCTACCCCGCTGCCAAGATGCGCAAGTACAACTGGAGCCAGAAGGCCCTGCGTCGCCGCACGACGGGCTCTGGCCGCATGCGCCACCTGAAGAACGTCCAGCGTCGTTTCAAGAACGGCTTCCGTGAGGGTTCTTCCGCTGTGTCGAAGAAAGCCGCCACCAACTAAGTACACTCGAGGGGATTTCCATTCGAGGGGAACAGGGGGATAACAGGCAGCTTGGGGTAAAA…
TRINITY_DN168052_c0_g1	TRINITY_DN168052_c0_g1_i1	MJFZ01000444.1	RAW29165.1	PC110_g14470	100	0	992	0	21.0542	21.0542	0.0694745	1	Ribosomal l5p family c-terminus [phytophthora infestans]	CGTCACTACTTCTCCAAAAGCTCCAAAACAACAAGCTAAGATGGCCGGCGACAAGAGCAACAACGTGATGCGCGACATCCACGTCGACAAGTTGGTGATCAACTGCTGCGTCGGCGAGTCTGGTGACAAGCTGACCCGTGCCGCTCGTGTGCTCGAGCAGCTCACGGGCCAGAAGCCCGTGTACTCCAAGGCTCGCTACACGGTCCGTACCTTCGGTATCCGTCGTAACGAAAAGATCTCGTGCCACGTGACGATCCGTGGCGAGCTCGCTCAAGAAATCCTGGACCGCGGTCTTAAGGTGAAGGAGTACGAGCTGCTGCGCAAGAACTTCTCCGAGACGGGCAACTTCGGTTTCGGTATCCAGGAGCACATTGACTTGGGCATCAAGTACGACCCGTC…
TRINITY_DN169559_c0_g1	TRINITY_DN169559_c0_g1_i1	MJFZ01000094.1	RAW38192.1	PC110_g5572	100	0	760	0	20.9798	20.9798	0.0450988	1	60s ribosomal protein [plasmopara halstedii]<>60s ribosomal protein [plasmopara halstedii]	GATCTAGCAGTGTGGGGTTATCAGCAAAATAACCAATTAGGACGTTTATTGTTCCTCGGAGCCTGCAGCTACCTTTCGCGACTGAATCTGTCGCGTCCATCTGCTGCAGAGCCGCTAAAAGAACCTGCGAGCACCCAGCAGTCAAAGACCAGGCCAAACTCTCGTCGCTTAGTTGGCCTTGCGGGCAGCGGCGACGGCCTTCTTGACCAGGGAGCTCTTCTGCTTGCGGGCGATCATGGCCTTGAAGCGGTCAAAGTCGTTAAGCTCGGCGCGCGTCTTCTTGTTCTGCAGCTTCTTGGCCCACGTAGAGGCCTCCCACTTGGCGAGAGTGTCGGTCTTGGCAAGGGCCTTCTTAAGCGTCTTCTCGCGAGCCTGGCGGGGGATGTCCACAGTCAGGTC…
TRINITY_DN300083_c0_g1	TRINITY_DN300083_c0_g1_i1	MJFZ01000650.1	RAW26438.1	PC110_g17158	100	3e-104	377	0	20.6328	20.6328	0.0133528	0.770519	Katanin p60 atpase-containing subunit a [phytophthora nicotianae]	GCTGCACCACTCCTCGCATAGTACTGCACTACCTCATCGACATCTAACGCAAAAATGGATGCCCCTCGTGACTACATGCTGGCTAAGGTCGTGAACGTCCTCGGACGCACGGGTAACACGGGTAACGTGACCCAGGTGCGTGTCGAGTTCCTGCAGGACGACAAGCGTAAGATCATCCGCAACGTCAAGGGCCCTGTGCGTGAGGGTGACATCCTGTGCCTGCTCGAGTGGGAGCGTGAGGCTCGCCGCCTGAGATAAGCGGAGTTAGTCTACAGCTCAGCTGCAGTGACGAGCGAGATGCGGCGGACACTTTCTACAGGGCAGACAGAGACAGCGAGGGAGCAGCACAGTGCGGACGACTGTTGACAGGCGCCGAGTGATGCATCATCGTCTTCTTTT…
TRINITY_DN7722_c0_g3	TRINITY_DN7722_c0_g3_i1	MJFZ01000037.1	RAW41044.1	PC110_g2781	100	0	787	0	19.6605	19.6605	0.050886	1	60s ribosomal protein l23 [phytophthora parasitica inra-310]<>hypothetical protein physodraft_285581 [phytophthora sojae]<>60s ribosomal protein l23 [plasmopara halstedii]<>60s ribosomal protein l23 [phytophthora parasitica p1569]<>60s ribosomal protein l23 [phytophthora parasitica]<>60s ribosomal protein l23 [phytophthora parasitica p1976]<>60s ribosomal protein l23 [phytophthora parasitica cj01…	CTCTCGTCTTCAGTCGTAATTCTCTAAAGGAAGCAGCAACAATGGCAACTAAGCGTGGACGTGGCGGTGCCTCCGGTAACAAGTTCCGTATGACCCTGGGTCTCCCCGTGGGCGCTGTGATGAACTGCGCCGACAACTCGGGTGCCAAGAACCTTTACATCATCGCCGTGTGCGGTATTAAGGGTCGTCTGAACCGTCTGCCCGCCGCCGGTGTGGGCGACATGGTGCTGGCCACCGTGAAGAAGGGTAAGCCGGACCTCCGTAAGAAGGTCATGCCCGCTGTGGTCATCCGTCAGCGCAAGGCCTGGCGCCGCAAAGACGGCGTGTTCCTCTACTTCGAGGACAACGCTGGTGTGATCGTCAACCCCAAGGGTGAAATGAAGGGCTCGGCCATCACGG…
TRINITY_DN260641_c0_g1	TRINITY_DN260641_c0_g1_i1	MJFZ01000017.1	RAW42296.1	PC110_g1456	100	0	776	0	19.4977	19.4977	0.0335471	1	Ribosomal protein l28	CTAGTACATTTCACGGGAGCAAAAGCTCTGGTCGCAGACCTGCACTTCTATTCCCTGTCATTATTCCCAACGTGCCCCACCGACCGAAGAGCGGCAGACGACAGATCCAATCGCTTACGCCTTGACGCGACGGCTGCGGATGGCCTTCTTCTGGAGGACACCCTTCTCGACCTTGGCGACCGTGGACAGACGCGACCACTTGGCCAGGGCGGCCTTCTTCAGGTCGCGGCGGTAGTAGTTGCGCGAGATGTTGGCGCGGATGGTGTTGGCACCACCGCGAGCGCCCTTGCGGAGGGGCACGGCGTTCTCAGCCTTGGCGGGCTTCTTGGTGGCCTTCGCGATCTTGGTGGTGAGTGTCACCTTCTTGTCCGCGAGCGAGATGTCCACGGCCTTGGAGGA…
TRINITY_DN6869_c0_g1	TRINITY_DN6869_c0_g1_i1	MJFZ01000559.1	RAW27477.1	PC110_g16126	100	0	848	0	19.1947	19.1947	0.0478965	1	30s ribosomal protein s13, c-terminal [phytophthora cactorum]	TTTTTTTTGAAGAAGCAGCAAGAGTTGTCGATCTTGTTGATTTCGCTTAGGTCACCCCACGCGTTGCCACGCGGGGATCATCGTCCACCACAATAATGCCAGAATCTCAGCAATCCCACGAGGGAACAAAGCCAGAAAGCGTCACCCAGCAGCAAGTTACTTGCCGCCAAGGATGCCGACCGTGCGGCCGCGACGGCCGGTGGTCTTGGTGTGCTGACCGCGCACCTTGAGGCCCCACCAGTGACGCAGACCACGGTGAGCGTAGATCTTCTTGAGACGCTCGTAGTCCTCGCGCCACTTGCCCTGCAGGTTGTTGGCCACGACCTGCGAGTGCTTGCCCGTCTTGAAGTCCTTCTGTCTGTTCAGGAACCACACCGGGATCTTGAACTGCAGCGGGTT…
TRINITY_DN260087_c0_g1	TRINITY_DN260087_c0_g1_i1	MJFZ01000835.1	RAW24781.1	PC110_g18796	100	0	1142	0	18.573	18.573	0.0649836	1	Ribosomal protein s8e/ribosomal biogenesis nsa2 [phytophthora cactorum]	TTTTTTTGTTTTAGATGAAATCAACTCCGTTGTTCATTAGTGCGTCAAAAGACTAAGAAGCAGTTTACTTCTTCGACTTCTTGGTGGCGAGCTTGCGCTGGTAGAACTCAAGCTCCTTGCCTTCAAGGATGTAGCCGTCGGCGCGGCCGGACTGGCCGGGACGCGACGAGATGACAGCCAGAAGACGGCCGGACGTGACCTGCTCGTCAATCTTGGGGTCAAGCACGCGGGTGCGCTGACGGTTGGCCAACTTGCGCAGGACGTGGTCCGACTTCTTGACCTCCTCCTCCTCGTGCTGGGGAGCGTTCTTCTTGATGCCGATCTTGACGCCGTAGTGGGCGTCGTACCACTGGCGGAACGGGGTGGCGTCCACCAGCACGACAGCGCCCTTCACGAGCG…
TRINITY_DN297747_c0_g1	TRINITY_DN297747_c0_g1_i1	MJFZ01000264.1	RAW32780.1	PC110_g10890	100	0	821	0	18.3083	18.3083	0.000417826	0.118965	Secreted RXLR effector peptide protein, putative	TTCCGCAATTTCCCTCCGGCCTCAAGACCCTGCCAGCCATGCGTCTCTTCAACATGAACCTTGTGGTTCTTGCGACCGTCCTCCTTGCAAGTGGCACAGCAGTGTCATATGCCGATCAGGCCAGTGTGTTGAACGTGGACGTTGTTCACTCCTCGCGTGTTCTCTCTGGCGAGGACAAGAGATTCCTTCGAAGCCACCAGACGACGGGTGACGAAGGCAAAATTACCGAGCACGACGATGAAGAGAGGGGTGGCGGGCAGAATTTGTTCAGTGCACTGAAGTTGTCTGACATGGGGAAGAATGTGAATTACCGCGATAAGGTGTTCCAGCGTTGGAAAAACTATGGACATACCGTGGAATCGGTAACTGAGAAGCGTGTGCCAGATAGTCTCATTGACG…
TRINITY_DN30497_c3_g1	TRINITY_DN30497_c3_g1_i1	MJFZ01000018.1	RAW42218.1	PC110_g1555	100	0	898	0	18.2875	18.2875	0.0222052	1	Translation elongation factor if5a	CCCCAGTTAAGTTTCCCCCCTTCCCAAGGTTCTTTCCCCACTATCTACAATGGCTGAAGAGGAGCATGATTTCGAGTTCCACTCGACCGACGCCGGTGCCTCCGAGACGTACCCCAGCGAAGCTGGCCAGATCCGCAAGGGCGGCTTCATCATGATCAAGGGCCACCCATGCAAGGTCGTGAACGTGTCGACTTCCAAGACGGGCAAGCACGGTCACGCCAAGTGCAACTTCACGGCTCTCGACATCTTCACCAACAAGAAGTACGAGGACATTGTGCCCTCGACGCACACTACGTCGGTGCCTTTCGTGTCCCGTGCTGAGTACACGCTGCTGGACATCACGGACGACGACTTCTGCTCGCTCATGGACGACTCTGGTGAGACTCGTGAGGACATCAA…
TRINITY_DN4732_c0_g1	TRINITY_DN4732_c0_g1_i1	MJFZ01000050.1	RAW40289.1	PC110_g3540	100	0	981	0	18.1735	18.1735	0.0255835	1	60s ribosomal protein l18a \\ 3.60e-06 \\ 100.00 % \\ go:0003824-iea;go:0016740-iea \\ catalytic activity-iea;transferase activity-iea	TTTTTTTTCAAAGTCGAAAAACTCCCATCTTTCGATTGCAATTAACCTTCTTCGAGCTGTGACTCAACTAGCAAACGGCAACAGAGACCGCAAAGCTGCGTGACAGTGAGTCAACAAGTTCTGAAGCTGCTGGCAAAAGCTGAAACTGCTTAACCACGGAAGGTGCAGGGGCGCGAGGCCTTGAAGACCGAGTTGTGGTGCTTCTCGGCGGCACGCGGCAGGCGGTGCGACAGCGGGAACGAGATGTTGGAGTCGTGGAACTGCTGCACGTTCGTCTTCTGCGTGTCCTTGGCGGCCACGATGGCAGTGCGCATAATCTGGATCGAGCGAGGACGGGCACGGTGACGGCCAGCCAGCTCCGAGTACATCTGCTCCACGGCCTTGCAAAGGGTCACGTCA…
TRINITY_DN234074_c0_g1	TRINITY_DN234074_c0_g1_i1	MJFZ01000273.1	RAW32545.1	PC110_g11126	100	0	765	0	18.1717	18.1717	0.0491743	1	40s ribosomal protein \\ 9.90e-52 \\ 79.72 % \\ go:0005515-ipi \\ protein binding-ipi	ACTCCATTCCCTGCAGAGCTTCTCGTTACTAAGTCAAAAAGACAACAAGCATGGCTGACAAGGTCCCCGTTACGGTGCGCACGCGCAAGTTTCTCCGCAACAGCCTGCTGGCTCGCCGCCAAATGGTGGTGGAGGTGATCCACCCGGGCCGCCCCAACGTGCCCAAGGCTGAGCTTCAGGAGAAGATCTCCAAGATGTACAAGGTGAAGGACGCCAACACCGTCTTCCTGTACGGCTTCCGCACGCAGTTCGGCGGCGGTAAGAGCTCGGGCTTCGGTCTCGTGTACGACACGGTGAACGACGCCAAGCGCTTCGAGCCCAAGTACCGTCTGATCCGCCAGGGTCTGGTCGAGAAGGTCGAGACGTCGCGCAAGCAGATTAAGGAGGCCAAGAACCGTG…
TRINITY_DN27902_c1_g4	TRINITY_DN27902_c1_g4_i1	MJFZ01000045.1	RAW40591.1	PC110_g3226	100	0	1347	0	17.1037	17.1037	0.0175439	0.890435	40s ribosomal protein [phytophthora cactorum]	TTTTTTTGGTTGCCAATTGGAGCATTGTATATTGCCTTTTGTCCTGTTTGTTATTCGAACCCACACCTCACCGAGACGCTAGGCGTCACGACAAGGTGCAAGGAACAACACGTTTGCAGAGAAGATGCCCCAGGACCGTTCACCCTGTCACAAGGTGAGGCTGAGCCTAGGGCTCCGAACCGCTAGCGTGTTTAGAGCTTACGCCTTGACCGACGAGGCCTTGCGGCTGCTGCGACGCTTGGCGATCTCGCTGGCACGACGGTCCTTCTGCTCCTTAACGCGCTGAGCGTGGAGACGGTTGTACTCGGCGGCCTCGCGCTGCACCTTCTCGCGCTGCTGCACCTTCTTGAGGGCGATCTGGCGCTTGTGGTGGAGCGTGCGCGGTGTCACAAGACGCTG…
TRINITY_DN198940_c0_g1	TRINITY_DN198940_c0_g1_i1	MJFZ01000345.1	RAW30950.1	PC110_g12724	100	0	907	0	16.3453	16.3453	0.0598138	1	Hypothetical protein pc110_g12724 [phytophthora cactorum]	TTTTTGAAGAAAGCCGACGCGTCAGAGCGCGTCGAAACTAGCTTTATTGCAAAATAGCTCTCTGGTTCATTTGTCCGATTAAGTAGCGGCTGTAAAAAGCCTCCAAACTTAAGCACGCACAACCTGGCCGGCGATGCGGTCCAGGTCCTGCTGGCCGTGGCTGGTGATCTTACGGCCACCCTTGTTGACGCCCTCGGGGCACTTCTCCACAACCTTCATCTCCTCCAGCTGCTGCAGGATGTGGCGGATGAGACCGCCCGAGGCCTTCTGGAAGTGCTGACGGTGCACACCCTTGCGGGCGGCGCCACCGTACACCTTCTTGAGCGAGCCCACACCAGTGTACTGGCGCAGGTACACCTTGCGCGCGATCGAGGCGGCACGGATGTAGTACCAGTCCGG…
TRINITY_DN19641_c0_g1	TRINITY_DN19641_c0_g1_i1	MJFZ01000094.1	RAW38191.1	PC110_g5573	100	0	1674	0	15.84	15.84	0.032924	1	Ribosomal protein l5 eukaryotic/l18 archaeal, c-terminal [phytophthora cactorum]	CTTTCATCGAGGAAGGATGCCGTTCGTCAAGGTCCTTAAGAACAAGGCGTACTTTAAGCGCTACCAGGTCAAGTATCGTCGTCGCCGTGAGGGCAAGACGGACTACCGCGCCCGTAAGCGTCTCATTACGCAAGACAAGAACAAGTACAACTCGCCCAAGTACCGTCTTGTGGTCCGCATCACCAACAAGCAGGTTATCTGCCAGATCGCGTACGCCGAGATCGATGGCGACAAGATCCTGTGCCAGGCCACGTCGGCGGAGCTGCCCCGCTACGGCCTGACGGTCGGCCTCAAGAACTACGCCGCTGCATACGCTACGGGCCTGCTGGTTGGCCGCCGTGTGCTGCAGAAGCTCGGCCTGGACGAGGACTACGAGGGCAACACGGAGGTTGACGGCGA…
TRINITY_DN199474_c0_g1	TRINITY_DN199474_c0_g1_i1	MJFZ01000624.1	RAW26714.1	PC110_g16883	100	0	950	0	15.8077	15.8077	0.0588477	1	Ribosomal protein s4/s9 [phytophthora cactorum]<>hypothetical protein pc110_g16883 [phytophthora cactorum]	GCCCCCGACAGCTCCACTCCCATCGCATTCGCCTGAAAAAGAAGTCACGAAAAATGCCGAAGATTTCGCGCCACCGCAACTACCGTAAGACGTACCGTACGCCTTCGCGTGCCTTCGAGAAGGAGCGTCTTGACCAGGAGCTCAAGCTGCTGGGCGAGTACGGTCTCCGCTGCAAGCGTGAGATCTGGCGTGTGCAGTACGCGCTGTCCAAGCTGCGTAAGGCCGCTCGTGAGCTTCTGACGCTGGACCCCAAGGACCCCAAGCGTCTGTTCGAGGGCTCGGCCCTGCTGCGCCGCCTCAAGCGCTTCGGTGTGCTCGCCGAGGACGAGAACGAGCTCGACTTCGTGCTGCGTCTGAACGTGCAGAAGCTGCTGGAGCGTCGTCTCCAGACCAAGGTTT…
TRINITY_DN19021_c2_g1	TRINITY_DN19021_c2_g1_i1	MJFZ01000197.1	RAW34568.1	PC110_g9138	100	0	699	0	15.6775	15.6775	0.0125557	0.745715	60s ribosomal protein l22, putative [phytophthora infestans t30-4]<>ribosomal l22e protein family [phytophthora infestans]<>hypothetical protein pc110_g9138 [phytophthora cactorum]<>60s ribosomal protein l22, putative [phytophthora infestans t30-4]<>ribosomal l22e protein family [phytophthora infestans]<>ribosomal l22e protein family [phytophthora infestans]	TTTTTTTTTTTAGAGATAAGGATTCTCCGTGCCGAAGCGGATCTGCATTAATCGGTCAATTCTGAAGAGCTACATAGCTACCAGCTACACGAAGCCAGTCGTATGTCCACCATTAGTCCTTTGACAAAACTATGGGCAGGTTTACTCGTCGTCCTCGTCGGCGTCGTTGCCAGCATCGTGGATATTGAAGTAACGGAGCTCGTACGTGTTCTTGTCCGAAGCAATGACGTGCAGGTAGTCACGCAGCTGCTGCTTCTTCAGGTACTTCTTGGTCAGGTACTTGAGGTAACGCTTGCTGAACGGAGGCACAGCGACCACCTGGAGCTTGGTCTTCTCACGAGTGATCTTGACGGCGTCGCCGAGCACGCCAGTCTTGCCGCCGACCTTGATGCGGTCGTG…
TRINITY_DN290328_c0_g1	TRINITY_DN290328_c0_g1_i1	MJFZ01000023.1	RAW41883.1	PC110_g1876	100	0	1225	0	15.5687	15.5687	0.0298283	1	Ribosomal protein l2 domain 2 [phytophthora cactorum]<>hypothetical protein pc110_g1876 [phytophthora cactorum]	TTTTTTTTGATAATTTCATCAGGTATATTGTTCTTCTCATCTCATTCCGTCGTACACCATGCTGCTACACTGGTTAGCTAAGAACGCACTTAGAACTTGAGGGCGTGGGCGCGGTCGTTCTTGGTCAGCGAGAACTTGGAGTTCAGGTAGGCCTTGAGGAACGGCTCGGCGTCGAGCTTCTTGATCAGAGCCGAGTCCACGGCCTTCTGGTCCTTCTTGCGCTGCTCCGGGATGACAGGGGCGGCGCTCGACTGGGCAAAGAACTGCTCCTCCTTGCTCTTCTTGGCGGCCTTCTCCTTGGCGAAGTAGGCGTCGTCGATGGCAGGGAGCTCAAGGCCCTCAATGTTCACCTTGGTCGACGTAGCGATCACGTACGACTGGTTCACGCGACGGAGCGGC…
TRINITY_DN23453_c1_g1	TRINITY_DN23453_c1_g1_i1	MJFZ01000600.1	RAW26989.1	PC110_g16613	100	7e-136	483	0	15.5288	15.5288	0.0537227	1	Hypothetical protein pf010_g2948 [phytophthora fragariae]<>hypothetical protein pf006_g5478 [phytophthora fragariae]<>hypothetical protein pf005_g6077 [phytophthora fragariae]<>hypothetical protein pf002_g6877 [phytophthora fragariae]<>hypothetical protein pf001_g5502 [phytophthora fragariae]	CTAGTTTTCCACCCACCTTTTGGAAGCTACTATCATTGGAATTCTCCGCGAGAAACGAAAGGAAGAAGCATGAGCAACACCAGCATTGAGAACGCGACCACTCTGAACCTGTCCCTCCGCCTTCGCGGTGGTGGTAAGGTCCACGGTTCGCTGGCACGTGCCGGTAAGGTTAAGGGCCAGACCCCCAAGGTCCCCAAGCAGGAGGACTCGAAGAAGGCGCTGACGGGCCGCGCGAAGAAGCGCTGGCAGTACAACCGCCGCTTCGTGAACGTCGTGTCGGGCATGGGCGGCAAGAAGCTGGGCCCCAACTCGAACGCTGCCAAGCAGTAAGCAGGCAGCCAGTAGGCTGGACGCAGTCAGCGGAGATGGACGACGCGACGAGCAGGCGGACATCTACTA…
TRINITY_DN289724_c0_g1	TRINITY_DN289724_c0_g1_i1	MJFZ01000329.1	RAW31296.1	PC110_g12357	100	6e-171	599	0	15.5183	15.5183	0.0288603	1	40s ribosomal protein s26 \\ 1.30e-55 \\ 73.79 % \\ go:0003677-iea;go:0003700-iea;go:0007165-iea;go:0043531-iea;go:0006355-iea;go:0043565-iea;go:0005634-iea \\ dna binding-iea;dna-binding transcription factor activity-iea;signal transduction-iea;adp binding-iea;regulation of transcription, dna-templated-iea;sequence-specific dna binding-iea;nucleus-iea \\ go:0003677;go:0043531;go:0050794 \\ dna b…	TTGGAGAAAGAATGCCTCGTTTATTATGGCGAAGAAAGTCGCTTGCGTCTCCATAACCTGTCCGACGGCACCTTGACATGCTATCGAAGAAAGTATCTGTCTCTCTCCTCCCGCAAAGTCTCCGCTGGAAAAGAGGCGGAGGGGACGCAGCAAGCTTCCATTCCTGAACAGAGCATCAGCTACTACCGTAGCTACCCGCAGGCTGCAATGAGCTTAAGACAGCGCAGCAGCTTACGCGCGCTTGGGGGCGAAACGACGCGGGGGCGGGGCACGGCTCTTACGGGCCTCAACCGAGCGACCACGTACAATACGCTGGTGGATGGCGGCTTCCACGCAGTAGTAGTTCTTGATGTAGATCTTGGGCAGAGCGTACGACTCGTACACGGACGCCTCCTTCAG…
TRINITY_DN20818_c6_g1	TRINITY_DN20818_c6_g1_i1	MJFZ01000540.1	RAW27760.1	PC110_g15848	100	0	837	0	14.728	14.728	0.0411307	1	Hypothetical protein bbj28_00004744 [nothophytophthora sp. chile5]	CGTGTGGTTGTCCTCAAAGAGGCAAACAGGCAGAGATGGCGAAGGTTACGAACACCCCCAAGACGGCGGCCGGCAAGTCGGCTGCCAAGCTGTCCAAGAAGGTCATTAAGGGCTCGCACGGCAAGGTGCTGAAGATCCGCACCAAGGTGCACTTCTACAAGCCCAAGACCCTGCAGCTGGCCCGCGCCCCGCGTTACGCCCGCAAGTCGGTGCCGTCGCGCAACAAGCTTGACAAGTACCGCATCATCAAGGCCCCGCTCACCACCGAGTCGGCCATGAAGAAGATTGAGGACAACAACACGCTCGTCTTCCTGGTGGACCTGCTAGCCAACAAGCGCCAGATCAAGGACGCCGTCAAACAGCTGTACGACATCAAGGTCGCCAAGGTCAACACCCTGA…
TRINITY_DN199934_c0_g1	TRINITY_DN199934_c0_g1_i1	MJFZ01000641.1	RAW26519.1	PC110_g17073	100	0	1652	0	14.2958	14.2958	0.0706387	1	60s ribosomal protein l4 c-terminal domain [phytophthora infestans]<>60s ribosomal protein l4 c-terminal domain [phytophthora infestans]	TCTTTCACATTGATCTTGCGGTGCCACTTGCGCCAGATGCGCGTGGGGGCAAACATGCGACCACCACGGCACATGTTACCGAAAGCGGCCTGGCCGGAGCTCTGGTTGCCACCGCCCTGGATACGCGGGATACGCGACACGGCGCGGCCCGTGCCCCACGACTCGGCAGAGTGCTGGTGGCCGGCCTCACGCGAGACACCGTAAGCCTGGCGACGGTTCTTGGCCATGTTGGTGTGCACGAAGTTCACCACATCCGGGCGGATGGGGGCCGTGAACACGGCCGGGAGCACCACCTGCGAGGCAACAGTGGCGGTCTCGCCCTCTACGGAGAGAACGGACACGACGGGGCGGTTGGCAGCGACGGAAGCCATGACGAAAGAGGCTGAGGAAGTGTAGGCG…
TRINITY_DN37536_c0_g1	TRINITY_DN37536_c0_g1_i1	MJFZ01000518.1	RAW28033.1	PC110_g15578	100	0	1092	0	14.2912	14.2912	0.0265508	1	40s ribosomal protein s5-2 [phytophthora infestans t30-4]<>40s ribosomal protein [phytophthora parasitica inra-310]<>40s ribosomal protein [phytophthora parasitica p1569]<>40s ribosomal protein [phytophthora parasitica]<>40s ribosomal protein [phytophthora parasitica p1976]<>40s ribosomal protein [phytophthora parasitica cj01a1]<>40s ribosomal protein [phytophthora parasitica p10297]<>ribosomal p…	GCTCGATTTCATCCTCGGAAACTCTCTCAACATGGCGGAAGTTGCAACTGAAGTGAAGCTCTTTAACAAGTGGTCGTACGATGACATCAGCGTCGCGGCGGACATCTCTCTGGAGGACTACATCGCCGTGAAGGGCAAGGCCGCCACGTTCCTGCCGCACACGGCTCAGCGCTACCAGAAGAAGCGCTTCCGCAAGGCGCAGTGCCCCATCACGGAGCGTCTTGTGAACGCTCTGATGCGCAAGGGACGCAACTCTGGCAAGAAGCTCAAGGCCACGCGCATTGTGAAGCACACGCTGGAGATCATCCACCTGCTGACGGACAAGAACCCCCTGCAGGTGGTGGTGGAGGCCGTCATCAAGTCTGGCCCGCGTGAGGACTCGACCCGCGTCGGCTCGGC…
TRINITY_DN169905_c0_g1	TRINITY_DN169905_c0_g1_i1	MJFZ01000193.1	RAW34679.1	PC110_g8992	100	0	1059	0	13.8115	13.8115	0.0404414	1	Ribosomal protein s7e [phytophthora cactorum]<>hypothetical protein pc110_g8992 [phytophthora cactorum]	TTTTTTTTACGTTTCGGCCAGAGTTGAGTGGTATTCAAAGAATTACTCGCCTATGACATTGGAAGGCGTCTTGCTCATGAATAAACTACCTTGCGGGAGGTAGCTCTCTGCATATTCCGCTTCCCCAAGAGAGGAACAGTCGGAAGCAAAGAGCCCACACTCAACCACTAACTTACTCCAGCACCGGGAACTCGAACACAACGTCCTTGTTGGTCAGCTTCTTGTACACGGTGGCGAACGTGTCCAGCTTGGTCTCCACGTTGACCTGGTCCTTGGGGTCCAGGTGCACCTTGAGCAGCTTGGAGCCGTCAAGACGGCAGCGCGTGCGCTTGCCAACGATCTCCGTGGGGAACACGAGGTCATCAAGGATCTGCTCCTGCACGTGGGTAAGCGTGCGCG…
TRINITY_DN23111_c1_g1	TRINITY_DN23111_c1_g1_i1	MJFZ01001050.1	RAW23484.1	PC110_g20081	100	0	998	0	13.701	13.701	0.0056099	0.473651	Jacalin-like lectin domain [phytophthora cactorum]<>hypothetical protein pc110_g20081 [phytophthora cactorum]	CCGATCTACCAGCAACGCAAGGCAGCAATGAAGCTTATCCTCCAAGTTCTGACGACGGTGGCGCTCGCGGCAGTCGGTGACGCTCTTTTGAGTGACGGAATTGTACCGGGAAAGGTTTACGGTGGACCCCACGGCAAGAAGTACACGGACGAGGAACTCGTTGCTCCTGGCCAAACTGTGAACTCAATCACTATCCGCTCATCTGATCGCGTCGACTCCGTCTGCCTTGGCGTGACGGATCGGTGGGGCCAGAGTTCCGATCTGTGTCACGGCGGCGATGGTGGTGACGAGAAAACTCTCGAGCTAACTGAAGGCGAGCACATCGTCAAAATTTCGGCGCACTGGGGCAAGTACTACCGCAAAACGCGCATCATGTACATCAAGTTCACAACCGATAAG…
TRINITY_DN323136_c0_g1	TRINITY_DN323136_c0_g1_i1	MJFZ01000164.1	RAW35585.1	PC110_g8137	100	1e-117	422	0	13.6388	13.6388	0.0468018	1	Putative membrane protein	GCGATCAGGGCCTCTCTTCACAACATCCATCGCCGTCGCCACAGGAAGACCAAGATTCACGATGACTGCCGCCGTTGCCAAGAAGGCCGTTAGATGGCACAAGCTGCCCTTCACCAAGTTCCTGGCCCACGAGTCCAAGCGCGAGCACTTCCAGCCCTTCCTCATCGCCGGAGTTGCCGCTTGGGTGATCTGCGGCATCCTCCCCACGCGTGGCGCCACCCAGGAGGACAAGGAGAAGAGCAACTACTGGAAGCGCATTAACGGCAAGTTCGACTACAGCCACCACTAGGCGCCTTCAGAACGGACGGGGCCACGCGCGTAGGTTGAAGGCGCGAAACGTCGTGGGCGGGAGCAGCAGATAAGGGAAGTTAACGGTCGAGCGCCTGCGTGGGCGTGAGT…
TRINITY_DN169372_c0_g1	TRINITY_DN169372_c0_g1_i1	MJFZ01000635.1	RAW26580.1	PC110_g17020	100	0	1031	0	13.591	13.591	0.0616452	1	60s ribosomal protein l19-1 [phytophthora infestans t30-4]<>60s ribosomal protein l19-1 [phytophthora infestans t30-4]<>ribosomal protein l19e [phytophthora infestans]<>ribosomal protein l19e [phytophthora infestans]<>ribosomal protein l19e [phytophthora infestans]	TTTTTTTTCGGTGGGACAAAAGATGCGGGCATCTTTGGGAAGAGTTTTATTCCTTCATGTGTGTGACCTGGACGAACGGTCCATTTTTCAAGTGAACAGAAGCAAACGCTTACTCCTTCTTGGCGGCGGGGGCAGCGGCCTTCTTGGCCTTGCGGTCGCGGGCCGACTTGGCCTTCTCCTTGCGGGCCTCCGACTGCTCCTTGAGCGTCTTCTCGCGGTGGCGCTCGGCCTTCATCTTGTGGATGGTCTCCATGAGCACACGCTTGTTCTTGAACTGGTTACCCTTGCTGCGCATGTACAGCTCGTGGTAGATGTGCTTGTCAATCTTCTTGGCCTCGCGATACTTGCGGAGGAGACGACGGAGCACACGGATACGACGCATCCAGATCACCTTGAAGG…
TRINITY_DN313315_c0_g1	TRINITY_DN313315_c0_g1_i1	MJFZ01000023.1	RAW41919.1	PC110_g1911	100	0	822	0	13.5153	13.5153	0.0228255	1	Predicted rna-binding protein \\ 4.60e-38 \\ 97.94 %	GCTCACCACGCTCACGCGGGGCACGGCCACCCTCACGCGGGCCGCGCGACTCCTTCTTGTCGCCGACGGGAGCCTTCTTGTTGCCGGACTTCTTGTTGCCGGCAGCGGGCTTGTTGAGAGTCACGGGGGCCGACGGGGGCGGCGTGGCCTTCTTGTTCACGCGAGGCGTGTCCTCGTCATCAGAGTCGAGGGCGGCGAAAAAGTTCTGGTACTTGCTGGCCATGGCTGCCGGGCGAGACGGGAGTAAGATGCTGCTGATCTGGGCTGCTCAAAGG
TRINITY_DN1907_c1_g1	TRINITY_DN1907_c1_g1_i1	MJFZ01000148.1	RAW36139.1	PC110_g7602	100	0	1452	0	13.4605	13.4605	0.0469355	1	50s ribosomal protein l30e-like [phytophthora cactorum]	TCGCCATCTACGATCACCATGCCCACCAAGAAGGTCAAACGCACCACCACCACCACGACCAAGACCACCAAGGCGGTCAAGGTCTCGGCCGCCTCGAAGAAGGACCCCCTCTTCGTGTCTGCGCCCAAGAACTTCCGCAAGGGCGGTGACATTCAGCCCAAGCGTGACCTGTCCCGCTTCGTGCGCTGGCCGCGTTACGTGCGTCTTCAGCGTCAGCGCAAGGTCCTGTACCAGCGTCTGAAGGTGCCGCCGTCGATCAACCAGTTCTCCAACACCGTGGAGAAGAACGTGGCCACGGACTTGTTCAAGCTGCTGCTTAAGTACCAGCCGGAGACCAAGGCCGCCAAGACCCAGCGTCTTCGCAACATTGCTGCCGGCAAGGAGGAGGCCTCGGCCCCG…
TRINITY_DN260572_c0_g1	TRINITY_DN260572_c0_g1_i1	MJFZ01000667.1	RAW26270.1	PC110_g17326	100	0	843	0	13.2748	13.2748	0.0405601	1	60s ribosomal protein l24 \\ 2.50e-12 \\ 84.17 % \\ go:0016020-iea;go:0016021-iea \\ membrane-iea;integral component of membrane-iea \\ go:0016021 \\ integral component of membrane	GTGAAGTAGTGCTAGCGGTGTTGGGCTCCCTTTGCAGCTCTGAAGCACCGAAGCCCTTCCAGCGAGTCAATTGGCATAAATTCTCCCGAGAAGACTCAAGCAAAATGGTGATTAAGACCGAGACGTGCTCGTTCAGCGAGAGCCGCATCTACCCCGGCCACGGCTCGCGCTACATCCGTCGCGATGGCACGGCCTACGTGTTCATCAACGCGAAGAGTAAGTCGCTCTTCATGCAGCGCAAGAAGGCCACCAAGATCGTGTGGACCCTTGGCTGGCGCCGCATGAACAAGAAGCTCAAGGTTGAGGAGGTCACCCGCCGTCGCGCTCGTAAGACCACCAAGATCCAGCGTGCCATCGTCGGTGTCTCGGCTGAGGACATCCGTAAGAAGCGTAACCAGA…
TRINITY_DN260214_c0_g1	TRINITY_DN260214_c0_g1_i1	MJFZ01000240.1	RAW33365.1	PC110_g10318	100	0	843	0	13.0035	13.0035	0.0149384	0.819454	40s ribosomal protein s13 \\ 1.50e-42 \\ 63.68 %	TTTTTTTCAACCCAGCAATTGGACACTTTGTATTGCCGTTACGCTAGCAAGAAGCTGCATCAGAAGCTTAAGCCACCAGCGTCGAGGCCGTGGACGACTCGTACTTCCAGTTGGGCGAGAGCTTGCGGTTCTTGCGGTAGTAACGAGCAAGACGGTGGATACGCGACTCGATCAGAATGAGACGGAACTTGGAGTCCTTGTCCTGACGGTTGCGCTCAAGGTGCTTGCGGACAGCCACAGCCTTCTTGATGAGCATGTACAGGTCCTCCGGCAGCTCCGGGGCGAGGCCGTTCTTCTTGAGAAGACGCAGCACCTTGGAGCCCGTGACGCTCTTGACCTGAGCGATGCCGTGCGAGTCACGCAGGATGACGCCGATCTGCGACGGGGTCAGACCCTTCT…
TRINITY_DN297746_c0_g1	TRINITY_DN297746_c0_g1_i1	MJFZ01000026.1	RAW41679.1	PC110_g2108	100	0	865	0	12.9733	12.9733	0.0344847	1	40s ribosomal protein s15 [phytophthora parasitica inra-310]<>40s ribosomal protein s15 [phytophthora parasitica p1569]<>40s ribosomal protein s15 [phytophthora parasitica]<>40s ribosomal protein s15 [phytophthora parasitica p1976]<>40s ribosomal protein s15 [phytophthora parasitica cj01a1]<>40s ribosomal protein s15 [phytophthora parasitica p10297]	TTTTTTTTGATATCTTCCGGGAAGGCTCTCCCAAGCTAGAAGAGTGTATTACAATGGCTCAACCCCAAAGGGAGCAGCAGGGAAGACAACATATCAAATATGACGTCCACCTGTCTTGCAGTGCACCTTTCAAACCGCTTACTTGAGCGGGATGAAACGTCCCGAGTTCGTGGCGCCGATACCGGGGCGACCGTGGGTCACCGGCTTGTAAGAGATGGCGAACTCACCCAGGTAGTGGCCGATCATCTCGGGCTTGATTTCAATGCCGTTGAACTCCTTGCCGTTGTACACGCCGACCACCGAGCCGATCATCTCGGGCACAATGATCATGTTACGCAGGTGGGTCTTGATTCCCTCGGGGCGCTCCATGGGCTTGGCAGCAGCCTTGGCCTTGCGAAG…
TRINITY_DN6801_c0_g1	TRINITY_DN6801_c0_g1_i1	MJFZ01000164.1	RAW35584.1	PC110_g8136	100	0	671	0	12.8595	12.8595	0.0322592	1	60s acidic ribosomal protein p1 \\ 4.50e-09 \\ 89.71 % \\ go:0008482-iea;go:0015994-iea;go:0030151-iea;go:0016491-iea;go:0005739-iea;go:0006508-iea;go:0006790-iea;go:0055114-iea;go:0004222-iea;go:0042128-iea;go:0005777-iea;go:0010477-iea \\ sulfite oxidase activity-iea;chlorophyll metabolic process-iea;molybdenum ion binding-iea;oxidoreductase activity-iea;mitochondrion-iea;proteolysis-iea;sulfur…	TTTGAGAGTTTTCCAAAAGCACATAGCCTCGTTTTAGGTTTCAATTAGCAACGCTAAGCTTGAAGGTTGGTAGAGTAGCTCACCATACACACACCAGGTATCTGTATGGCGTCAGACTTATCCTTGGAGACAGGGGACTACACTTAGTAGTCCTCGTCGCCGCCGAACATGTCCATGCCGCCACCCAGGTCAGCCTCCTCTTCCTCTTCCTTGGCCTTCTCTTCAACCTTCTCCTCCTCAGCGCCAGCGGCACCAGCAGCAGCAGCGCCCGAGGCAGCAGCACCGCCAGCAGCGGCTCCGCCCGAGGAGATGAGTTCCAGAATCTTGCCCTCCTTCGACAGCAGCGAAGCGAAGAGCGTGGGCCAGTAGGGCTCCACCTCGTTGCCCGACGCGTGCACG…
TRINITY_DN17550_c0_g2	TRINITY_DN17550_c0_g2_i1	MJFZ01000317.1	RAW31545.1	PC110_g12101	100	0	920	0	12.843	12.843	0.0394081	1	60s ribosomal protein l12 \\ 1.00e-106 \\ 75.85 % \\ go:0005506-iea;go:0046872-iea;go:0016705-iea;go:0016020-iea;go:0016021-iea;go:0020037-iea;go:0055114-iea;go:0004497-iea;go:0008168-iea;go:0032259-iea \\ iron ion binding-iea;metal ion binding-iea;oxidoreductase activity, acting on paired donors, with incorporation or reduction of molecular oxygen-iea;membrane-iea;integral component of membrane-…	TTTTTTTTTTTCGCTCTGCAAAATAGTTCCCAGGGTCGTATTGGCATCAACCAACCGAGTTAGCAGCCCAGACCGCCTCCTCGCCAGTCGATCGTTACCCGTTAGATCACTGAAGAGTTATCTGCATTGTCCTGAAGCCATCCAGTCGATCGAAAACAATTAGTTCTCCGGGATGTCAAGCTCGCCCTCGGTGATGAGGCGCTGGATCTCCGTGGGAGCCTCGCCGTTGACCGTGCAGCCAAGCGAAGCAGCCGTGCCCAGGATCTCCTTGACCGTGCCGGCCAGGTTACGGGCCATCGAGCGCTCGCGCATGATGCGGGCCACCGAGATGACCTGGTCAAGCGACAGGTTGCCGTCGTGCTTGATGTTCTTGACCTTCTTGCGGTCACGCGGGGGCTC…
TRINITY_DN240217_c0_g1	TRINITY_DN240217_c0_g1_i1	MJFZ01000126.1	RAW36891.1	PC110_g6843	100	0	789	0	12.7293	12.7293	0.00267148	0.319058	Ubiquitin-40s ribosomal protein s27a	TACAAGCTCGCAGCCAACTATTCAATCTGCAGCTTCAGGCTCCAGCCGCTCAACCACCACCAGGTCTCACTTTCTGCTGACTGCTCTGCTTGGAACATCGTTTCGGCATCTGAGCATCCAGGAGGGAAGAATGCAGCTCTTTGTGGAGACCCTGTCGGGCTCCCCGCTCACGCTTAGCGTGGCGGCGGACGCCTCGGTGGCGTCGGTTAAGCAAGCCGTTGAGGACGTGGAGTACATCCAGAACTTCCGTCTCGTCTGCGCCGGCAAGCAGCTGACGAGCGGTTCGCTCGCTGACTACGCCGTCGGCGAGTGCGACACGCTCAAGATGCTGCTGTCTGTGAACGGTGGTATGCGTGCCAAGTGGCGCAAGAAACGTATGCGTCGCCTTCGTCGCAAGCG…
TRINITY_DN198324_c0_g1	TRINITY_DN198324_c0_g1_i1	MJFZ01000468.1	RAW28781.1	PC110_g14851	100	0	824	0	12.354	12.354	0.0885729	1	Hypothetical protein pc110_g14851 [phytophthora cactorum]	TTTTTTTTGTGTTGGCAAATGCCAAGGAGAGAGAGTTCAACCCTCCATGATAATGCATTGCCAAACTTAGTGTGTCTTTCCTTCTCTCTACGATAACAATGCTCGAGATGGCAGCAGCACAACGTGGCACTTAGTCGACCGTGGCCATGGCGACGTCCTGCTCCGTGAACTTGCCCTTCTCGGTCTCGGACACGGCGCGGTTCTTGCGCTCCAGGATCTTCTTGCGGTCCTTGTCAAGCTTGAGCTTGGTGATGACCACTTTGGAGGCGTCAATGCCAATGGGCACCGAGGCGCCGTTGGCCTTCTCGCGCACCACACGCTCGACGTGGATGACGAACTTCTTGCGGTACACGGCGGTCACGCGGCCCTCACGGGACTTCTGCGAGCCACGCACGATCA…
TRINITY_DN18125_c4_g1	TRINITY_DN18125_c4_g1_i1	MJFZ01000534.1	RAW27830.1	PC110_g15776	100	0	804	0	12.3105	12.3105	0.0499065	1	40s ribosomal protein s16 [phytophthora parasitica inra-310]<>40s ribosomal protein s16 [phytophthora parasitica p1569]<>40s ribosomal protein s16 [phytophthora parasitica]<>40s ribosomal protein s16 [phytophthora parasitica p1976]<>40s ribosomal protein s16 [phytophthora parasitica cj01a1]<>40s ribosomal protein s16 [phytophthora parasitica]	CACAGGCATCAGAAATGGAGGGCAAGATTGAATCGGTGCAGGTCTTCGGCCGCAAGAAGAACGCTACGGCTGTCGCTTACTGCAAGCGCGGCCACGGCCTTATCAAGGTTAACGGCACGCCCATCGAGCTCGTGGAGCCCGAGATCCTGCGCGTCAAGACCTACGAGCCCGTGCTCCTGCTGGGCCAGCAGCGTTTCGCCAACGTGGACATCCGTATCCGCGTGAAGGGTGGTGGTCACACCGCTCAGATCTATGCGATCCGTCAGGCTATCGCCAAGGCCATTGTCGCCTACTACCAGAAGTACGTGGACGAGGCCTCCAAGAAGGAGATCAAGGACATCCTGCTCGCCTACGACCGTACCCTCCTGGTCGCCGACCCCCGTCGCTGCGAGGCCAAGA…
TRINITY_DN290335_c0_g1	TRINITY_DN290335_c0_g1_i1	MJFZ01000419.1	RAW29584.1	PC110_g14059	100	0	688	0	12.2793	12.2793	0.0633127	1	Hypothetical protein pc110_g14059 [phytophthora cactorum]	TTTTTTTTTGATCAACGCCGTGCCGAAACATGGCGGGAAGCTTAGGAGGGTGTATTTAGTCCGACGCACGCCCAGCAACTAGCAACGCTTACGCCTTAAGAGCGAAGCGGCGCTTGGGGTAGTACGACTCCTTCTTCTGCTGCTTGATGGTCTTGAGCGACTTCTCGTGCTTGGAAAGCTGACGGCGGATGGCGCGCGTCTGCTTGCGGCGCAGGTCCAGGGGCACGTGCTTCTTGCTGCCCAAAGCGGCACGGAGCTTGGCCTTCTGGTTCTGGTTGTACACCGTCAGGACGCGGGCGATCGACTTGCGCACCACGCGGATCTTGCTCAGCTTGGAGGCGGCGCCGCCAATGACCTTAGCCACGCGGAGCTGAGCCAGCTCCTGCTGGTAGTCGTCGA…
TRINITY_DN15027_c0_g2	TRINITY_DN15027_c0_g2_i1	MJFZ01000020.1	RAW42130.1	PC110_g1720	100	0	1358	0	12.1755	12.1755	0.0357746	1	60s ribosomal protein l7 [phytophthora nicotianae]	GATCTGCAAGTTAAGACTCGCATCATGGCTCCCGCTGCCCCGAAAGTTCTCGTCCCTGAGTCGATCCTCAAGAAGCGTCGCACGCTCGAGCAGGTGAAGGCCAAGCGTGTCGCCAAGGCCGCTGCCGACCGTGTGCACCGCAAGAAGGTCCGTCAGATCGCCTTCAAGAGCGCCGAGAAGTACGTCAAGGAGTACCGCCAGCTTGAGAAGCAGGCTGTTACCCTGCGCCGTCAGGCTAAGTCGACTGGCAACTTCTACGTGCCTGCCGAGGCCAAGTTCGCCTTCGTGATCCGTATCCGCGGTATCATTGGCGTGTCCCCCAAGGTGCGCAAGATCCTGCAGCTTCTGCGTCTGCGTCAGATCCAGAACGGTGTGTTCGTCAAGCTTAACAAGGCCACC…
TRINITY_DN9366_c0_g2	TRINITY_DN9366_c0_g2_i1	MJFZ01000722.1	RAW25697.1	PC110_g17890	100	0	654	0	11.4462	11.4462	0.0202508	0.9635	Ribosomal protein l34 \\ 1.70e-04 \\ 100.00 %	GATCTGTACCGAGCCACACGGGAAGAAAGGACCTCGGACAAGTCCCCCTCGAAAAGAATCAAAGAGACGCTTAGGCCGACTTGCTCTTCTTAAGCTTCTCCATGAGCACCTTCTTGACGATCTTCTGCTCCTCAATCAGGAAAGCGCGCACGATGCGCTGGCGCACGCACAAGGCGCAACGCGAGCCGCCGTAGGCGCGCGACACAGTGCGGTGCGTCTTGCTCACGTTCTTGTACTCCTTCGACTGCAGGTGCTTGATGCCCTTGAGCGTCTGCTTGCAGTCACCGCACTTGGGACCAGCCGCACGTTTCTTGCGGTACTGGGCGACGAGCTTGCCACCGGGGGTCTTGACGGCCTTAATGCCGTTGGACTTGGTGGCGTACGAGTGCCGGCGGCGGT…
TRINITY_DN2645_c2_g1	TRINITY_DN2645_c2_g1_i1	MJFZ01000004.1	RAW43447.1	PC110_g437	100	0	2161	0	11.3195	11.3195	0.0374908	1	60s ribosomal protein [phytophthora cactorum]	ATCTCAGTAACTCTCGTATCAAGCATGGGTCACCGTAAGTTTGAGGCCCCGCGTCACGGCCACCTGGGTTTCCTGCCCAAGAAGCGTACCAAGCACCACCGCGGCCGCGTTCGCAAGTTCCCGCGCGATGACGCGTCCAAGGCGCCACACCTTACGGCCTTCATGGGCTTCAAGGCCGGCATGACGCACATCATGCGCGAGGTGGACCGCCCCGGTTCGAAGGTCCACAAGAAGGAGATCGTGGAGCCCGTGTCGATCGTGGAGACGCCCCCCATGGTCGTCATCGGTGTCGTCGGTTACCTGGAGACCCCGCGCGGCCTGCGCACCCTCACCACGGTGTTCGCCGAGCACTTGAGCGAGGAGGTGAAGCGTCGCTTCTACAAGAACTGGTACAAGTCG…
TRINITY_DN260644_c0_g1	TRINITY_DN260644_c0_g1_i1	MJFZ01000115.1	RAW37324.1	PC110_g6407	100	3e-129	460	0	11.2495	11.2495	0.0134468	0.773589	40s ribosomal protein s27-like protein [phytophthora infestans t30-4]<>hypothetical protein physodraft_285418 [phytophthora sojae]<>ribosomal protein s27e, zinc-binding domain [phytophthora cactorum]<>ribosomal protein s27 [phytophthora infestans]<>40s ribosomal protein s27-like protein [phytophthora infestans t30-4]<>hypothetical protein physodraft_285418 [phytophthora sojae]<>ribosomal protein …	TTTTGAAAGCCCGCAAAATAATCAACTCTTACGTCCCTCGATTCACGTTAGCAGCTACCCTGTACAAGACGCAGCGTGCCAACCCGATCCAGCCGACCTGATGTCCTCCTCTCCTCACAGACACATCGAAATCCGGAGCGAGTCGAAAGCGAGTGAGTGTGCGAGCTGAAAAAAATCTGAGCGGGCGTGGCTAACTTGCTTTCTTGCTTGGTTCCTTCTCCGTATCTGTGTCGTCGAATTTCTAGTTGCGACTACCGATCCATTGGGGCGGTCGATAGCCAGCGCCTGAGTGTGTCCACGAATAAACTTACTCCGTCTTCTTGCGGTACTGGCAGCCGTCCGTGAGGCGAGCCTTACCGCCCGTAGGCTGGCACAGCATCACCGAGCACGAGCCGCACA…
TRINITY_DN48350_c0_g1	TRINITY_DN48350_c0_g1_i2	MJFZ01000197.1	RAW34565.1	PC110_g9137	100	6e-113	405	0	10.6505	10.6505	0.0356692	1	60s acidic ribosomal protein p2	AGCGGGGGCAGCACCGGCCGAGCCGAACTTGGCGAGCTTGTCGCTACCAGCAGCGATCACCTCCTCGGCGGTCTTGCCCTCCATGGCCTTGACCACAGCAGCAACACCAGCCTTGTCGATCTCCACGCCGCTCGAGTGCAGGATCTTCTCGATGTCTTGTGCAGTGGGGGTGGTGTGGCCACCCAGGACAGCGAGCAGGTAAGCAGCAATGTAACGCATCTTGAATCACTTTAAGGTTTTCTTGGAGTCTACCAGATACAAGATGGCGCTCGTCGGAAGGCCCGATTGGCG
TRINITY_DN230688_c0_g1	TRINITY_DN230688_c0_g1_i1	MJFZ01000010.1	RAW42887.1	PC110_g957	100	0	1729	0	10.5983	10.5983	0.028514	1	Mitochondrial substrate carrier family protein [phytophthora cactorum]	TTTTTTTTTTGATGTGGTAGGAACAAACGACAAGGTATTCATTAAAACTCCCTCCCTCGATGTGCGGAATATATCTTTGTCTATGTAAAACAACCTCGCCATTTCCTCCTGGGTCGGTGTTGATCTTGAGATCACAACTTTATTAGTCGATCCTTCTCGACCAACAAGATCAAGCTTAAGCCGCCATCAGCTTCTTGAACTCATCGTACAGCACCAGCACGATAGCACCGCCCGTGCCACGCAAGATGTTGGAGCCAGCACCCTTGAAGAAGGCGCCCGAGCCCTCGTTCTTAGCGATCTTCATGGCGCAGTCAAGCGTGGACGTGTAGAGAATGTCCTTGCGGCCAGCCTGCATCATCATGCGACGACGCACAGTGTCGAAGGGGTACGAGATCATAC…
TRINITY_DN37619_c1_g1	TRINITY_DN37619_c1_g1_i1	MJFZ01000413.1	RAW29678.1	PC110_g13956	100	2e-177	621	0	10.5055	10.5055	0.0397105	1	40s ribosomal protein s25 \\ 3.20e-78 \\ 81.14 % \\ go:0003735-iea;go:0003735-iba;go:0022627-iba;go:0005840-iea;go:0006412-iea;go:0005622-iea \\ structural constituent of ribosome-iea;structural constituent of ribosome-iba;cytosolic small ribosomal subunit-iba;ribosome-iea;translation-iea;intracellular-iea \\ go:0003735;go:0006412;go:0022627 \\ structural constituent of ribosome;translation;cytos…	CTGGGCTGCACTAGCTAATTAAACAGGGAGCGTAGTAGCAAGCACCAAGTCAACATGCCGCCGAAGACTCAGCAGAAGACCAAGGAGCAGAAGATGGCCGCCGCCATGGCCGGTGGCAAGGGCAAGGGCAAGAAGAAATGGTCCAAGGGCAAGGTCCGCGAGAAAGTCGCCAACAAGGTGCTGTACGACCAGGAGACGTACGAGCGCCTGCTGGTGGAGGTCCCCAAGATGAAGCTGATCACCGCTTCGGCCATCGTGGAGCGCCTCAAGGTGAACGCTGCGCTTGCCCGCGCCTCGATCCACGAGCTGGAGGAGAACGGAAGCATCTCGAAGGTGCTGGCCCACCACTCGCAGCTCATCTACACTCGCGCTGTGGCCGCCGAGGAGTAAGCAGTTGCT…
TRINITY_DN6801_c0_g2	TRINITY_DN6801_c0_g2_i2	MJFZ01000007.1	RAW43133.1	PC110_g713	100	0	1537	0	10.4802	10.4802	0.0314426	1	60s acidic ribosomal protein [phytophthora cactorum]	CGATCTAGCGCAAGTCTCCTTAACTGGTTAAAGCGACTGCGTTTTTCTTCACCATGGGTCTCTCTCAGGAACGTAAGCTCGAGTATTTCGAGAAGCTCGAGTCTCTGCTCGAGAACTACACCAAGATCTTCCTGGTCGGTGTGGACAATGTGGGTTCGGCTCAGATGCAGCAGATCCGTCTGGTCCTGCGTGGCCGCGGTGAGGTGCTCATGGGCAAGAACACGCTCATGCGCAAGGTGTTCCACAACTTCGTGAAGAAGAACCCAGGCCACCCGCTCGAGCTGTTCATCCCGCTGCTCAAGGGCAACGTCGGCTTCGTGTTCACGAACGACGACCTGGCCGAGATCCGTGAGGTGCTCGAGTCCAACCGCGTTCCCGCCCCGGCTCGTGTCGGCTCCA…
TRINITY_DN290399_c0_g1	TRINITY_DN290399_c0_g1_i1	MJFZ01000046.1	RAW40542.1	PC110_g3260	100	0	893	0	10.4677	10.4677	0.0305707	1	Hypothetical protein phpalm_31761 [phytophthora palmivora var. palmivora]	GCCTCACGCAGTTCTTCTTGTCTCGTTCGACTTTTGCAGCTTAGTCAAAGATGCCGCACTCCTTCGGTTACCGCGCTCGCACGCGCGACATGTTCGCCCGCCCGTTCCGTCAGAGCGGCATGATCAAGATGTCGACGTACCTGCGTACGTTCAAGGTGGGTGACTACGTTGACATCAAGGCCAACGGTGCCGTGCAGAAGGGCATGCCGCACAAGTTCTACCACGGCCGCACCGGCCGCGTGTACAACGTGACCAAGCGTGCCGTCGGCGTGCGTGTGAACAAGGTGGTGGGCAACCGCATCATCCACAAGCACATCAACGTGCGCATTGAGCACGTGCACCAGTCCAAGTGCCGCCTGGGCTTCCTCACGCGCGTCAAGGAGAACGAGCTGAAGAAGA…
TRINITY_DN1266_c1_g2	TRINITY_DN1266_c1_g2_i2	MJFZ01000051.1	RAW40228.1	PC110_g3597	100	2e-118	424	0	10.0015	10.0015	0.0815894	1	Ubiquitin, partial [plasmopara viticola]	TCGGAAAATAGCTCGAGGACGGCCGGACTCTCGCCGTCTACAACATCCAGAAGGAGTCGACCCTGCACCTTGTGCTGCGTCTGCGTGGTGGTGGCAAGAAGCGCAAGAAAAAACAGTACACCAAGCCTAAGAAGATCAAGCACAAGCACCGCAAGGTCAAACTTGCCGTGCTCAAGTACTACAAGGTGGACGACAACGGAAAGATCCAGCGCCTCAAGAAGGAGTGCCCCGCCCCCCAGTGCGGTGCCGGTG
TRINITY_DN4518_c2_g1	TRINITY_DN4518_c2_g1_i1	MJFZ01000108.1	RAW37620.1	PC110_g6130	100	0	1053	0	9.9435	9.9435	0.0308395	1	Ribosomal protein l6, alpha-beta domain [phytophthora cactorum]<>hypothetical protein pc110_g6130 [phytophthora cactorum]	TTTTTTTTTGCAAAGGAGCACGATCGGTTCTATTCAGTACCGGTTACGAACTCTCTCCTAGCAGTGGTTTAAACCCCAGTAGCAAGCTGAAAGCCAAGGAAGCTTATTCCTCCTCGATCTCGATGTTGGTTTTCTCGGACACGTAGATACCGTCAAGGAACTTACGGATATCCTTGCGACGCACCAGGCAGGCCTGCGTGATGTTGGCGGCGTCCTGCGACACCTTCTGGAGGTCGATGCCGCTCAGCTCGATCTGGTCCTTGACGTCGCCCGTGCGCACGTACGAGACGCCCTCGGACAGAGCAACGCGACGCACGCGCTTCTCACCCAGGAAGTTACGGATCTCCACCACGTTGTTCTCGAACGTCACGTTGATGGGGAAGTGGGCGTACACGAAGC…
TRINITY_DN328527_c0_g1	TRINITY_DN328527_c0_g1_i1	MJFZ01000001.1	RAW43738.1	PC110_g35	100	4e-65	246	0	9.167	9.167	0.0908135	1	Hypothetical protein gq600_5391 [phytophthora cactorum]<>hypothetical protein pc110_g35 [phytophthora cactorum]	TTTAGAATTGCGAAGTCAAGTGGGTCTTCTCTCTGGTGCATCATGTGCTAGAGCGGGAGGCGGCTTGGGGAAATTCCCCGGACACCAGGGCAGAGAGTGCCAGCGTCCAAGCGCAGACTCCCTCAGCGATGAAGCTTGGCGGAGATGGTTCATTTCGGTGGGCTGGAGCTTTCGGCGGATTCGCGAGGACTGATGGTCATACTAAAAGTTATGCAATTGGCTCAGCGGCACATGGCGGACGTCGTGTCGTCGCCGCTTGGAGCTAACCCGACGGGGA
TRINITY_DN209262_c0_g1	TRINITY_DN209262_c0_g1_i1	MJFZ01000023.1	RAW41893.1	PC110_g1933	100	0	1059	0	8.9475	8.9475	0.0446789	1	Ribosomal protein l22/l17, conserved site [phytophthora cactorum]	ATCTTTTTTTTCAGTAGAACCCATTTCTCGGCAAGGCTGTATTAAAAAGTTTTAGTAAACTTTTCGCCACCCCCTCGCGTCTACAGTCGCTCGTTCCCGACTGACCGTTCGTGTTTTCAGGCAAGAGATATCCCGTACGTCGAAAGCAACTTAGTTGGCCGGGACGCCGCCGCCCGACTTGAGGCGTAGCTGGGCCTGACGCTTGCGGGACACCTTGACGGGCTTGGCCTCCTCCACGGCCTTGGCAACGTTAGCGCGCTTCTCCGTCAGGATCAGCTCGATGTGGGCCGGGTTGGACATGTAGGGTCCGATGCGACCGTGGGCACGGTAAGTGCGACGGCGCTGCTTAATGGCGGCGTTGGCCTGAGCGTGCGAGATGTAGAGCAGGTCCGTGTCCAG…
TRINITY_DN23071_c0_g2	TRINITY_DN23071_c0_g2_i1	MJFZ01000843.1	RAW24723.1	PC110_g18857	100	0	1452	0	8.7005	8.7005	0.0181684	0.906417	40s ribosomal protein s4 \\ 1.80e-59 \\ 83.02 % \\ go:0016020-iea;go:0016021-iea \\ membrane-iea;integral component of membrane-iea \\ go:0016021 \\ integral component of membrane	TCTCTCTATCAAGCAGTCAAGATGCCTCGTGGACCCCGTAAGCACCTCAAGCGCATGAGCGCGCCCAAGCACTGGATGCTGGGCAAGCTGGACGGCATCTGGGCGCCCCGCCCGTCGTCGGGCCCGCACAAGCTGCGCGAGTGCCTGCCGCTCATCATCATCCTGCGCAACCGCCTTAAATACGCTCTTACCAAGCAGGAGGTCACCATGATCTGCATGCAGAAGAGCGTCAAGGTGGACGGCAAGGTCCGTGTGGACCCGGACTTCCCGGCTGGCTTCATGGACGTGGTGGAGCTGCCCAAGACGGGCGACCAGTTCCGTCTGATGTACGACACGAAGGGCCGCTTCGTGCTGCACCGCATCTCGGACGAGGAGAAGAAGTTCAAGCTCGCCAAGGTC…
TRINITY_DN42217_c0_g1	TRINITY_DN42217_c0_g1_i1	MJFZ01000010.1	RAW42877.1	PC110_g980	100	0	1142	0	8.4125	8.4125	0.0329307	1	Ribosomal protein l13e, conserved site [phytophthora cactorum]<>hypothetical protein pc110_g980 [phytophthora cactorum]	TTTTTTTATGATGCGCGATGTATTGTGTTCCAATTTTCCGCAAATGACCTTAGGGAGTGCCGTCCCTCCCGACACGAGTCGGTCAAGAGGGCAGACGAGTAGATGTCGACGCGACGGACACTTACTTCTTCTCCTTCTTGTCAGCCAGACGCTTGGCCTGCTTGCCGAAGATGCGCTTGTCGGCGCGAGCCACACGCAGCTGCGTGAAGACGCTCTTCTCCTTCATCTCGGGCGTGATGACGGCCGTGGTCGACTTGACGCTCGAGCGGGTGATCGGGAGGATCGGGCCCGTGTGCTGCACGGCGTTCTTCACGTCCTCAGCGGGGGCATCGCCGTTCTTGGGCTTGTTGCTCTTGCGCGGGAACACCACAAGCTTGGCCTTGTAGGCCTTGAGGCGGT…
TRINITY_DN290388_c0_g1	TRINITY_DN290388_c0_g1_i1	MJFZ01000423.1	RAW29507.1	PC110_g14120	100	6e-171	599	0	8.408	8.408	0.0518411	1	60s ribosomal protein [plasmopara halstedii]<>60s ribosomal protein [plasmopara halstedii]	CGCGAAGAGCACTTAGTTCGGTTCTTTAAGTCTTTCGGAAGCAAAACATCACCATGTCCTCCACTGGAATCGCCGTGGGCCTCAACAAGGGTTTCCCTGTCAACAAGAAGCAGGTGGCTCCTCGCCCCGCTTCCCGCAAGGGACGCGCCGGCAAGAAGACCAAGCTCGTGCGCGAGATCGTGCGTGAGGTGGTCGGCCTGATGCCGTACGAGAAGCGCATCCTTGATATGATCAAGAGCGGCGGCTCGTCGGCTGAGAAGCGTATCTACAAGTTCTCCAAGAAGCGCCTCGGCACGCACCGTCGCGCTCTGCAGAAGCGCGAGGAGATGAAGGCGTACTACGCCGCTCTCCGTGCCAAGGCCGCTCACCACGCTTAAGTTCCGACAAACCGACACTTCC…
TRINITY_DN231234_c0_g1	TRINITY_DN231234_c0_g1_i1	MJFZ01000342.1	RAW31020.1	PC110_g12629	100	0	798	0	8.0595	8.0595	0.0169928	0.873951	Adf-h/gelsolin-like domain [phytophthora cactorum]	ATACTCAGCTCAAGGCTCAGCAGCTCCCAGCTCCAGTTCCTCCCCAGTCCATTAGTTGATCATGTCTTCCGGTGTCGGTGTTGATGACGAGGTCATTACGCAGTTCAACGACTTCAAGCTTAAGCGCGCTCCGCACGACTTCCGTTACTTCATCTACAAGATCGAGGATGACTCGCAGATCGTGATCGAGTCCACGGGCCCCAGCTCTGAGTCGTACCAGGATATGGCCGACAAGCTCGCGCAGATCACGAACGACTGCCGATACGCCCTTGTGGACCTGGACCTGACCACGAAGGACGGCCGCCCCACCAGCAAGATCGTCTTCCTTTCCTGGTCGCCCGACACGGCCCGCATCAAGTCGAAGATGCTTTACGCATCGTCCAAGGAAGCCATCAAGCG…
TRINITY_DN21399_c0_g1	TRINITY_DN21399_c0_g1_i1	MJFZ01002191.1	RAW20957.1	PC110_g22600	100	1e-85	315	0	7.73725	7.73725	0.016137	0.852708	Hypothetical protein gq600_7798 [phytophthora cactorum]	CCACCGCCTCCGCCTCGACCTCCTTTTCTGTCCTCATCGGAGTCTTGATCTGACAACTCGCGAGTCGCCGCATGATAGCTGCGCACTGCCCCGTGGATCAAGTTAGACTCGGCCGTGGTTGTCTCGGCGATCGCGTGGGCGGCCGTGATGCCATTGCTAACCCCAAGCAGGACGATCGCGATTGCCAGTACAAGGCGGAGAAGGCGCAGACTAGTCCAAATGACCATCCTGGTGCCTTTGGCGT
TRINITY_DN58086_c0_g1	TRINITY_DN58086_c0_g1_i1	MJFZ01000398.1	RAW29943.1	PC110_g13699	100	0	1312	0	7.7315	7.7315	0.0419011	1	Ribosomal protein s2 [phytophthora parasitica inra-310]<>ribosomal protein s2 [phytophthora parasitica]<>ribosomal protein s2 [phytophthora parasitica p1976]<>40s ribosomal protein sa [phytophthora nicotianae]<>ribosomal protein s2 [phytophthora parasitica]<>ribosomal protein s2 [phytophthora parasitica]	CCGATCTTTTAAAGATGTGAATGTTTGGGTTGTCTTGAGAGTGTATTAACGTGTCTCCGTTATGACAGAAGCTATCGGTCGCATTAACCAGGTGCCATCGCATAACACCGTCGTCTATTCCATGCGTCCACTTCCGCACAGCGGGGGCACTAGCACCCTGCAAGAATACTCCAAACCTTCATCGAAAAGAACGAGGTCCTCCATAGAGTTGCAGCTAGTGACTCAGCATCAAAGCAGCCGACTGTCCAGGTCAAGCAAGAGACGCTTAGTCCCAGCCGCTGCTAGCAGCAGCGGGGGCGGCGGCGTCCCAGTTGGAAGCAGCAGCGCCAGCCTCACCCGACCACTCGGTGTTGCCGGTGGCGGTCCACTCAGCAGCGGGGGCAGCAGGGGCGGCGGGCT…
TRINITY_DN142648_c0_g1	TRINITY_DN142648_c0_g1_i1	MJFZ01000361.1	RAW30634.1	PC110_g13032	100	5e-58	222	0	7.416	7.416	0.00587528	0.486675	Membrane-spanning 4-domains subfamily a member 14 isoform x3 \\ 4.10e-30 \\ 89.40 %	CCTCCCGAGAGCGAAGTGCCCTACAAGCGTCGTCCCCGGTTGGAGATTCCCGTTCCCCGTTTCTAGTCCATCCAACAGCGTGTTATTCGTCTCCTGTTACAGTAAACTACCATGAAGGTGTACACGACCATCGTGCTCGCGGCCATGGCTATGCAGGTCGTACTGGGTGGCGGCGGCGGCGGCATCACGTTCGACAACGCCGGCAGCTACTCGCCAGGCGGCACGGAGGGC
TRINITY_DN178325_c0_g1	TRINITY_DN178325_c0_g1_i1	MJFZ01000484.1	RAW28496.1	PC110_g15119	100	0	1131	0	7.40975	7.40975	0.0491027	1	Ribosomal protein l13 \\ 3.00e-36 \\ 64.90 % \\ go:0009055-iea;go:0016021-iea;go:0022900-iea \\ electron transfer activity-iea;integral component of membrane-iea;electron transport chain-iea	CGCGGTGAAATTTCCTCAAACGTTTCCATTGATATTTAGAAACAAGTGACGCAATGCGATAAGCGTCTGCTATTGCTTTCAATGGCGCGAACCAAGAATCCAAATGAAGCAGCCACCAACTTAGAGAGCGTGGCCGTACTTGGCAAGCGTGGGCTTGAGCTCCGAGTTGTCGGCGAGCACCTTGGCCTCGGCCTCGGCAAGACGCTTCTTCTGGGCGACCTTCTTCTTGTAGAAGGCGTCCGACTTGAGCAGACGCTTGGCTTCGAGGCGCTTGACCAGCTCGGAGTGACGCCAGCCGACCTCCGAGGCGAGGTCGCCAAGGACGGTGTAGCGGCGATTGGCCTTCAGGCGCAGCACACGCAGAGCGGCAGGGATGACCATGCGCTTCTGCTTGTCGTA…
TRINITY_DN1839_c0_g1	TRINITY_DN1839_c0_g1_i1	MJFZ01000345.1	RAW30923.1	PC110_g12709	100	2e-124	444	0	7.409	7.409	0.0543747	1	40s ribosomal protein s21 [phytophthora infestans t30-4]<>hypothetical protein pptg_15683 [phytophthora parasitica inra-310]<>hypothetical protein f443_16131 [phytophthora parasitica p1569]<>hypothetical protein l915_15677 [phytophthora parasitica]<>hypothetical protein f444_16116 [phytophthora parasitica p1976]<>hypothetical protein f441_15960 [phytophthora parasitica cj01a1]<>hypothetical prote…	TTTTTTTTGACGGGATTGAACTGCTTTATTCTTGCTCGTTCGTTGACCAGAGTTAAATAGTAAGCCTACGACCGACCAAGGCTAAGGCGAGGTCGAACCCGCAAGCAACCGACTCCATAAGCGACGCTACCGCAATTCCTGCCAGCCTTCGTTCGGGACGTATCAGCAGATACGTCACACAAACACCAGCTCCTGAACTGCCAGCTAGACGTTGACGAGCGCACGCTCCGCTTCGCAGCAGCAGCGCGCGATCACGACGACTTGGTCCGCTTAGTTCTTGGCGTCCGCCTGGCGGGCCAGCTCGGTGATGGCCATGTCGCCCTCACCGTGGTGGCGGATGTAGCCAGCCAGAGCGAAGGTGTCCGACTCGCCCGTGAAGACGCCGTTGGCGTTCACGCG…
TRINITY_DN32184_c0_g1	TRINITY_DN32184_c0_g1_i2	MJFZ01000055.1	RAW40002.1	PC110_g3784	100	6e-118	422	0	7.1325	7.1325	0.0131635	0.764716	Tubulin alpha-1 chain [phytophthora cactorum]	CCTCGCTGTCAAGACCAACACTCCTTACCAACTCACGATGCGTGAAATCCTATCCATTCACTTGGGTCAGGGCGGCATCCAGACTGGTAACGCCTGCTGGGAGCTCTACTGCCTCGAGCACGGCATCCAGCCGGATGGCACCATGCCCAGCGACAAGACCATCGGCGGCGGGGACGATTCGTTCTCCACCTTCTTCTCCGAGACAGGCTCGGGCAAGCACGTCCCGCGTGCCGTGTTCGTGGACCTAGAGCCCACGGTGTGCGAC
TRINITY_DN25454_c2_g3	TRINITY_DN25454_c2_g3_i1	MJFZ01000656.1	RAW26384.1	PC110_g17209	100	0	778	0	7.112	7.112	0.0498204	1	Polyubiquitin \\ 1.30e-62 \\ 62.73 %	ATCGGAAACGCACAAGCACTTCTTTCAAGACTCACAGTACACAATTCAAGATGCAGATTTTCGTCAAGACTTTGACGGGCAAGACGATTACCCTGGACGTGGAGCCTTCGGACTCGATCGACAACGTGAAGCAAAAGATCCAGGACAAGGAAGGCATCCCGCCTGACCAGCAGCGTCTGATCTTCGCTGGTAAGCAGCTGGAGGACGGTCGCACGCTGAGCGACTACAACATCCAGAAGGAGTCTACTCTTCACCTGGTTCTGCGTCTGCGTGGTGGCATGCAGATCTTCGTCAAGACCTTGACGGGCAAGACGATTACCCTGGACGTGGAGCCTTCGGACTCGATCGACAACGTGAAGCAAAAGATCCAGGACAAGGAAGGCATCCCGCCTGACCAGC…
TRINITY_DN173944_c0_g1	TRINITY_DN173944_c0_g1_i1	MJFZ01000512.1	RAW28105.1	PC110_g15502	100	3e-91	333	0	7.09025	7.09025	0.00842947	0.594563	Mitochondrial import receptor subunit tom7 [phytophthora cactorum]<>hypothetical protein pc110_g20834 [phytophthora cactorum]<>hypothetical protein pc110_g15502 [phytophthora cactorum]<>hypothetical protein pc110_g9084 [phytophthora cactorum]	CCCGACCTAAATTCATCTTTGCTGAGCGAGTCGCGTGGACATTATCCTCCAAAATCCTCCAAAACGCTTGTGGTTGCCTCTAGCGGTCGGAATTTTAGACGTGGCTGTGCTTGAGTCTCTTGCTCAATGATCTATATCTGGGGAGGTTCAGCGGGGGCCGCGAACGGGTTGATAATCTGCATCAGAGTGAGGCCAGGCTCCTGCTTGAGCGCGATGTACACGACTAGAGGCACGAAGCCCCAGTGCACGATCGGCTTAATAGCCTTGAACACCTTGGTGGGCGCAGTCTTCCAGAGCTTATTCGCCGCCATAGTTTCTCTTTTGCG
TRINITY_DN170398_c0_g1	TRINITY_DN170398_c0_g1_i1	MJFZ01000139.1	RAW36426.1	PC110_g7282	100	0	713	0	6.9595	6.9595	0.0192224	0.937363	Nascent polypeptide-associated complex subunit alpha-like protein, putative [phytophthora infestans t30-4]<>nascent polypeptide-associated complex subunit alpha-like protein, putative [phytophthora infestans t30-4]	GTCAGTAAACCCGTTCGTTTCTTCTCCACACCGATCACCATGGCCCACCCGGAGCACGACCACGCGCACGACCACGACCACGAGCACGACCACGACCACCACCACGAGGACGTGGACTCGGATGACGAGATCCCGGCCCTTGAGGAGGCCCCGGACGCCGCTGACGCCGAAAAGGGCAAGCACAACCGCTCGGAGAAGAAGTCGCGCAAGGCCATGCAAAAGCTCGGCATGAAGCCTGTGGGCGGCATCATCCGCGTGACCATCAAGAAGAACAAGAACGTGCTGTTTGTCATCTCGAAGCCGGACGTGTTCAAGAGCACGGTCAGCGAGACCTACGTCATCTTCGGCGAGGCCAAGATCGAGGACTTGAACGCCCAGGCCCAGTCGATGGCTGCTCAG…
TRINITY_DN5188_c1_g2	TRINITY_DN5188_c1_g2_i1	MJFZ01000134.1	RAW36588.1	PC110_g7132	100	0	826	0	6.951	6.951	0.0387207	1	60s ribosomal protein l27a \\ 1.40e-28 \\ 58.05 % \\ go:0090502-iea;go:0004523-iea;go:0003676-iea \\ rna phosphodiester bond hydrolysis, endonucleolytic-iea;rna-dna hybrid ribonuclease activity-iea;nucleic acid binding-iea	TTCGTCTCAAGCTATTAGCTGCGTGCTGCCCCATTCGCATTCGCTTATCACCAAGTCAATATGCCGTCCCGTTTTTCCAAGAACCGCAAGAAACGCGGACACGTGAGCGCCGGCCACGGCCGTATCGGCAAGCACCGCAAGCACCCGGGTGGTCGCGGTAACGCCGGTGGCCAGCACCACCACCGTATCCTTATGGACAAGTTCCACCCTGGTTACTTCGGTAAGGTCGGTATGCGCCACTTCCACCTGCTCCGTAACCGCACGCACTGCCCCACGGTGAACGTGGAGCGTCTGTGGACTCTGGTGTCGGAGAAGACCAAGGAGCAGGCCGAGAAGTCCAAGGACGGCAAGGCCCCCGTCATTGACGTGACCAAGGCCGGTTACTTCAAGGTGCTCGGC…
TRINITY_DN255662_c0_g1	TRINITY_DN255662_c0_g1_i1	MJFZ01000490.1	RAW28419.1	PC110_g15209	100	9e-173	604	0	6.9405	6.9405	0.000757472	0.161066	Hypothetical protein pc110_g15209 [phytophthora cactorum]	CGATCTTTTTACAGTATTATCAGCTGCTGTGAATTTGTAGGTTTAGCACCGATCTACCGTACCAACAGCGGAGGTAATCTCAAAAAATAGAGAAATGACGACGGCGGCGGCGGCGTTTGCGGCGTTTGTCGTCGCTGTCATCGTCGCTGTCTTCATCTTCGTCGTCTTTGCTTCTTCTAAACCAACGGCGACGACGACGTTTTTTGCGGCCACGTTCTTCTTTACTTTCAAGTTCGTTTGTGACCAACAAGCGCTCAGCAAGCGAATCGGCTGTGGCGATGTCAGCGGTAGTAGTGGCTTTCCTCAAAGCTGTGATCTTGGATTCATCTTGAGCGTCCGTAAGCGCATTGCCGGTTGCCACCAGAGTGGCTGCGATCACAGTCGCTAACAGTACGTAAA…
TRINITY_DN22657_c0_g1	TRINITY_DN22657_c0_g1_i1	MJFZ01000279.1	RAW32389.1	PC110_g11267	100	0	837	0	6.7395	6.7395	0.0787134	1	40s ribosomal protein s14 [phytophthora parasitica inra-310]<>40s ribosomal protein s14 [plasmopara halstedii]<>40s ribosomal protein s14 [phytophthora parasitica p1569]<>40s ribosomal protein s14 [phytophthora parasitica]<>40s ribosomal protein s14 [phytophthora parasitica p1976]<>40s ribosomal protein s14 [phytophthora parasitica cj01a1]<>40s ribosomal protein s14 [phytophthora parasitica p1029…	TCTGTCCGAATCCATCATGTCGAAGAAAACCGCGACGAAGGAAGTAGAGGAGGTGGTGCGTGTCGGCCCGTCGCTCAAGGAGGGCGAGCAGGTGTTCGGCGTTGCCCACATCTTCGCCTCGTTCAACGACACGTTCGTGCACGTGACCGACCTGTCGGGCCGCGAGACGATCGTGCGTGTGACTGGCGGAATGAAGGTCAAGGCCGATCGTGATGAGGCCTCGCCTTACGCCGCCATGCTTGCCGCTCAGGACGTGGCCGCCAAGTGCAAGGAAGTTGGCGTCACCGCTCTGCACATCAAGATCCGCGCTACGGGCGGCAACCGGACCAAGACTCCGGGCCCCGGCGCGCAGTCGGCCCTTCGTGCGCTTGCTCGCAATGGCCTGAAGATCGGACGTAT…
TRINITY_DN7819_c0_g1	TRINITY_DN7819_c0_g1_i2	MJFZ01000183.1	RAW34977.1	PC110_g8729	100	0	2826	0	6.2665	6.2665	0.017954	0.900534	Berberine-like protein \\ 0.00e+00 \\ 87.65 % \\ go:0008970-iea;go:0006629-iea;go:0016787-iea \\ phospholipase a1 activity-iea;lipid metabolic process-iea;hydrolase activity-iea \\ go:0006629;go:0008970 \\ lipid metabolic process;phospholipase a1 activity	CGCCTTCAAGCACTCAAGTCGCCAACCCCACTCGACCTCAAGCACAAGGCAAGTCATGGTTGCTTCGATCTCCGGCACCAGTCGCGCGATTTTTGCTCTTTGCTCCGTCATCGCTGCCCACGGCGGCTTTGCCGTTGCTGCTGGTACTCAGGCCGACGTCGGTTCGTGTTTAACCAAGGCTGGCATCGAGAACTCGGTCCCCACCACCACGACCTGGACGATGGATATTCAACCGTGGAACTCGCGTGTGAACCCCGTGCCTGCGGCTGTTGCATTCCCCAAGACGGAGAAGGAGGTGTCGGCTGCCCTGAAGTGCGCCGCTAGTGCCGGTGTCAAGGTGACCACCCTGGGTGGCAACCGTTCCTTCTCGAGCATGGGCTTCGGCCGTAACGATGGTGC…
TRINITY_DN230346_c0_g1	TRINITY_DN230346_c0_g1_i1	MJFZ01000679.1	RAW26132.1	PC110_g17470	100	0	719	0	6.0515	6.0515	0.0108927	0.688069	P-loop containing nucleoside triphosphate hydrolase [phytophthora cactorum]	AACACGCACACAGAGGAAGACCGCGAAACTCGATCGTTTCGCCCGCTTTCCTTGTTTCTCGCCACATCTACGCGCCGTAGACAACAAACACTTATCAACCATGGCTGACGTGGAGGACCGCAAGCCGACTGAGAACGTCGAGGAAGCTCAGGAAAACGAGCAGGTGCAGCTCAATGAGGGCGACATCGAGACGAACTGGGACGAGGTGATCGAGACCTTCGACGGCATGGACTTGCGCGAGGACCTGCTGCGCGGTATCTACGCCTACGGTTTCGAGAAGCCGTCTGCCATCCAGCAGCGCGCTGTGAAGCCCATCCTTCTGGGCCACGACTGCATCGCCCAGGCTCAGTCCGGTACCGGTAAGACCGCCACCTTCGCTGTGTCGATCCTGCAGAAGAT…
TRINITY_DN232364_c0_g1	TRINITY_DN232364_c0_g1_i1	MJFZ01000071.1	RAW39223.1	PC110_g4553	100	0	771	0	5.84775	5.84775	0.0651274	1	Hypothetical protein pptg_15134 [phytophthora parasitica inra-310]<>hypothetical protein f443_14706 [phytophthora parasitica p1569]<>hypothetical protein l915_14325 [phytophthora parasitica]<>hypothetical protein f444_14710 [phytophthora parasitica p1976]<>hypothetical protein f441_14564 [phytophthora parasitica cj01a1]<>hypothetical protein f442_14523 [phytophthora parasitica p10297]<>40s riboso…	GATCTCTCCTGTAGTGGCAATCGATGCTCATTACGTAAAAGCTTCTTTCCGAGGACTCCACCGTTTACAAGAATCATGTCGGCTGAGGAAGTTGTGGCTGAGGTTGAGGTGCCCAAGGAGCTGGGAGAGATGGACGCCCTCAAGGAGGTGCTCAAGAAGGCGCTTATCCACGATGGCCTCAAGCGTGGCCTGCACGAGGCCGCCAAGGCTCTGGACTCGCGTCGCGCCCGTCTGTGCTGCCTCGCCCAGGACTGCGACGAGCCCAGCTACAGCAAGCTGGTGCGCGCTCTGTGCGAGGAGCACGGCGTGAACCTTATCTTGGTTCCTTCGGGCAAGCAGCTCGGCGAGTGGTGCGGTCTGTGCAAGATCGACGCTCTGGGTGAGGCCCGCAAGGTCGTG…
TRINITY_DN295313_c0_g1	TRINITY_DN295313_c0_g1_i1	MJFZ01000705.1	RAW25848.1	PC110_g17737	100	5e-126	449	0	5.59925	5.59925	0.0481309	1	Tap42-like protein [phytophthora cactorum]	TTTTTTAACGGGTATCCAAGCAGACAAACTTAGATTCATCCTGGCAACATAGATTTTCGCTTTGTTTTAACAGGGAGGCGACGGACGCAAGGGACCACCAAACGTGTCGACTACCTTACTTGAAATAACCTGTATGTCACCTCTCGCGACGGGTAAATCACCACCTTCACGACCATCGCCTGCTGCCTTTGCTGTACTGGTCGCTTACTCCTTTTTGCCAGTACCCGTGGCCATGGAGACCTCGCCGCGGATGATCTGCACAAAGCCGACGCCCAGGCCGAGAAACATGCCCGTGAGGAGGGGTCCGTCCGACTCGCGCTTGATGTAGGTGGGGCGCTTGACGGTGGCGAACAGCTTCTGGTCAGCGGCGATGTGGCTCTCCTTGTTCACGAGGCCGGA…
TRINITY_DN338512_c0_g1	TRINITY_DN338512_c0_g1_i1	MJFZ01000688.1	RAW26043.1	PC110_g17549	100	1e-132	472	0	5.5185	5.5185	0.0248808	1	Cytochrome c oxidase subunit 6b-1	GCAGGTTAAAGATGAACTCGGCGCATGTTTTGAAAACCGAGAGTGGCAAATTGCCACATACAGCAATATGTTCATTTTGCGTGGAATATTTGCTGTCATTGCACGTCGACTCGGAGCACTGTAAGGGTAACTACGCAGAGCTACACTCTGCCTTTGACCAGAGCCGACGGTGCAAATCTCGAACCTTCAGACATGAGGGAGTAAGGAGAAGAGAGACAGAAGACGCAGCATCCGAGGACAGAGTAAATTTACTCCTCCTTGAAGTACTGCACGCCCTGGAACGTGCCCTCCTCGCGCTGCTCGTTCCAGCGGTCCACCCAGGAGCTGGGGCAGATCGAGGCGGCGTTCTGAAAGTACTTGTGGCAAGTGTCCTCGTCACCGTCGTTGTTCTTGAGGCAG…
TRINITY_DN42628_c0_g1	TRINITY_DN42628_c0_g1_i2	MJFZ01000275.1	RAW32492.1	PC110_g11162	100	3e-169	593	0	5.28475	5.28475	0.0550595	1	Hypothetical protein am587_10004532 [phytophthora nicotianae]	GTCAAGTTCACACACGCCACCACCCACCACCGCCGCAATGGTCTACACGATCGTCGTTCACCTGTACGCCAAGGAGGGCAAGGAGGTCGAGGAGAAGCTACGCAACAAGCTGATCGAGGCCTCGCAGGTGTACTCCAAGGACATCGAGACCATCGGCTGGCACGTGATGCAGGACCACCAGGACCCGCGCAAGTGGTGCATCGTCGAGCGCTACGAGCACGAGAGCAGTCAGAAGTACCACCTGGAAAACCCGTACTGGAAGACGTTCGACCCGTACGTCATCCCGCTGCTGGACAAGCCGATGGACCTGCGCCGCTTCAACGAGCTGGACACGAGTAAGCCCGTGCACGTCGAGTAAGCTCGTGAGTAAGCAAGCTAGCGAGTGGCTGTCCGATCGCC…
TRINITY_DN19190_c0_g1	TRINITY_DN19190_c0_g1_i1	MJFZ01000046.1	RAW40528.1	PC110_g3295	100	0	1053	0	5.2605	5.2605	0.0464787	1	Ef-1 guanine nucleotide exchange domain-containing protein, putative \\ 9.60e-112 \\ 83.19 % \\ go:0005811-n/a;go:0005737-iea;go:0003735-iea;go:0003735-iba;go:0003735-iso;go:0002181-iso;go:0005829-n/a;go:0042254-iso;go:0022625-iea;go:0022625-iba;go:0022625-iso;go:0005840-iea;go:0000027-iea;go:0000027-iba;go:0006415-iea;go:0006412-iea;go:0005622-iea \\ lipid droplet-n/a;cytoplasm-iea;structural co…	GCGGTTATTCTACTCCCGAGGCAGGCTTACAGCTTGTTCATGGAGGCGACGTCCACCGACTGCACGTAGTCCTCGAAGCCCTCAATGGCATCCGTAATGTCGTCCAGCAGCACCAGGTCGTCAATGATGACGCACTGCACCAGCAGCTTCTTGATGCCGAAGGCCACAGGCACCAGCTTGTGGCCCTCGCCCCACGTGAGTCCCTCGACGGGGAGGGCCTTAATCTTGGCGGCCAGCTCCTCGAGGTCCGTCTCGGCCTCCCACGGCTTGACCTCGATCACGACCTGCGAGCGCTCCACGGGCTTCTTCTTTTCCTTCTTGGCAGCCTTGGCAGCCTCAGCGCGCTTAGCGGCCAGAGCCTTAGCAGCCTCGTCGTCCTCCTCGTCGTCATCGTCACCG…
TRINITY_DN30574_c0_g1	TRINITY_DN30574_c0_g1_i1	MJFZ01000316.1	RAW31565.1	PC110_g12078	100	2e-87	322	0	5.186	5.186	0.044695	1	Protein ric1 [phytophthora parasitica inra-310]<>hypothetical protein physodraft_354898 [phytophthora sojae]<>recname: full=protein ric1 [phytophthora infestans]<>protein ric1 [phytophthora parasitica p1569]<>protein ric1 [phytophthora parasitica]<>protein ric1 [phytophthora parasitica p1976]<>protein ric1 [phytophthora parasitica cj01a1]<>protein ric1 [phytophthora parasitica p10297]<>hypothetic…	GCTCCGTGAGAAGAAGTCCCAGTCCAACAAACTAAGCTACGATGCCGATTACCTGCGGAGATATTCCTCGCCTGATCTGCTCGGTCATCATCCCGCCCGTCGGCGTGTTCTTCCAGGTCGGCTGCACCAAGGACCTGGCCATCAACTGCCTGCTCACGGTTCTCGGCTACATCCCCGGTGTCATCCATGCAGTCTACATTTTGATCAAGGAATAGGCGGCGCTACATTGAAAAAAAAGATGTGGCGCTGCGTTGACCCGGCGACAAGTGGCAAAGCGTACTATAGTCGATGCGGAAATATCAAGATACAACGTCTTCGGCGCGGATAGCAGATAGATACTTCGTGGAACAGCTCGCGTTCTCTCTCTCGGACAGTGGCGTATGGCGATTCACACCAGCT…
TRINITY_DN292377_c0_g1	TRINITY_DN292377_c0_g1_i1	MJFZ01000128.1	RAW36804.1	PC110_g6911	100	3e-179	627	0	5.128	5.128	0.0377955	1	Cytochrome c-like domain [phytophthora cactorum]<>hypothetical protein pc110_g6911 [phytophthora cactorum]	ATCTGCCGCATCCGCGTCAGAAGCACCACCAGAACACCCCCACCCCACACATACTCTAGAACAATGGTTGACGTTGCTGGCGGAAAGGGAGACGCTGCTAAGGGCGCCAAGATCTTCAAGACCAAGTGCGCGCAGTGCCACACCACCAACGCGGGTGGCGCCCACAAGCAGGGCCCCAACCTTGCTGGTATGGTCAACCGCCAGTCCGGCCAGGCCGATGGCTACTCGTACTCGGCTGCTAACAAGAACTCGGGCGTCGTCTGGACTGACGAGACCCTGTTCGAGTACCTCCTGGCCCCCAAGAAGTACATTAAGGGTACCAAGATGGTGTTCGCCGGCCTGAAGAAGCCGCAGGAGCGCCGCGACCTGATCGCTTACCTGATGGAGGCCACCAACGAG…
TRINITY_DN169551_c0_g1	TRINITY_DN169551_c0_g1_i1	MJFZ01000146.1	RAW36198.1	PC110_g7514	100	5e-131	466	0	5.10725	5.10725	0.00296658	0.335606	Hypothetical protein pc110_g7514 [phytophthora cactorum]	CTGACGGTCCACAGCCGCCCCCACGCCTCTCGTTACTCAGTCAGCAACAAGCCCCCCGTAGCGCATTTCCGTCTCTCATCAGCAGCTATGATCTCTCCCCTGAAGGACATTGTTGTCGCCACCGTGCTCGGCATCGGCGCAGGCATGGTCTGGAACAACTTTAAGGACGGCGAGCTGGACCGCATCAGCCGATTCTACAAGTGGTACGATGCCCAGGAGGCCCAGAAGAAGAGTCTGCACGCCAACGACTAAGCTGACAGTGGACGCCCAAGCAGCTCTAGCCTCCTCTTTATAGGAGGCCATACTACCGTCACGTGTGTGTCGCTTGCTTACATGGACAAGGACGTTGGAAAGGGATTTCGCAGTCTTCAACAGCTCGACGTTTGCTGCCTATGAGGA…
TRINITY_DN200983_c0_g1	TRINITY_DN200983_c0_g1_i1	MJFZ01000329.1	RAW31295.1	PC110_g12356	100	2e-104	377	0	4.95275	4.95275	0.0637059	1	Hypothetical protein phpalm_6601 [phytophthora palmivora var. palmivora]<>hypothetical protein phpalm_6502 [phytophthora palmivora var. palmivora]<>hypothetical protein pc110_g12356 [phytophthora cactorum]	TTTTTTTGTGGTATGTCAGCGTCTGCACTGCAAACCCATCAATACGTGTTATTTTTTTTCTCGTGCTGGAATGTAGTAAGTATAGTCGCCCTGGGCTGGCGGCTCTGTCGGCCACTGCCCAGGCAGACGGCATCTTCGCAGGCGCGCACGCACTGGCGCACCTATGAGCCAAACAGAAGCCGCCGACGACGAACGAGTCCGCGTGCAGATGGACATGTTTACTTCAGGTGCTTCATGATCTGCGGGACGGAGCATTTGTCGATGCAGTGCAGGAAGTCGAAGTACTGACCGTCGCAGGCACCGACACCCTTGGCCTTGACGCGGTCCAGGCAAGCCTGGTAGGCGTTGAAGGATTGCTCGCACTTGGGTTCACACGCCTTACGGATCGCGGGCATCACA…
TRINITY_DN16722_c0_g2	TRINITY_DN16722_c0_g2_i1	MJFZ01000165.1	RAW35549.1	PC110_g8165	100	0	1447	0	4.846	4.846	0.0306511	1	Ribosomal protein s5 domain 2-type fold [phytophthora cactorum]	TTTTTTTTTTGAAGACGCAATTGCTTTCTTTGTATTGAAGTCACCCAGGGTCGACACCTACGCACCGTAGCATCGCCCCGACGCTCTCCCCAAGCCACCATCACTACAAATGAAGGAGGTCGACACCGTCGCACCGTAGCGCTTCAGATCCACGCTTTCCTCCCTCGCTAAACCAAAATACGCTTCACAAATCGTCCGAATGCTTGTTCAAAACAGAGTTCACTGCCGATCAGGCTTGGGCACCACAAGCGCTTTACTTCTTGATGGCGGTCTTGGCCAGGAAGTCCGTGTGCTCCTGGTACGGCGAAGGGCCGAACGTGTGCTGCTCCCAGAGGTCCGGGGTCAGGTAGGCGTAGGTGGCACGCAGGGCGTAGAAGGTAGCCTTGACAAAGTTACCCA…
TRINITY_DN234817_c0_g1	TRINITY_DN234817_c0_g1_i1	MJFZ01000111.1	RAW37474.1	PC110_g6262	100	0	843	0	4.73675	4.73675	0.0724455	1	Nucleoside diphosphate kinase domain-containing protein [phytophthora infestans]<>nucleoside diphosphate kinase domain-containing protein [phytophthora infestans]	TTTTTTGTCCAGGCAGAAGAGCAATCCAGAGGTGTCGACTTATTATCGACATCCGAGGACCAAACCATTCATTACTGAGTTACGATTACAGTTAGAGAAGATTGCAGTGCGCGCACCCCGAGGGCGGGAGCTCTGTCTCTGCTTCTTTCACTGCAGATTTGACGACTGGAGCGACGGCAATTCAGCTCTCGTACACCCACTCGTCGTCCTGGGCGCCCCACTCGACGACACCCTCCGGGAACCAGAGAGCGATCTCCTTCTCGGCCGAGTCGACCGAGTCCGAGCCGTGGCACACGTTGCGGCCCACGTCCACGCAGAAGTCGCCGCGGATCGTGCCCAGAGCCGACTCGCTGGGCTTGGTGGCGCCAAGCATCTTGCGGCCCTCAAGCACCACGTTGT…
TRINITY_DN326788_c0_g1	TRINITY_DN326788_c0_g1_i1	MJFZ01000182.1	RAW35012.1	PC110_g8682	100	0	904	0	4.72675	4.72675	0.0186747	0.919175	Secreted RXLR effector peptide protein, putative \\ 7.10e-97 \\ 92.75 % \\ go:0016491-iea;go:0016020-iea;go:0016021-iea;go:0055114-iea \\ oxidoreductase activity-iea;membrane-iea;integral component of membrane-iea;oxidation-reduction process-iea \\ go:0016021;go:0016491;go:0055114 \\ integral component of membrane;oxidoreductase activity;oxidation-reduction process	TGGGGTTCTTCCCGAATTTGCTTTCTTCTCCAAGACTCCTTCTAGACACAACTATGCGTTTCAGCGTCTTCGTCGCCCTTCTCGTGGCCACCTTCCTGGCGTGCTGCTCCAACTTTGTCAGCGCTGAGAGCGTCGAAGACCGTCGTCTCCGCGTCGAGGCGGCCCCGCTAGCTAACACAGCCACCGCTGCTAAGAATGCAGGCGGATTTGTCGAGACGCTGAGGACGAACACCGCTCTGTCGAAGGCTGTTAAGGCCGTACAGGCTTCTAACGGCGATGAGCAAGCTATGAGGAAGGCCATTACGGCCTTCGCTGCCGCCAAGGAGGGAGCTAAGGTGAGCGATGAGAGCGTTGCCAAGCTCTCGGCGATGATGGCCACCACTGTCAAGAAGAACCCCA…
TRINITY_DN303918_c0_g1	TRINITY_DN303918_c0_g1_i1	MJFZ01001471.1	RAW22000.1	PC110_g21557	100	0	660	0	4.681	4.681	0.0157393	0.842235	Elicitin [phytophthora cactorum]	TTGTCGACAACAACCACCCCATCCAGCATCGTCTCCAACATGAACTTCACTGCCCTGGTCGCTGTCGCCGTCGCCGCCCTCATTGGATCTACTAATGCCGCCGCGTGCACCGCAAAACAGCAAACTGCTGCATACGGTACGCTCGTGAGCCTTCTATCCGACGCGTCCTTCTCCAAGTGCTCCAAAGATTCGGGCTACTCGATGATCACGTCCAAGACGCTACCGAAGCCCAAGCAGATGAAGGCCATGTGCGCATCTACGCCGTGCAAGACCATGATTAAGAAGATCATCGCGCTCGATCCACCCAACTGCAAGCTGACGGTACCCACGAGCGGCCTCAAGCTTAACGTCTACGAGATGGCGCACGATTTCTCATCGGACTGTAAGGCACTTTAATCT…
TRINITY_DN337009_c0_g1	TRINITY_DN337009_c0_g1_i1	MJFZ01000002.1	RAW43721.1	PC110_g191	100	2e-86	316	0	4.492	4.492	0.0910968	1	Translation initiation factor if6 [phytophthora cactorum]<>eukaryotic translation initiation factor 6 [phytophthora cactorum]	TCTCGAGTCACTCAACACCTTCTCTCTCTTATCTACGTATTCACACAAACAGCAGCCATGGCTATCCGTTGTCAATTCGAGAACAGCAATGAGATCGGTGTCTTCTCCAAGCTCACCAACTCGTACTGCCTCGTGTGCGTGGGCGGCAGCGAGAACTTCTACAGCACCTTCGAGTCCGAGCTGGCCGACCATATCCCCGTCGTGCACGCCAGCATCGCCGGCTGCCGC
TRINITY_DN172129_c0_g1	TRINITY_DN172129_c0_g1_i1	MJFZ01000049.1	RAW40371.1	PC110_g3477	100	1e-137	488	0	4.49	4.49	0.0308136	1	Hypothetical protein pc110_g3477 [phytophthora cactorum]	TTTTTTTGTTGGCTTTTTTGTTTTTTCCCCTGAATTTGGAGCCGCTCCAGACAGACCATCGACCTGACTGACTGCACTGCTGCGCTCTGTTTTCTTCACCCTTGATACTTTATGCATGCTAAACAAAGGCGCAACTACAGTAGACGACGTCCTCGAGTTGATGCTGATCTAGTGGTACGGGTCCACGTCGCCGTACGTCTCGATGACCAGGGGAGCCTCGTCGAACTGGTGAACAGGAGGGGGCGACGACAGGCACCACTCAAGAGTCTGGTGGACTTCCGGGATCACGACCTGGACGTCCTCGGTGGGCGTGTTGTTAATGGGCACACCGTGCACCTTGCCGTCAGTGGAGAATCGGGCGACAGCGGGGCGAATGGCGGCCGTGGTGTTGACGGCCTT…
TRINITY_DN332696_c0_g1	TRINITY_DN332696_c0_g1_i1	MJFZ01000246.1	RAW33191.1	PC110_g10484	100	2e-92	337	0	4.4315	4.4315	0.0806708	1	Hypothetical protein pc110_g10484 [phytophthora cactorum]	CGATCTCGCAATTCCACATAGCGATAATATGAGCTCTCTCCGCAAGTTGATTCCCTTCGGCAACCGCGTGCTGGTCAAGCGCTTCGAGGCCGTGGCCAAGACGGCCAGCGGCATCTACCTGCCGGACGCCGAGATCAAGCAGCAGAACGAGGGCGAGGTCGTGGCCGTGGGCCCCGGCGCCCGCGCCCCCGATGGAACGCTCATCCCGGC
TRINITY_DN64505_c0_g1	TRINITY_DN64505_c0_g1_i1	MJFZ01001149.1	RAW23032.1	PC110_g20530	100	7e-143	505	0	4.40375	4.40375	0.0575312	1	Protein kinase-like domain [phytophthora cactorum]	GTCAGCGTACAGGGCGAACGTGCCGAGGGTACACTCCGAAGGGGCAAGCGTCTGGAGCTGCGAGAGAACCGACTGGCAGGCCGTGCTGGTGCACATGACGGCCATCTCGGCGTCCGTGGGGGTGGCCAGCGAGGTCACCGTGTAACCCGAGTCAGTGGCACACGTGGTCGTGTCCGGCGAGGTCAATAGCGTCTGGAGCGAGGTCACGTCGCACGAGGCGGCGTTAGTGACGGCGACAAGCGCAGCAGCGGAGGCGATGGTAGCGAACTTCATGGTGCTGAAGGTGGGGGGATACTGACGAGGTCGGGAGTAGAAACTAGCTGCTTGATCGGCAGATAGA
TRINITY_DN90067_c0_g1	TRINITY_DN90067_c0_g1_i1	MJFZ01000903.1	RAW24319.1	PC110_g19251	100	0	765	0	4.34375	4.34375	0.0200024	0.958329	Rok family [phytophthora cactorum]<>hypothetical protein pc110_g19251 [phytophthora cactorum]	CTTGCCAAGCACCAAGCAAACCTCCTTCCCCCCAAAAGTACCAGCTACTGTAGACCAAGATGCCTCGTTTCGCTGGAGTCGAAGTTGGTGGCACCACGTGGGTGGTGGCCATCGCCGAGGACCACCCGGAGAATATCCTGGAGAAGTTCGAGGTGGACACGACGACGCCCGCAGCAACGACGGGCGCTGTGGTGGACTGGCTGAAGGAGCGCAAGTTCGACTCGATCGGCATTGCGTCGTTCGGCCCCGTGGACCTGAACAAGAAGTCGCCGACGTACGGCTACATCACGAGCACGCCCAAGCCCAACTGGGGCAACACGGACGTGGTGGGCGTCTTCAAGCGCGCGTTCCCGGACGTGCCCATCGGCTTCGACACGGACGTGAACGCCCCC
TRINITY_DN200307_c0_g1	TRINITY_DN200307_c0_g1_i1	MJFZ01000086.1	RAW38550.1	PC110_g5227	100	0	815	0	4.3075	4.3075	0.0760783	1	Nucleoredoxin \\ 6.30e-28 \\ 72.69 % \\ go:0044594-iea;go:0044594-ida;go:0042493-iep;go:0030283-tas;go:0016508-iea;go:0008210-iea;go:0016829-iea;go:0060009-iea;go:0006631-iea;go:0005102-iea;go:0014070-iep;go:0006635-iea;go:0000038-iea;go:0007568-iep;go:0008209-iea;go:0016491-iea;go:0048545-iep;go:0003857-iea;go:0006629-iea;go:0055114-iea;go:0071407-iep;go:0033989-iea;go:0018812-ida;go:0016853-iea…	CAATCAACCCCCCACGAAGAGTACTCGAAGCATAGAATGAAGTGGTCGGAACAGCTCGGCGCCAAGCTCCAGACGAAGGATGGCCTGGAGGACACGGACTACAAGCTGGCCGGCAAGAAGGTGGTGGGTTTCTACTTCAGTGCGCACTGGTGCCCGCCGTGCCGCCAGTTCACACCCTTCCTGAGCGCCGTGTACGACGACATGATCGAGGAGCACCCGGAGTTCGAGCTTATTTTCATCTCGTCTGACCGCGACCCGTCGCAGTATGCCGAGTACTTTGGCGAGATGCCCTTCCTGGCGCTGCCCTTCGAGGAGCGTGCGGCCAACCAAACCATGAGCTCCAAGTTTGGCGTCACGGGCATCCCCATGCTGGTCTTTGTGGACGGAGAAGGCAAGGTC…
TRINITY_DN190564_c0_g1	TRINITY_DN190564_c0_g1_i1	MJFZ01000013.1	RAW42625.1	PC110_g1227	100	2e-119	427	0	4.27275	4.27275	0.020564	0.972841	Atpase, f1 complex, epsilon subunit, mitochondrial [phytophthora cactorum]<>hypothetical protein pc110_g1227 [phytophthora cactorum]	CGATCTCGGGCCGCGAAGAACCTTTCAAAGCATTTAGTTATCCGTCAAAAAGCAAGAAGTAGCAGGAGGAACAATCGATCCACTAAAGAGACACATAGAGACAGTCCTCCTCTTTCATCTCCTTCTCACTCCATTGACGCTCTGTTTGTTCTGGGAAATCTTGAGCTAACGTCCTCAACTGCTATCGATAGCAGTCGCTTACGCCGTCTTGAACGCCTCAGCGATCGTCTTGATCGAGTCGATCTCCACACGCTCGCCACGCTCGCCGTTGGCCCACTTGAAGCCGGCGAACTCAACCTTGGAACGGGCCTCCACGGTGCTCTTGACGGGCTCCTTGAGGGCCGCACGCAGCACACCCGCCGACTTGTTCACGTACTGCAGGTAAGACACACCGGCCAT…
TRINITY_DN211098_c0_g1	TRINITY_DN211098_c0_g1_i1	MJFZ01000116.1	RAW37279.1	PC110_g6466	100	0	671	0	4.265	4.265	0.199761	1	Elicitin [phytophthora cactorum]<>hypothetical protein pc110_g6466 [phytophthora cactorum]	TCACTACTACGAGCTGTTTGTCCACGTCACTTTGAATGCTTGTAGTTGTTGCGTAGCGAGCTGGATCGCTTAAGCCGAGAGGCCGAGAGCCGTGCAGTTGGGTTGGAAACTCTCTGCGAGCTGCAGCACGTTGATCGACACGGAGCCGAAGTTGATAACGCAGTCCGATGGCTCGAGGGCCAACAGGTCATCAATGAGCGAGTAGCAGTCCGATGTCAGGCACATGAGCAGGACTTGGATATCCGTGGGGTAGGCCGAGGGAGGCACGAACGTGTAACCCGAGGCGGTCTGGCACGAGGAGAGGTACGGGTCCGAGGCAAGGTTCAGTAGTTTCACAGTCTCCGAGATTGGGCAAGCGGTAGTCTCGTCGTAAGCGAAAGACTGCGTGGCGAGGCAGGC…
TRINITY_DN330152_c0_g1	TRINITY_DN330152_c0_g1_i1	MJFZ01000575.1	RAW27298.1	PC110_g16306	100	3e-87	320	0	4.256	4.256	0.030287	1	Ribosomal protein l33	CGGACCAGCAGCCATGGCCAAGGGAAAAGCCAAGAACGTGGTGATCAAGATGCTGAGTGCGGCGGGCACTGGCTTCTTCTACACCACGACTAAGAACCCGCGCAACGTCACTAGGAAGCTCTCGCTCCGCAAGTACGACCCGATTGTCCGACAGCACGTGATTTTTAACGAGGCCAAGATCAAGAAGGGATAAGCGCTAGGTGTCGTCTCTCGCGTCTCGGTTCGAGTTATCACGCACTAGGCGAGCGCGCGTCCATTACGGTCGCTTTTAGAGATTGGAGCCTGTGTTGTGGCTCGCTTAACGGCAATACGCATCCTCGCTTGTGAC
TRINITY_DN10993_c0_g1	TRINITY_DN10993_c0_g1_i1	MJFZ01000309.1	RAW31731.1	PC110_g11928	100	0	728	0	4.226	4.226	0.00931414	0.631334	Hypothetical protein gq600_15506 [phytophthora cactorum]	TCCCGTCGAGGGGGTCTCAGCAGCACTGCCACCAGCAGCACTGGCACCACCGCCGCCGCCCGAAGCGCAAACCGTAGCCTTGCCAGGCGTCGTCGTGAAAGCCGTCACCGTGAAGTCCGGGGTGCCGCCCTTCTTCCACGTGCAACACGGGTCACCGAAAGCCTCACCGTTCGTCATCGAGGCACCAGGGAACGTGGCCTTGCAGAACTCAGCCGTCCACGTGTGGTCCGCCGCACCGAAAGCCGTACCAAACTTGGTGAACTGCGAGCTGTCCTTGTCCGGGTGGCCCAGATCCTGCGTGAACGAGCTGCCGTTCGGGATCTCCTCGAGGTATGACTTCATGGCCGTAGCCGAGTCCATCGTGGTGGCCACGATAAGGGCGGAAGCAGCGAGAGCAGC…
TRINITY_DN281794_c0_g1	TRINITY_DN281794_c0_g1_i1	MJFZ01000021.1	RAW42015.1	PC110_g1811	100	0	1312	0	4.2	4.2	0.029204	1	5-methyltetrahydropteroyltriglutamate--homocysteine methyltransferase [phytophthora cactorum]	GCTTTCTGGCGCGCACTTCCCTTCACAAGTCCGTCCCAGTTCAGTAAACCCTCTACACATTATTCAAGATGGTCGCCGTTGACAGTGCAACGCTGGGTTTCCCCCGCATGGGCCCCAACCGTGAGCTCAAGTTCGCCCTTGAGAAGTTCTGGCGCAACAAGATCAGCGAGGAGGAGCTGTACAAGGTGGCCAACGCCGTCGAGGAGGCCAACTGGAACAAGCAGATCAACGCCGGCGTGAGCCGTGTGGGCGTCGGCCTCTTCTCGCTGTACGACCACGTGCTGGACTGGACCTACTACCTGGGTCTGGCCCCTGAGCGCTTCGCCTCGGTGCCTGCCGG
TRINITY_DN47713_c0_g1	TRINITY_DN47713_c0_g1_i1	MJFZ01000044.1	RAW40654.1	PC110_g3168	100	4e-79	292	0	4.131	4.131	0.29556	1	50s ribosomal protein l30e-like [phytophthora cactorum]<>hypothetical protein pc110_g3168 [phytophthora cactorum]	ACATCTTCACTCCCTCCAAGGTGGATTTGGGTGCGTCGGCGCTGTCCAAGCGGCCCACGAGCGTCATATTGATCACGCCCAACAAGGCGGGCTTTAACGCGCAGGAGGCGTACGACGAGCTGCTTGAGGAAGTGAAGCAAGTGCAGCCGACGTATTAGATCCTTAGAAGGCGGACTGCCCGCAGCGTTTCCCATCCCCCTCATACATGTAGCAC
TRINITY_DN24378_c0_g1	TRINITY_DN24378_c0_g1_i1	MJFZ01002358.1	RAW32171.1	PC110_g11498	100	0	965	0	4.0995	4.0995	0.00200505	0.276375	Uracil phosphoribosyltransferase \\ 4.20e-56 \\ 66.35 %	TCTCAGGAAGAAGCCGCCGCCAACCCACTTCTTGTTGCCCTGGCGGCACGTGATGGCGCCCACGATCGCGATGATGGCCATCAGCCCGTTCGACATGCTCATACCGCCGAACGTCATGGTTCCCATACCGAGAATTCCGCACGACTTGTCGAGGAACTTGTCGAACTGCGTTGCGTCCATACCAGCAGCCGTCGCCAGCACCGTCGCGTACGCCAAGCGCTCGGCGTCACTCACGTCTCCGGCCTTGCTGTAGCCCTCGCATGGGGCGTATTCCGAGTATTTGGCCCACACCGTCTCGTTGATGACCTTGAGGTCCTCGTACCCGGACCCGAACTTGTAATAGAAGCAGTGGTCGAGGGTGGTGGTCGAGTTGGCGAGCTCGCTGTCGATGCAGAAGCT…
TRINITY_DN342280_c0_g1	TRINITY_DN342280_c0_g1_i1	MJFZ01000423.1	RAW29497.1	PC110_g14118	100	0	660	0	3.92925	3.92925	0.0562453	1	Conserved hypothetical protein [phytophthora infestans t30-4]<>conserved hypothetical protein [phytophthora infestans t30-4]	CCGATCTTGACAAAGGAGAAGCGGGTTGTAGATCTGGTACTGCTGGCATGAACTAGTAATTAACGCCGCAGACAATGGACCACAAGAGGGACGAAAAGCCAGGCTTAAAACGGCGACACAAGTTCACTTTGCGCAGGCTGTTTCAGCCAGGGCCTTTTCATTATCATCTCAGGATCCCCACGACTCTCTTGGCAGACAGACACGTGCTCTCTCCCTGTCAAGCAGGAGAGGTAAATGTCTGAAGTCCACCGCCACCTGCGTCAATCAACCAGCAGCAGCTTAGTTGCCGATGGTCTCCAGGCTCTTCTCCCAGTTTTCGAGGTTGCCCGGCAGCTTGGACCACTCGTCGAACTCGTCATCGAATAGCGATGGGATGGACGTCGAACTCGAGCTCGAGCT…
TRINITY_DN6801_c0_g3	TRINITY_DN6801_c0_g3_i1	MJFZ01000148.1	RAW36123.1	PC110_g7592	100	0	654	0	3.92025	3.92025	0.0355113	1	60s acidic ribosomal protein \\ 5.10e-104 \\ 75.49 % \\ go:0043531-iea;go:0016787-iea \\ adp binding-iea;hydrolase activity-iea	GCTCCCGAGCTTAAACCGATTCAGTTCTATCTTTCCTGACGCAACCATGTCCTTCGCCGACCTCAGCAAGACTCAGCGCGACGAGTTCGCCGCCTCTCTGGCCGTTCTGGCGCTCTTCGACGCCGGCGTCGAGATCACGGCCGACGCTCTGACCAAGACCTTCCAGGCCTCGGGCAACGACGTGGCCGCCTACGTGGCCCCGCTCTTCGCTGACCTGCTGGGACGCGGCCTGGACGTCGAGAAGTTCCTCGCTGGCCCCTCGGCTGGTGCTGCCCCCGCTGCTGGCGCTGCCTCTGGCGACGCCGCCGCCGCCAAGACGGAGGAGAAGGCCGTTGAAGAGGAGGAGGAAGTCGACATGGGCGGCGGCATGGACATGTTCGGCGGAGACGAGGACTACTA…
TRINITY_DN15839_c0_g1	TRINITY_DN15839_c0_g1_i2	MJFZ01000284.1	RAW32268.1	PC110_g11374	100	0	953	0	3.89725	3.89725	0.0761965	1	Molybdenum cofactor sulfurase [phytophthora nicotianae]	TTTTTTTTGGAGGGAGGGGAACAAGCATCCGTTTAATTATCGATGTGAAGCAGGCGCGTCTGCGCTGCATCGAGCAGGCAGGCGCCGCCGTCGTTCGTCACTCAGCAATCAATTAGGCCGCTCGTAGCAAGTTCGTTTGCAGCTAGGCCGCTTACAGCTCGCCACAGTTGGCAATGACCACGGGCTTCTTGGTCTGGCCCGACTGGGAGCCCACAGACTCGATATTCTTGACCACGTCCATGCCGTCCACGACACGGCCGAAGACGACGTGCTTTCCGTCCAGCCACGAGGTCTCGACCGTGCAGATGAAGAACTGCGAGCCGTTCGTGTTGGGGCCGGCGTTAGCCATGGACAGGATGCCCTCGCCCTTGTGCTTGAGCAGGAAGTTCTCGTCCGGGA…
TRINITY_DN174354_c0_g1	TRINITY_DN174354_c0_g1_i1	MJFZ01000514.1	RAW28083.1	PC110_g15519	100	7e-173	604	0	3.8145	3.8145	0.042713	1	Molecular co-chaperone sti1	GATCGCTCCATCACAACTCGCCAGCGAACACCATGGTCAACGCCACCGCCGACGCCAAGAAGAACGAGGGCAACGAGGCCTTCAAGAAGCAGGACTACCCCTCTGCTGTGGCCAGGTACACGGAGGCCATCGAGATCGACCCGACGAACCACGTCTACTTCTCCAACCGCAGTGCTGCTAACGCTGGCTGGGGCAAGTTCCAGCAGGCTGCGGACGATGCTGCCGAGTGCATCCGTATCAACCCCCAGTTCGTCAAGGCTTACCACCGTCATGGTGTGGCGCTCAAGGGCCTGAAGAAGTACGACGAGGCTCTGGCAACGCTGCGCGCGGGCCAGCGCGTGGACTTCAACAACGCCGAC
TRINITY_DN50863_c0_g1	TRINITY_DN50863_c0_g1_i1	MJFZ01000345.1	RAW30939.1	PC110_g12716	100	4e-123	440	0	3.78875	3.78875	0.00758365	0.561854	Ndufa5, nadh-ubiquinone oxidoreductase subunit	CTGCGGTGATCCTTCCTTTGTTTGGCAGGCAGCTAATTGCACGACACCACTTGCAGCGATCATGTTTGCGTCTCGAGTGCTGCGGATGGCGGTGACCAAGACCTCGACGGGTCTCGTGGGTCTCAAGGTGAATCCGAATGCTCGCCAGGACCTCATCAAAATCTATCGCCGAACGCTCGAGGAGGTCAAGGTGCTGCCTCCTGAGGCCAAGAACTACCGCAATGCCGTGGAACAGATCACCAACTTCCGTCTGAACGTGGTGGAGAGCAACGAGGATGAGAACGTCATTGAGCGCAAGAACTACCGCAATGCCGTGGAACAGATCACCAACTTCCGTCTGAACGTGGTGGAGAGCAACGAGGATGAGAACGTCATTGAGCGCAAGATCAACTGCGGTCA…
TRINITY_DN285385_c0_g1	TRINITY_DN285385_c0_g1_i1	MJFZ01000316.1	RAW31581.1	PC110_g12083	100	1e-59	228	0	3.7805	3.7805	0.050073	1	An1-like zinc finger, partial [phytophthora infestans]	CGCCGCCTGGCGGTCCGACATGGTCTTCTTCCAGCAAACGCTGCACATGCCACCGCTGCCTGGTGCGCCAAAGAAGCCGCAGCCGTTCAGGCACAACTCCGCGCTCTCACGCTCCTGCTGCATGATGTCGGTCTGTAGTTGTAGAAGTAAATTGACTAGGGAGCGGGGCAGGTAGGCCTTCGTCTCTCCACGTGTATCGCTAGCTCTGTAGACAAACGCCCGGACCTGCTCCGCTGTCGCCTCTCTCGCTTGTTCCCCACCCA
TRINITY_DN123511_c0_g1	TRINITY_DN123511_c0_g1_i1	MJFZ01000086.1	RAW38556.1	PC110_g5203	100	2e-139	494	0	3.75425	3.75425	0.0224455	1	Acyl-coa-binding protein homolog \\ 1.10e-84 \\ 89.28 % \\ go:0003677-iea;go:0007165-iea;go:0043531-iea \\ dna binding-iea;signal transduction-iea;adp binding-iea \\ go:0003677;go:0007165;go:0043531 \\ dna binding;signal transduction;adp binding	ACCCTGTCATCGTCGTCTGTTTACATTTTTATGGGGGCTTATACGAAGTTATCAACGACTCAAATGTGGCTAAGCTGGAGCTGGCGCCGGGTCGATCGTTGCCACTTTCCCCTAGCGTTCAAAACTGCACACATAACCTGCAGCTGCCAACGGAGAGGGATAGGAATGACCCCTGCTGCGTTGCTGCGTGAATGGGGAAGAAAGCTACAGACGCGACCTGGCGGCCGCGCTTCAGGCGTAGACGGCCTTCTGCTTCTCCACCTCGGCAATGTAGGCCTTCATGGCGTCCTCCGTGGACACACCCTTCTTGGCGTTCCAGGCGTTCCACTTGGCCTTGCCAGTCAAGTCGAACATGCCCGGGGCGGGCGTCGTATTGTCTCCCACAGTGGCCTGCTTGTA…
TRINITY_DN15019_c0_g1	TRINITY_DN15019_c0_g1_i1	MJFZ01000885.1	RAW24432.1	PC110_g19138	100	0	1762	0	3.7375	3.7375	0.0336822	1	Guanine nucleotide-binding protein subunit beta-like protein [phytophthora cactorum]	CCTCCATCCTACCATGGCCGAGACCAGCATCTACCCGCGCGCCGAGCTTGATGGCCACAACGGCAAGGCCGTGACGGCCATCGCCACGACCCGCGAGAACCCGAACCTGCTTCTGACCGCCTCGCGCGACAAGTCGCTGCTTGTGTGGCAGCTGTCCAACGATGGCGAGGAGTACGGCTTCGCTCGCCGCCGCCTGCAGGGCCACTCGCACTACGTGGAGGACGTGGTGATCTCGTCGGACGGTCAGTTCGCCCTGTCCGGTTCGTGGGACGGCACCCTGCGTCTGTGGGACCTGAACACGGGCATCACGACGCGCCGCTTTGTGGGACACACCAAGGACGTCCTGTCGGTGGCCTTCAGCGCCGACAACCGTCAGATCGTGTCCGGCTCGCGTGACAA…
TRINITY_DN203777_c0_g1	TRINITY_DN203777_c0_g1_i1	MJFZ01000083.1	RAW38650.1	PC110_g5085	100	8e-138	488	0	3.7095	3.7095	0.0724128	1	Hypothetical protein pc110_g5085 [phytophthora cactorum]	CTTGAAGCTACCAAAGTGACAAAAGTGAACCATGGCTGACGTGGCGGCGATCATCAACCTCGTGAACAAGTTCGCGCTCTCGTACTCGCTGGAGGACGGCGACAAGTCGGTCAAGACGCTGCTGGCGCTCTTCACGGAGGACGCCACTTTCTTCGAGGAGCTCGTGGGTGGCAACTGCTCGGGCAAGAGCGAGATCGAGGCGGCGCTGCAGGAG
TRINITY_DN231120_c0_g1	TRINITY_DN231120_c0_g1_i1	MJFZ01000718.1	RAW25728.1	PC110_g17854	100	0	1247	0	3.671	3.671	0.0339866	1	Npp1-like protein nlp2 [phytophthora cactorum]	CGCCGCCCAATCAGCTGTATTCTCCGTGACAAACACGTTCATTTTTTAATCCATCTACCACGGGTAGGCTTCCTTTAGGTTGTCAAGGAAGGTGTCTTCGTTGAAAGGCACCGTGGCGCTCCCGAAGTCGTAGAGGTTCAATGCAGTGCGTGCAGCCGACGGCAAGTCATTCCACATGACCAAATCCTGGAAGTCACCCGCCACCGTTGTAACGTTCACGTAGTGACTGAAGACTTTCTCTCTGTACTGAATCTTGACGCTGTTTTCGTCAACCATGTCGCTCGTTGGAGGTACGATCGTAAAGTACAGACCATCATCGATTGAAGAGGACACGGCAGAGATCTTTGCCTTGGTGCCTCCTTTCCTCTCCAACCACACAATGATGTTTTCCCATGCATG…
TRINITY_DN43788_c1_g1	TRINITY_DN43788_c1_g1_i1	MJFZ01000528.1	RAW27907.1	PC110_g15704	100	0	1773	0	3.6485	3.6485	0.0177479	0.896472	Aldose 1-epimerase \\ 5.00e-41 \\ 63.27 % \\ go:0016779-iea;go:0090502-iea;go:0008270-iea;go:0015074-iea;go:0016740-iea;go:0004523-iea;go:0016787-iea;go:0003676-iea \\ nucleotidyltransferase activity-iea;rna phosphodiester bond hydrolysis, endonucleolytic-iea;zinc ion binding-iea;dna integration-iea;transferase activity-iea;rna-dna hybrid ribonuclease activity-iea;hydrolase activity-iea;nucleic a…	TCTCCTGAAGAGCAAGCTCGACCTCAACACCTTCCACCATGGTTAACGCCTTCATCTTCAAGACCGCCGCTTTGGTGTCGACGGTGCTTGCATCTGCCAATGCTGAGTTGGAAACCGTCAAGCTCTCCCACCCGTACGGCTCCAGCGCCGAGGTGTTCCTCTTCGGTGCCCACGTCAAGTCGTTCCGTGCCGCCATGGACCCGAAGCTTGACATCCTGTTCATGTCGAACGAGTCCTACATGGATGGCGTGAACCCCATCCGTGGTGGTATTCCCGTCGTGTTCCCGAACTTCGGCAGCGCCAAGGGATTCCCGAGCCACGGCTTCGCTCGTATCACCAACTGGACCCTGGCCAGCCACGAGGACGCTGCTGACAAGAACAGCCCCAGTGTGGCCACCT…
TRINITY_DN171188_c0_g1	TRINITY_DN171188_c0_g1_i1	MJFZ01000340.1	RAW31053.1	PC110_g12593	100	0	1389	0	3.57775	3.57775	0.0376321	1	Eukaryotic translation initiation factor 3 subunit i [phytophthora cactorum]	GCAATAGCTAGTGTGTCCAGGCTCTCTTTCTTCCTCCTCTCCCCTTCGCCATGCGTCCGATCCTGCTCAAGGGCCACTCGCGGTCGCTGACCATGATTAAGTACAACCGCGAGGGCGACCTGCTCTTCTCGTGCGCCAAGGACCACACGCCCAACCTCTGGTACAGCGACACGGGCGAGCGTATTGGCACGTATGTGGGTCACTCGGGCGCCGTGTGGGCCTGTGACGTGAGTTACCACTCGGAGCGCCTGCTGACAGCCGCGGCCGACGCCAC
TRINITY_DN21553_c0_g1	TRINITY_DN21553_c0_g1_i1	MJFZ01000060.1	RAW39726.1	PC110_g4041	100	0	4261	0	3.57475	3.57475	0.0309528	1	Pyrophosphate-energized vacuolar membrane proton pump [phytophthora cactorum]	CTCCTTATCCTGCTTTGTTGGTGAGATCATGGCGGAAGCTTTCGAAGCCTACGCCTACATTGTGGCCGCGGGTGTCTTCGGCATCCTGTTCGCGGCCTACCTGTTCTGGGAAGTGTCCAAGGTCAAGGTGACTCGTCGTGGCGATGGCTACGCGCTGCTGGCGTCGGAGGTGCGCCACCAGACTGCCGACCGTCTATTTGAGATCTTCTGCGCCATCCAGGAGGGCGCTCGAGCCTTCCTGCTGGCTGAGTACACGCTGTGCTTCGCCTTCATCATCGTCTTCGGTGCCGTGGTGCTTGTGCTCACGTCGTTCGTCAACAAGGACGGCAAGCAGTTCGACTGGCTCTTCGGTACGTTGAACGCCACGGCTTTCGCTGTTGGCGGTCTCACCTCGATGGC…
TRINITY_DN262002_c0_g1	TRINITY_DN262002_c0_g1_i1	MJFZ01000234.1	RAW33541.1	PC110_g10121	100	4e-126	449	0	3.5715	3.5715	0.0172615	0.882616	Ribosomal protein s17, putative [phytophthora infestans t30-4]<>30s ribosomal protein s17 [phytophthora parasitica inra-310]<>30s ribosomal protein s17 [phytophthora parasitica p1569]<>30s ribosomal protein s17 [phytophthora parasitica]<>30s ribosomal protein s17 [phytophthora parasitica p1976]<>30s ribosomal protein s17 [phytophthora parasitica cj01a1]<>30s ribosomal protein s17 [phytophthora pa…	CTCTAACTTACTTTCCACAGTGTTTTCTGCTCTGCTAATACTCGCGCTACCTCGTCTTCCAAGCCCCACGCCATCAAGCCAATGCATGCAGACTTAGGAGATTTTTTCAGCCGACGCAGCATGTCAACTGAGATCCTCCTTACACCTCGGCCTTGCGCGTGATCTCCTCGACATTCCAGCGCTTGCGCTTAGACAGCGGGCGAGTGCCCGACAGACGCACGAAGTCGCCGATGTTGCAGGCGTTCTCCTCATCGTGGGCCATGAACTTCTTGGTCTTCTTGTAGTACTTGCCGTACTTGGGGTCCTTCACGATGCGGGCCACCTCCACTAGCACCGACTTCTGCATCTTGTTGGACACGATCTTCCCGAACAACGGCTTCATGGCGACGTACGGTAACA…
TRINITY_DN300264_c0_g1	TRINITY_DN300264_c0_g1_i1	MJFZ01000582.1	RAW27202.1	PC110_g16395	100	1e-180	630	0	3.54875	3.54875	0.0736984	1	Glycerol-3-phosphate dehydrogenase 1-like protein [phytophthora cactorum]	TGCGCTCTCCTTGAGGCCCTGCTCCTTAATAGAGACCAGCATGCGGCCCAGGAACTGGTGCGGCACACAGAAAATGAGGATGTCGGCGTCTCGGACGGCCTCGAGAAGGTCCGGCACGGCGATAATGTTCTCCGGCAGCTTGTAGCCAGGCAGATACTTGACGTTCTCGTGCTCCGAGTTGATAATCTCCGTGAGCTTGCGGCCGTTCACTTGCTCCTCGAAAACCCACATGTTGATGTCGCGCTCGAACGTCTCAGGCAGCTTGTTGGTGTTCTCGCCGATGATACGCGCGATGGCCGAGCCCCAGTTGCCGGAGCCCACGAGGCAGACCTTGTGCGGCATGTTGGTAAAGAGTGTTGGTAATCCTTGGAAGACGTGTGGTTGTTAGAC
TRINITY_DN156113_c0_g1	TRINITY_DN156113_c0_g1_i1	MJFZ01000024.1	RAW41787.1	PC110_g1982	100	0	643	0	3.45775	3.45775	0.0419515	1	Adenosine kinase [phytophthora cactorum]	CTTGCCCACTGAGCCGAAGAAAGACGTGGCCGTCTTGTTGTGCTTGTTGAGCATCCACTGAGCTACGCGGATGGAGTTCTGCGTGGCGCCACCGGCCACAAACGCGGGCTTAAGCGTCTGCAGCTCCTCGAACATGGGAGCGTGGGTCTCGTCCGCCAGGATGGCGTTATCCAGCTTAAGTCCGTACTTAGTCAGGAACTCGGGCGTCACATCGGCCAAGATGTCGAGCAAAGGGTTGCCCAGTCCTACGATGGAGTGTGTCAAGTTCTCAGAGGCCATGGTGCTGATAATACTGCGCTGCTGCTTGGACTGCTGGGCGGAAGGCGAATGGGGACAAGAGCGCTTCAT
TRINITY_DN235068_c0_g1	TRINITY_DN235068_c0_g1_i1	MJFZ01000004.1	RAW43430.1	PC110_g401	100	0	1607	0	3.4525	3.4525	0.0114061	0.705317	Hypothetical protein pc110_g401 [phytophthora cactorum]	CTGGCCCCCTCCCCCCACCCTTTACCAAGGAAGCAGCTTAAGAAAAGCAAACGAACAGGGAGACTATGTCTTTCTAAGTTGGTGTGTTTTTCGCGTGGTGGTCAAGATGATGTCTTGAAGATCGGTTTCAGCTCTCCGTCCGTACTCAACATGAATATGGACTAAGAGAAGATGGCAACACGTTTGAAAAAACAAACGGAACGTTAGAAATGATGGCGACGTAGCACGGAGTTAGAAGGATGGTTCCCCGGAATGAAAAATTGAAGACAAGAGAAGAAGAAGCAACGAAGAACAAGTGAAAAACAAGATACCAAGTGACAACAAGAAGACAAGAAGACTGGCACCCATGCTGCACGATTTGGAAGCACCGACGGCGTGGCTTCGCATGGCCGACCCTGT…
TRINITY_DN9626_c0_g1	TRINITY_DN9626_c0_g1_i1	MJFZ01000942.1	RAW24063.1	PC110_g19510	100	0	2073	0	3.434	3.434	0.0406011	1	Hypothetical protein pc110_g19510 [phytophthora cactorum]	TTTTTTTTGATAAAGGTGTGTATTCAAATCAACGGCGCCACTTCGTTTTGACAACCAATCTACACATATTTTTCATGCAAAGATACGAAGTTTCGAGCTCATGTCGACAGGAACCAACGTACATTTTTTGTCGAGATGACCAACGTACATTAAAAAGGAACCTTAAACTTACCAAAGCGTCTTGGAGCTCTTGGTAGCAGTCTTGGTGGCCGTCGACTCCAGCTGCTCCTGCTGCAGGTGGTCGTCCTCGTCCGAAGCAGAGTCGCTGTCATCCTCATACAGCGGGGTCTTGCCCTTTGTGGCGCCCTTTACAAGAACAGGGTCCTCCTCCTCGGACTCGTCGCCAATAGTGCCATCCGAGCCGTCATCGTAGAGCGTGCCAATCGAGCTGGACGTCGT…
TRINITY_DN23924_c4_g1	TRINITY_DN23924_c4_g1_i1	MJFZ01000464.1	RAW28849.1	PC110_g14775	100	0	4765	0	3.42775	3.42775	0.0164449	0.860572	Elongation factor 2 [phytophthora cactorum]	TTTTTTTTAAAAAGAGGCATCTCCATTAAACGATATAAACCGAGTCAGAAGACCGAAACAAATCTACACTCAGGAGACTGGCCCGCGCCGAAGGCACAGGGCTGCACCGCGCCAGAAGATTTTGCTCGAGCTAGACGCCTTACAGACGGTCGTAGAAACGGTCGAGAGGAGGCACGTCCGGGGACAGACCCTTGCGGACACGCACGCCGTTCACCAGCTTGCCGGCCATGTTGGACACGTCGGTCGGGTCGCCGCCAATAGCCTGGTAGTGGTCGAACACGCACTGCGGGAAGGCCTTGCCACCCGTAGCCTGACGCAGGTCAGCGGTGAAACCGAACGACTCGTTGACAGGCAGATAAGCCTTCAGCTGCATCATCGGGGTACCCGGGCGCTGCTCCT…
TRINITY_DN273297_c0_g1	TRINITY_DN273297_c0_g1_i1	MJFZ01000140.1	RAW36404.1	PC110_g7313	100	0	948	0	3.41825	3.41825	0.010738	0.681729	Hsp20-like chaperone [phytophthora cactorum]	CTCTGCACATAATTGCAGCATCGCAAAAACCAATACAAAGCGAGCTAGTAGGCATCTTTACCACTTCCGTATGAAGGGGGAGAGTCATATCTTTCCCTTTCAACACTGCGTTCACTATCTCCGTCCCCTCTCTACTGGTCGTTGGGGTCGAGGTCGGGCATGTCTTCATCGTCGCTGTCGCTGCCGTCGTCCATCATACCAGCCGCGTTCTGTGCCGCCATCATCTGGTTGATGTCAAAGCCGCCGCCACCGTTGAGTGCACTCATGTCGAAGCCGCTCTGCTCTTCCTCCTCATCCTCATCCACGAACTTGCTCCAGTCCACCTTGACGTTGGTCTTCTCCAGGTGCTTGTCAGCTAGCAGACGCGGCCAGAACTCCTCGTCCTGGTTCTTCTTGACG…
TRINITY_DN33250_c1_g1	TRINITY_DN33250_c1_g1_i1	MJFZ01000008.1	RAW43025.1	PC110_g818	100	0	1989	0	3.346	3.346	0.0498555	1	Leucine-rich repeat domain, l domain-like [phytophthora cactorum]	GTGTGGTGCTTCCTCGCGGGAAGGAGATTTATTTGCTATTACATGATGGGAGAGAGCGCTGCTGGCCGAGCTAAGCTGCGGCCGCAGCAGATACTAACACCGGGACGACTACTCCGAGCTGCTTACAGCACGTTCACGCAGTTCAGGTCGCGGAAGGCCTCGTGCAGACGAGCGATCATAGTCTCCTCCGACTTGCGCACCCACACACGCGGGTCGTAGTACTTCTTGTTCGGGGCGTCCGGGCCGTCCGGGTTGCCGATCTGGCCCTGCAGGTAGTCCTTCTTCTCCTCGTAGAACTTGCGCAGGCCGTTCCAGTAAGCCCACTGCGTGTCCGTGTCGATGTTCATCTTGACAACACCGTTGCCCACGGCCGTCTGGATCTCCTGCGGCGTCGAACCA…
TRINITY_DN204791_c0_g1	TRINITY_DN204791_c0_g1_i1	MJFZ01000255.1	RAW32972.1	PC110_g10680	100	0	904	0	3.32425	3.32425	0.0844233	1	Hypothetical protein pc110_g10680 [phytophthora cactorum]	CCGATCTCAGTTTTCTACTGCAAGGAATATGGCTGACGCTATCACTCTCGCGCGTGAACGCCTCGCGGCCAAGTTCGGTGACGTCCGTACGGGCGGCAAGGGCACGGTGCGCCGAAAGCGCAAAGCCGCCCACAAGACGGCCACGGCCGACGACAAGAAGCTGGGCGCGACCCTGAAGAAGCTGGGCGTGACCCCCATCCCCGGTGTGGAGGAGGTGAACCTCTTCAAGGCTGACGGCCAGGTCATCCACTTCCAGGGCCCCAAGGTTCAGGCCTCGATCGCCTCTAACACGTACGCCGTGTCGGGCTTCAACCAGACCAAGTCGCTGCAGGAGCTCCTGCCGGGCATTATCAACCAGCTGGGCCCGGACAACCTCGCCAACCTGAAGCAGATCGCCGA…
TRINITY_DN177944_c0_g1	TRINITY_DN177944_c0_g1_i1	MJFZ01000041.1	RAW40826.1	PC110_g2968	100	2e-114	411	0	3.31825	3.31825	0.037619	1	Phytotoxin, pcf [phytophthora cactorum]	ATCTAGCCAAACGCAGCACACACCACTTTCTTATCAAGCCGCCAACTCCAGCAAAACAATAATGAACTTCAAGACTTGCCTCGCCGTTGCCCTCGTCGCTGTTGTCGCCACCGTCGCCACTGCTGAGGACCCGCTGTACTGCCAGGCGATTGGCTGCCCGACCCTCTACTCTGAGGCTAACCTTGCCGTAAGCAAAGAGTGCCGTGACCAGGGTAAATTGGGCGATGATTTCCACAGGTGCTGTGAGGAACAGTGTGGCTCGACCACTCCAGCTTCCGCGTAGACTGTTTGACGAAGCACAGCCTGGAACCGCGTCCAGTAGTTTGCGCCAATGACAACCGACAGCTGTAAAGCAATCAGGCGATAAATGAGCTCAATCCAAGGTATCCGTTTTATTTG…
TRINITY_DN20947_c0_g4	TRINITY_DN20947_c0_g4_i1	MJFZ01000303.1	RAW31862.1	PC110_g11789	100	0	1149	0	3.289	3.289	0.0548735	1	Hypothetical protein pc110_g11789 [phytophthora cactorum]	TCTCAACGGGAAGTCCGTCACCATGCCGCCGAAGGGAAAGAAGACCGAAGAGCTAACCCGCACGTACCTGGGTCGTCCCGGTAACAACGTCAAGATCGGCATCGTGGGCGTGCCCAACGTGGGCAAGAGCACTTTCTTCAACTGCCTGTCGAAGCTGCACATCCCCGCCGAGAACTTCCCCTTCTGTACCATCGACCCCAACGACGCCGTGGTGCCGCTGCCCGACCAGCGCTTCAACTGGCTCGTGGACAAGTACCAGCCCACCAGCGTCGTGCCCCCCGTCATCTCCATTACGGACATCGCCGGTCTCGTGCGTGGTGCCGCCGAGGGTGCCGGTCTGGGCAATGCCTTCTTGTCGCACATCCAGGCCGTGGACGCCATCTACCACATGGTGCGCGG…
TRINITY_DN19190_c0_g2	TRINITY_DN19190_c0_g2_i1	MJFZ01000364.1	RAW30550.1	PC110_g13092	100	0	1258	0	3.2435	3.2435	0.0237283	1	Ef-1 guanine nucleotide exchange domain-containing protein, putative \\ 3.70e-60 \\ 54.39 % \\ go:0046872-iea;go:0006470-iea;go:0004721-iea;go:0016787-iea \\ metal ion binding-iea;protein dephosphorylation-iea;phosphoprotein phosphatase activity-iea;hydrolase activity-iea	CTCCAACCAGTCCTCAATTGATTAAAGATATCGCACGCAGACCCTCAACTGAAGCCAGCACAGCGCAGACAGCACAAGGGCGAGCAAGCGTCGCTGCGCCGAAGGGGAAGCTCGTTGCGTGCCTTGTGTGTGTTTCTGCTGTTTTTGTTGTGTTAATTTCTACTCGGTAGCGCAAGAAGCTCAGCCACAAGGGCAAGCTTTTGAAACTCGGCTAGTAACTGGAAGAGGCAACCTACCTAAGAAGCTTTGGTCACATCCATTTGTCCGCTTACAGCTTGTTCATGGACGCAACGTCCACCGACTGCACGTAGTCCTCGAAGCCCTCAATGGCATCCGTGATGTCGTCAAGCAGCACCAGGTCGTCAATGATGACGCACTGCACCAGCAGCTTCTTGATGC…
TRINITY_DN265180_c0_g1	TRINITY_DN265180_c0_g1_i1	MJFZ01000010.1	RAW42845.1	PC110_g917	100	4e-166	582	0	3.21675	3.21675	0.0357695	1	Glutaredoxin subgroup [phytophthora cactorum]	CTTCCGAGCGATCAAGCAATTGCAGACAAAAATGGTGAGTGCTAAGGAAACCGTGGAAGCCAAGATCTCGTCTACCCCCGTGGTGGTGTACAGCAAGAGCTACTGCCCATACTGCGCCAAGACCAAGACGCTGCTAACGCAGCTCGGCGCCAAGTACGATGTCGTGGAGCTGGACCAGATCGCCGGCGGCAGCGAGCAGCAGGATGCTCTGGAGCAGATTACGGGCCAGAGCACGGTGCCCAACGTTTTCGTGGGTGGTAAGTCCATCGGCGGTAACTCGGATGTTCAGAAGCTGCACAAGGCTGGCAACCTCGAGCCCCTGCTCGAGCAGAACGACGCACTGTGAACGTCTAAGATGTAGCCACCAGGGAAGATCCAATACCTTGCACGGTACAAGTT…
TRINITY_DN212772_c0_g1	TRINITY_DN212772_c0_g1_i1	MJFZ01000006.1	RAW43269.1	PC110_g636	100	0	1376	0	3.187	3.187	0.0810262	1	Phosphoglycerate kinase [phytophthora infestans]<>phosphoglycerate kinase domain-containing protein [phytophthora infestans]<>phosphoglycerate kinase domain-containing protein [phytophthora infestans]<>phosphoglycerate kinase domain-containing protein [phytophthora infestans]	CTCCAAGTTGATAAGTTCGAAACACCACCAGCAGTAAGATGGCCAAACTCAGCATCAAGAACGTGGACGTCAAGGGCAAGCGCGTGCTCATCCGCGTGGACTTCAACGTGCCGTTCGCCCAAGACGGCTCCATCTCCAACACGCAGCGCATCGACGCCGCGCTGCCCACCGTTCAATACGTGCTGGACCAGGGCGCTAAGGCTGTGGTGCTCATGTCTCACTTGGGCCGCCCCGAGGGCAAGCCGAAGGCCAAGGACTCGCTGGCCC
TRINITY_DN30758_c1_g1	TRINITY_DN30758_c1_g1_i1	MJFZ01000381.1	RAW30245.1	PC110_g13388	100	0	1321	0	3.181	3.181	0.00981505	0.650263	26s protease regulatory subunit 7, partial [phytophthora parasitica p10297]	CTTGGCGATCTGCTTGACGTTGATCATGTACTTGGCGTCTTCTTCGCCGGCGTTAATGATCTTAGTACAGCGTGCTACCTGCAGCGGCTGCTCCTCCTGCATCATCTGTTTGTCACTCACGAGGTCCCATTGGCTCGGCAGACTCAGTCCAGTGTCGCTCTCCTTAATACCGATGAGGTCGTTCACGGCCTTCTGCGCCTTCTTGATGTCGTCCTCCACCTGCTTGATCACGCGCGAGTACGGACCCAATCCGTAGGTTTTCAGGAGAGCAATATCACCCTCATCCAGAACCGTCTCCGGGCCGGCCAGCAGGTCGTCCTCCTCGTTGTCGTAGTCCTTGGTGTTGCTCGTCTGGCACTCGCCCGCCATCTTGCTTCGGTTTTGTATTGGGGGAGAACA…
TRINITY_DN139989_c0_g1	TRINITY_DN139989_c0_g1_i1	MJFZ01000099.1	RAW37988.1	PC110_g5797	100	0	959	0	3.1355	3.1355	0.0254574	1	Er membrane protein dp1/yop1 \\ 0.00e+00 \\ 90.04 % \\ go:0000166-iea;go:0016020-iea;go:0016021-iea;go:0016310-iea;go:0004672-iea;go:0016740-iea;go:0016301-iea;go:0004674-iea;go:0005524-iea;go:0006468-iea \\ nucleotide binding-iea;membrane-iea;integral component of membrane-iea;phosphorylation-iea;protein kinase activity-iea;transferase activity-iea;kinase activity-iea;protein serine/threonine ki…	TCGCAATGAAAAAAAATGGATTATCCGGTCACGGAAATACAACGGCCTTAAGCGGGTTGCTCGCTGTTCTAGCAGCGAAAAGACTTGACAGCGTCCGGAGAAGCTGCTAATACAAGACTGCCACTAGAGCAGGTAAGCAGGACCACACGTCACTACTTGGTGGTTAGGAGCTGGGGCTGCTTCGACATCCACACGATGCTACTGCACAGCTCCTAAGCCTCGCGCGGCGCCGCTTACTGAGACTTCTCCTCAATCTTGGCCGCCAGCTTCTTGGCCGCGTCCTCTCCATGCTTGAGCGCCGAGTCAATCTGACCAACGTGCGGGGCCACGTACGGCTTGATCAGCGTGTTGTAGATCAAGTTAGAGCCCTTGGTGCTCGGGTGGTAGGTCCAGACGAGG…
TRINITY_DN260046_c0_g1	TRINITY_DN260046_c0_g1_i1	MJFZ01001594.1	RAW34937.1	PC110_g8757	100	0	5906	0	3.09475	3.09475	0.0244823	1	P-type atpase (p-atpase) superfamily [phytophthora infestans t30-4]<>p-type atpase (p-atpase) superfamily [phytophthora infestans t30-4]	CTGTATTCTACAGCATACACGATGCACGTGTAAGCTCACTACAGACTGCGCGCACCCATTGCGCGAGTCAATCTGTAATAAGTAAACGCACCAGCAAATATGCCTGCGGCCGCTACAGAGCGAGAACGCCTTCCATCGGCTTCATTCTCGCCCGAGCAAACCGCTGCTTCTGCACGAGAACCCGCAGCCAAAGTCTGCTTACACAGTGCGGCTGGCGCGGATCGAGCGCTGCGTGCTCGTCACCACAGAGTGCGTCATCGTCGGGTGGCCCGCGTTGATGCGCTCCGTGAACGCCTTGCTCGCGTACGTGTTCTTGGTCAGGATGTAGTTGACCGCGAACTTGATCAGGTCAAGCGGGAACTGCCACACGATGGCCCACAGCCAGGCAATCAGCGTGTA…
TRINITY_DN251087_c0_g1	TRINITY_DN251087_c0_g1_i1	MJFZ01000636.1	RAW26567.1	PC110_g17027	100	0	726	0	3.087	3.087	0.010134	0.661495	Bzip transcription factor, putative \\ 3.30e-18 \\ 77.60 % \\ go:0004747-iea;go:0046872-iea;go:0016829-iea;go:0009231-iea;go:0016310-iea;go:0008686-iea;go:0016740-iea;go:0016301-iea;go:0016853-iea;go:0046835-iea \\ ribokinase activity-iea;metal ion binding-iea;lyase activity-iea;riboflavin biosynthetic process-iea;phosphorylation-iea;3,4-dihydroxy-2-butanone-4-phosphate synthase activity-iea;tran…	GTCGGAGGAGGCAAGCCCCAACAAGCAGCATCGATAGCAAGTGACCAGGAACGTCCGGCACTTAGAGAACTAAGAACACTTTTCCATTCACACAAAGAGAAAGCATCAGTCATGACCGATTTTATCCGCACTATCTGGCAAAACACCGCTAGCGCCAACGGCGCCCAGCAGCGGAAGACCACGACGGAGACCGTGCAGCCCGTGGACCAGATCCGAC
TRINITY_DN322310_c0_g1	TRINITY_DN322310_c0_g1_i1	MJFZ01000063.1	RAW39595.1	PC110_g4216	100	0	1153	0	3.022	3.022	0.0141487	0.796273	Nucleosome binding protein	ATCTTTTTTTAACGTTATCAAAAGATTGAAAGAATAAAAAGAGGATACGTGTGGGTGTCCTGCTACTACTACGAGCTAAAAGAAAGAGCGCACTCGAGCGCCGCTCGCCGACTTTGCTTTATCCCCCGTCCTGGTGAACGCATTAGAGACAAGACTAGCCAACGTGTCAGCTTATTCGTCGTCTTCCTCGTCGTCGTCGTCGTCGTCAATCTCCTCGTCGTGCTCCTCCACGGCGCCCTGAGCGTTGTAGGCGTCCATCTGCTGCTGGTACTTAACCTTGGCCTCCTCGTTCATCTTCTGGTACTTGGCACGCTTCTTGTCGGGCAGCGCACGCCACTTCTCGGCCAGCAACGTGGCAATTTCCGTGATCTTCTTGTTGGGATTCTCGTCGCGCACCTC…
TRINITY_DN282094_c0_g1	TRINITY_DN282094_c0_g1_i1	MJFZ01000051.1	RAW40214.1	PC110_g3601	100	0	1170	0	2.997	2.997	0.0107508	0.682323	Adenosylhomocysteinase [phytophthora infestans t30-4]<>adenosylhomocysteinase [phytophthora infestans t30-4]<>s-adenosyl-l-homocysteine hydrolase [phytophthora infestans]	CCGATCTCACAAGCTCAACTACCTCTCAACCCCCTTTATCAACAATGGCTTCGCTCGGAGACTACCGTGTGGCGGACATCTCGCTGGCTGACTTCGGCCGCAAGGAGATCGAGATCGCTGAGATCGAGATGCCCGGCCTCATGCAGAGCCGGAAGGAGTTCGCGTCGCAGCCCCTCAAGGGCGCTCGTGTGGCCGGCTCCCTGCACATGACCATCCAGACGGCCGTGCTCATCGAGACCCTGAAGGCCCTGGGCGGCGACATGCGCTGGTGCTCGTGCAACATCTTCTCGACGCAGG
TRINITY_DN35307_c2_g1	TRINITY_DN35307_c2_g1_i1	MJFZ01000004.1	RAW43445.1	PC110_g435	100	0	992	0	2.98025	2.98025	0.0291095	1	Ribosomal protein l7/l12	CGTGGTCAAGAGCGGCGCTTTGAAGCATCTCATTAGCGGCTTGTGGCCCCAAATTCCCGACTGCCTCCCAGCGTTCCTCGACGGTTTAGAATGCTATCACGCGTGTCTCGAGTGGCCCTCCGCAGCGCGGCTGCGCGCCGTACGTGTGCAAACAACATGCGTCTGACCCAGGTGGCCTTTTTCTCCGAGGAGGCTGCTAAGATGCCTGCCACTGCTGAGGAGGAGCTGGCGCTGAGCCCCAAGGTACAGACCGTGCTGGACCAGATCCTCGACCTCAACATGGTGGAGATCGCCGAGCTTTCGCACGCCATCCAGACCAAGTTCGGTATCGCCGAGTCCGCATTCCAGGTGGGCATGGGCGGTGGTGCTGGTGGTGGCGCGGCCCCTGCTGCTGAGGAG…
TRINITY_DN241205_c0_g1	TRINITY_DN241205_c0_g1_i1	MJFZ01000763.1	RAW25344.1	PC110_g18238	100	3e-111	399	0	2.97275	2.97275	0.0589012	1	Hypothetical protein pc110_g18238 [phytophthora cactorum]	CGCCGCTTACTGCACACCACATTCCAAGCACCGTCAACGACACCAACAAAGTATGAAGGTTGTATCCACCATTGCTGCTGCGTCGCTCGCGCTTGGAGCCGTCATCGGCGAGCATGTTGAGCGTCAGCTTATTCTCGGCGGAGGTGAAGTCCCCATTGGTACAAAGGCGTACACTACCGGCATCCGCTCTAGTGTCGACGGCAACACTTACTGCGGCGGCGCTCTTATCACCCCTACTCACGTGCTTACTACCGGATCGTGCACGGGC
TRINITY_DN23111_c0_g2	TRINITY_DN23111_c0_g2_i1	MJFZ01000398.1	RAW29945.1	PC110_g13697	100	1e-175	614	0	2.936	2.936	0.0539246	1	Hypothetical protein pc110_g13697 [phytophthora cactorum]	CGGTAGTACTTGCCCCAGTGCGCCTGAACGCCGGTGATGTGCTCGCCTTCAAGTAACGTGAGTGTCTCCGCGTCTCCACCGTTGCCGCCGTGGTACAGGGAGGTCATTTGTCCGGAGAGGTCCGTCACGTCGAGGCAGACGGCGTCGACACGGTCAGCCGAGCGGATCGTGATCGCCCGCACAGTTTGGCCAGGCGAAGCGAGGTCCAGGTCCGAGTACTTGTCACCGTGGGGCCCACCGAAAGTTTCACCCAGTAGAACGCCGTTTTCCAAAGCAGAAGCTCCGCATGCCACGAGCGCCACCGCCGCCAGAACTTGGAAGATAGATTTCATTGTCGTTTTGACTTACTGG
TRINITY_DN141484_c0_g1	TRINITY_DN141484_c0_g1_i1	MJFZ01000876.1	RAW24485.1	PC110_g19083	100	0	1953	0	2.8925	2.8925	0.0492989	1	Methionine aminopeptidase [phytophthora cactorum]	TGTCCAAGGCCCCAAGAGCTCAATTAGACCCATGGCGAAGCTGGAAGAGCAGGAGGCTGCGACCCCAGAGGTCGAAGACGACGTCACGATGGCAGACGCCGAGCACAGCGGCGAGGTGGTATCCACCGATACCAAGAGCAAGAAAAAGAAGAAGAAAAACAAAAAGAAGAAGAGCAAGACCTCTTCCTCTGGCTCTGGCTCCAAGCTCCCGCCGTTCCGCGGCGTCCAGGGCTTCACAGACAGCTATGTGGCTGTCGGTCAGACGGAGCCACCCACGGTCCCGATTGAGAAGCTCTTTCCGGACGGCCACTTCCCCGTGGGCGAGATCCAGGACCACCCAG
TRINITY_DN199092_c0_g1	TRINITY_DN199092_c0_g1_i1	MJFZ01000885.1	RAW24438.1	PC110_g19133	100	0	1020	0	2.88375	2.88375	0.0223295	1	Conserved hypothetical protein [phytophthora infestans t30-4]<>conserved hypothetical protein [phytophthora infestans t30-4]	TGTGCTTTGAAATACTACGTAGTTGTATCACCCTGTTACGAGCTGCAGACACCACTGAATGTACGTGAAAGACGAACGCGCCGGCGAGCGAGACACATGCAAACCCACTTCAATTTGCGTGTTGAGAGGAGTTGGCATTTAAGAGTACACCAACCACGAGAGCCGAGTTGTGCTGTACGTGCTCACTTGCTCGCCTGCTTGCTCGGTCCCACTTTGCATCTGTGTTCCTGTAGAAGACTGCAGCGTCCAAGATTTTTTCCCCTGTCTTTAGATGACAACAGTATCTTACTGCGTGTCCTTCTCCCACTCGAGGTTGGCGATCTCATCGTCGATCTCCTCCTCCACCTCCGGGTACATGGCCGTCACCTCGTCCATGGTCGTGGCCAGCGTCGTGCGGGT…
TRINITY_DN201739_c0_g1	TRINITY_DN201739_c0_g1_i1	MJFZ01000059.1	RAW39786.1	PC110_g4015	100	0	2292	0	2.8695	2.8695	0.0182931	0.909547	Polyadenylate-binding protein, cytoplasmic and nuclear [phytophthora cactorum]	TTTTTTTTGTGATCATCTCTTCTCATGTTTTCGTTTAGCTACGACCCCCACCAATTGTGTCTCCCCGTGATCTTGAGCATCTTTTGTTTTGTGTTTTTCCTTTTCCACCCAACCATCAAAGCAATGACGACCCAAACACCAATGACACAAAAAGCAGGAGCCGCATCTCCCCGAACTTCTCCTTCTCTACTTCCCTGCCTCAGCAAAGGAAGCCCGCTGCCGCCCTCACCGAAAATCGTGCATGGCCAAACACACGACACCACAAGACGCCCGCGTAAAAGCCAAAGGCCTAGGGCCCACGACTTAGCTCTGGTGGGCCTCCAGCACGGCCATAGCCTCCTGGATCTTGGCCTCCAGGGCCTCCGGGCTCTCCAGCAAGTGCAGCAGCTCACCGTTGTC…
TRINITY_DN41384_c0_g1	TRINITY_DN41384_c0_g1_i1	MJFZ01000261.1	RAW32843.1	PC110_g10835	100	3e-90	329	0	2.85325	2.85325	0.0768579	1	Polyketide synthase, enoylreductase domain [phytophthora cactorum]	TGCAAGAGCTCAAGTGTCAACAGTAACAACCATGCCGTCCTTCAAGTCCGTCCAAGTGCACACTAAGTCCAAGGACTTCCGTGCCGCTACCAAAATCGTCGACATCCCTGAGGTCCCCACCCCCGCAGCCGGCAACGTCGTTGTTAAGAACCACTTTTTGGGTATTAACGCCACCGATATCAACCTAACGGCCGGAGCCTACACTGGTG
TRINITY_DN297433_c0_g1	TRINITY_DN297433_c0_g1_i1	MJFZ01000027.1	RAW41655.1	PC110_g2191	100	0	1258	0	2.82125	2.82125	0.0171623	0.879733	Nadh ubiquinone oxidoreductase subunit, putative \\ 2.70e-103 \\ 77.99 % \\ go:0003723-iea;go:0003735-iea;go:0003735-iba;go:0022627-iba;go:0005840-iea;go:0019843-iea;go:0006412-iea;go:0006412-iba;go:0005622-iea \\ rna binding-iea;structural constituent of ribosome-iea;structural constituent of ribosome-iba;cytosolic small ribosomal subunit-iba;ribosome-iea;rrna binding-iea;translation-iea;transla…	TGTGTTTTTTCATCATTTTCATTGCCTTATGCTGAAAAACCACGTCTCCAGTCTCCTTTCGCTTAGTTGATGTCGGCGGGGCGCAGCGAATCCGCGCGGCTCTCGTCCGAGTTCTCCGGGTTGTTGTAGTCCACGTCGGCAAAGTAGTGCGGCTTACGCTTGCGTGTGCGACGCAGATGTCCGGGCTGCAGGTAGTACTGGTCAGGCTCGTCCGCCTTGATGGCCAGACTTCCCACGTTGTAGCCGCGCGAACGGTAGAGCGTCTTGTTGGGGTAGTACGGCACGTTTTGGCCCAGGTGGTTGACGTAGGGCGCGTCCGAGTGCGCCACAGTCTCACACTTCTCCCAGTTCTCCGGGAGCTGACCGCCCTCACCAGGTAGCGAGTCCGTCACGTGGTGC…
TRINITY_DN187088_c0_g1	TRINITY_DN187088_c0_g1_i1	MJFZ01000240.1	RAW33363.1	PC110_g10299	100	2e-119	427	0	2.801	2.801	0.0232459	1	Mitochondrial protein	TTTTTTGATTTTTTTCTGAGTTTTTTTTTTTATTCATGAGTGTTGACTCGCGGAAGACGAGGAGAGCACGAGCGCGTCTGCTTTGGTCGGCCTGTCGTCCAAACTGGTCGGCTGCCTCCCCTGTCGTCAGCCGCTCACTCCACCCCGCCGCGGCCAATAATTACAGGAGGAGGAGGGCCGAGCCCTCGCACACTACGCACGGCTCGACTGGCTGATCTGTACTTAGTCCTTGAAGTGGCGGATGGGGTTGGCCTTCTGGGCCTTGCCGTACTCCACAGACGCAGCCTGCCACTCAGCCGACGTGGTCTTGGGCTCGCCGGCCACAGCACCGCCGAGGTCCGGGCCAGTGTAGCGGAAGAAGGCGAAGGTGCCGTATGCCGCACCAATCAAGGTCGGGAT…
TRINITY_DN279883_c0_g1	TRINITY_DN279883_c0_g1_i1	MJFZ01000225.1	RAW33786.1	PC110_g9888	100	4e-146	516	0	2.761	2.761	0.0672261	1	Proteasome subunit beta type-2, putative [phytophthora infestans t30-4]<>20s proteasome subunit [phytophthora infestans]<>proteasome subunit beta type-2, putative [phytophthora infestans t30-4]<>proteasome subunit [phytophthora infestans]<>proteasome subunit [phytophthora infestans]	GGGAGAAACAAAACAAAATGGACTCGATCTTCGGCATCGTGGGCAAGGACTTTGTGCTGCTGGCGGCGGACTGCAAGGTGGTGCGCAGCATCCTAGTGTACAAGGACGATGAAGACAAGTCCATCAACCTGGACGAGCACAAGGTGATGGTCACATCGGGTCCTCAGAGCGACCGCCTGGCCTTTGGCGAGTACATTCAGAAGAACATGAAGCTCTACGAGCTGCGCAACGGCGTGACGCTCAACGGTC
TRINITY_DN44207_c3_g1	TRINITY_DN44207_c3_g1_i1	MJFZ01000441.1	RAW29211.1	PC110_g14432	100	0	1186	0	2.75775	2.75775	0.00745005	0.555866	Gtp-binding nuclear protein ran-1 [phytophthora parasitica inra-310]<>gtp-binding protein [phytophthora sojae]<>gtp-binding nuclear protein ran-1 [plasmopara halstedii]<>gtp-binding nuclear protein ran-1 [phytophthora parasitica p1569]<>gtp-binding nuclear protein ran-1 [phytophthora parasitica]<>gtp-binding nuclear protein ran-1 [phytophthora parasitica p1976]<>gtp-binding nuclear protein ran-1 …	CCGCGACTATTTTCCTCACTGGTCTTCTTCGTCTCCTGGTTGTATCGTCTTAAGGAACCAAGCGTTCCATCACATCAGGGGCAGCAAACCAGTCGGTCGATGCGGCCAGAACGCGCGACCAAGCTGCGCGGCTATTCCGTCCGAGTCTCCCTCCGTCGTTCTCCTCCTTGAGTTCTAAGCGAAAAGTGCAGGTCGAGGCGTGGTAGGACAGCACACCACATCCAGCTTACAGGTCCTCGTCCTCATCGGGAAGGGGCACCGCGGCGGCGGCAGAACTAGCGTCAGCCTCGATCTGGGCAATCTGTTCCTGGGTGATGGTAACCTCAGGCGGGCGAAGGGCGGGGGCCTCCACGAAGGTCAGGTTGTTGTCACCAACAAGCTTGCGGGCCAGCCACAGGA…
TRINITY_DN297383_c0_g1	TRINITY_DN297383_c0_g1_i1	MJFZ01000644.1	RAW26498.1	PC110_g17095	100	0	1147	0	2.742	2.742	0.081457	1	Lactate/malate dehydrogenase, c-terminal [phytophthora cactorum]	CGGGCGTGTTGACCACGTCGAAGAGGCTCAGGTGGTTGATGTGGTCGCAGTCCTTGAGCAGCAGCGACATGGGCTGGCCGATACCGCCGGCGGCACCGAGGACGGCCACCTTCTGCTGGCCAGGGGCCGATGAGTAGGCGCGACGCAGCGTGGTGACAGTGAGTGACGTGGCGCGAGTGAACATCTTTAAACTGAGTCTTTGACTTGGGCTGAAGCC
TRINITY_DN13822_c0_g2	TRINITY_DN13822_c0_g2_i1	MJFZ01000437.1	RAW29286.1	PC110_g14359	100	0	1568	0	2.71125	2.71125	0.0231489	1	Eukaryotic porin/tom40 [phytophthora cactorum]<>eukaryotic porin/tom40 [phytophthora cactorum]<>hypothetical protein pc110_g14359 [phytophthora cactorum]	CGTGGATTTGTGCGGCTCGCGTTTCATTTCGGAAGAGGACAAGCAGAGACCCCGGTAAAGATGGTTGTGCTGTACAAGGACCTGGCCAAGACGGCGGAGAACGTCCTGCGCGATGACTACGACTTCTCGCGCAAGCTCAAGATCAAGAGCAAGGCGTCGAACGGTGTGTCGTTCACGACGGAGGGCGCGCTGAACGGCAACAAGTCGATCCTGGCCAAGGTCTCGGGTGGCTTCACCCATGGCGCCAGCGGCGTGGTCTTCAAGAAGCTGCAGATCACCACTCAGGGCCGCGTGGTCACGGAGGCCGAGCTGCCCAACGTGCTGACCGAGGGCCTTAAGCTCACCTTCAAGCTCGAGGATGGCTCCGTCGCTAAGAACACGAGCGCCAAGCAGGTGGGC…
TRINITY_DN23645_c0_g2	TRINITY_DN23645_c0_g2_i1	MJFZ01000354.1	RAW30775.1	PC110_g12878	100	0	1463	0	2.6975	2.6975	0.0375012	1	Bromodomain-containing protein 9 \\ 2.80e-60 \\ 67.29 % \\ go:0016020-iea;go:0016021-iea \\ membrane-iea;integral component of membrane-iea \\ go:0016021 \\ integral component of membrane	TTTTTTTTGATATGGCAAACTTCATGTTTTAACACCTTAAAAACTGTTAAAACATAGTACACTGCTGAGTCAATTTCAGTGTCCGACGACATAAGTGTTTGACCAACAACTGGGATTTAGTTTCTGCAGTATCGGTCATGGAGCCGTGTAAACACTACACACTGTAGCATTTACTTCGACACCTTCGCGTCCACAGACACGCCGTTGTACGACACGATGTCCTGCTTCGCATTCATCTTCGGCTCGCTGCCGTCGTTCGTCAGCGTCAGCAGGCCGATGTGGAATTCGTAGTTCGTAGGCAATACTGTGGCCACTTCGTGCTTGGCCTTGCGCACCAGTTTCTTGTTGCCCTCACTCGTGTAGAATTCCAGCACGGATCCGCTGCCCGAGGTGGCGGCC…
TRINITY_DN330905_c0_g1	TRINITY_DN330905_c0_g1_i1	MJFZ01000255.1	RAW32973.1	PC110_g10681	100	9e-143	505	0	2.696	2.696	0.0105068	0.673256	Ribosomal protein l23, putative \\ 1.70e-39 \\ 89.86 % \\ go:0051276-iea;go:0005694-iea;go:0005634-iea;go:0005524-iea \\ chromosome organization-iea;chromosome-iea;nucleus-iea;atp binding-iea \\ go:0005524;go:0005634;go:0005694;go:0051276 \\ atp binding;nucleus;chromosome;chromosome organization	TGAATCGGCAGACTTAAGACTTCCAGGCAGCGTAAGGCAAGATGGTGTGGAATCGCGTCAAGTTCCCCAACATGGCAGTGACCTTCATGGGCAAGAACGCGCGCACGCGGCTGCGTGACAACCAGTACGTCTTCCGCGTGGAGCCGCACTACACCAAGCACGAGATCAAGGAATACCTGACTAAGGTTTACGACCTGCCGGTTGCCAAAGTCAACACCATGAACTACGAAGGCAAGTTTAAGCGCGCATTCCGTGGTCGCTACGTGTACAAGGAGAAGGACTGGAAGAAGGCCATCGTGACCCTCAAGGAGTAACTTAGGCGCGGAGATAAGGCAGTGGGAAAAGCTACAGGTTCTGCAGTGCGGCGTTGAGTGGCTAGCAGGGGGGAAAAGGAGATAA…
TRINITY_DN95533_c0_g1	TRINITY_DN95533_c0_g1_i1	MJFZ01000385.1	RAW30175.1	PC110_g13477	100	0	1701	0	2.69375	2.69375	0.0255275	1	Glycoside hydrolase superfamily [phytophthora cactorum]	TCGTCCAGCGCAAGGAACTTCCAGCACCAACACCTCCCTACATCTTCCTCTTCGACTCCTGTTCAAAGATGGTGTGTGCTACCTACAAGACCGTGTTTGCCATGATGGCCGCTCTGGCGATGAGCTCGACCGATGCCGTCGGTGTCTGCTACGCCCCGTGGCACCATGCCACCGTGACCGAGGACATCCTGAAGGCGGACATCCAGCAGATCGGCCAGTACTTCACGAGCTTCCGTACGTTCGAGACCCGCATGAGCGGCTACAACGTCATCGACGTGGCTGGCTCTCTTGGTGTCAAGGTCGCCGTCGGTGTTCAGATGAACGACCTGGCTTCGGTTGACGCCGAGATCCAGGCCGTGTGCGACGGCTACAAGAGGAACCCCAACGCCATCGAGACCG…
TRINITY_DN293793_c0_g1	TRINITY_DN293793_c0_g1_i1	MJFZ01000051.1	RAW40222.1	PC110_g3591	100	0	931	0	2.6905	2.6905	0.0271196	1	Protein of unknown function duf4833 [phytophthora cactorum]<>hypothetical protein pc110_g3591 [phytophthora cactorum]	TTTTTTTTACAGTCTCATGGTTGCGATTTTTTTCTATTACATTTTGTGTTGTTGGTTGTTGGGAGTGTCAAACTCCACGTTGGACTCACAGTCTGCTCAATGTCGAGACGACTGCACACTTTACGGGATTTTCTTCTCCATGATGGCGTTGCCCTCGGCGTCCTTGCCGTGGATCTCGATGTGCTGCACCTTGGGCATACCCCACGACGTGGTGGAGAGGACGAACACGCGCTCGAGCGAGCAGCCGTCCTGGCCGTTAATGGAGCCACGACCCACCGGCTTACCGTCCACGATGGACAGGTAGATGACGCGGTCCTTGAGCGACGTCAGCGTCACCTCGTACTCGCCGGGGTGGCCCTCGCGGGGCTTGACAGTGGCGCCGTACGCCGTGTTGCGCTC…
TRINITY_DN108002_c0_g1	TRINITY_DN108002_c0_g1_i1	MJFZ01000343.1	RAW30987.1	PC110_g12667	100	0	994	0	2.65675	2.65675	0.0491126	1	Hypothetical protein pptg_16884 [phytophthora parasitica inra-310]<>hypothetical protein f443_18224 [phytophthora parasitica p1569]<>hypothetical protein l915_17742 [phytophthora parasitica]<>hypothetical protein f444_18248 [phytophthora parasitica p1976]<>hypothetical protein f441_18092 [phytophthora parasitica cj01a1]<>hypothetical protein f442_18067 [phytophthora parasitica p10297]	CTCCCTGACCGCGCGCATCCTCCCGCTTCGAACCGAGTCAAGATGAACAAGTTTCTGGTGCGAGGTCTCGGCTTCTACAACGACGCGTACGACCTGTTCGTCATGAACGTGGTGAACGTCGTGCTCACGGAGCAGTACGGCAAGCACGTGTACACGTCCAGCATGAAGTCGTGGGTGTCTGCCGCGGCCCTCATCGGAGCCGTCG
TRINITY_DN8966_c0_g1	TRINITY_DN8966_c0_g1_i2	MJFZ01000054.1	RAW40077.1	PC110_g3760	100	6e-176	616	0	2.636	2.636	0.04707	1	Histone-lysine n-methyltransferase ezh2 \\ 1.10e-08 \\ 92.81 % \\ go:0006506-iea;go:0016757-iea;go:0016020-iea;go:0017176-iea;go:0016021-iea;go:0016740-iea \\ gpi anchor biosynthetic process-iea;transferase activity, transferring glycosyl groups-iea;membrane-iea;phosphatidylinositol n-acetylglucosaminyltransferase activity-iea;integral component of membrane-iea;transferase activity-iea \\ go:0006…	GATCTCAATGCAACAAGCACCACCTTAACGTCTGAGGTAGCAAACCGCCTCGACTCATTCTACAACTTCTCCTCGACCGATCATTTCGACTGATCTGTCCACGCCACAGTCTCAAGGCCCAGCTCAGCTACATTTCCGCTCTACATCTACACCACACCGCAGTCACCATGGTTCAAATCGTCAAGCGCCAGGGCTACAAGCTGCTCAACCTCTGGACCACGGACAAAGGCACCTTCCCTGTCGTCTTCTGTGCTACCTTCGCCGCAGTGGCCGCCACGGGTATGTCGCTGCGCTACCTCTTCCTGAACCCCGACGTTTACGTGAACAAGGACGAGCGCTTCACTTCGCTACACCACACCCTGGAACCGCGCGAGGATCGTGGGTCTGCATGGCGGCAGT…
TRINITY_DN15839_c0_g2	TRINITY_DN15839_c0_g2_i1	MJFZ01000261.1	RAW32838.1	PC110_g10832	100	0	1142	0	2.63225	2.63225	0.0341567	1	Cyclophilin-like domain [phytophthora cactorum]<>cyclophilin-like domain [phytophthora cactorum]<>hypothetical protein pc110_g10832 [phytophthora cactorum]	CTCCTCCTCGACAAAGTCGTCAGCAGCCAGTTCACCGCTGTCCGTGATGACGACCTTCTTGCTTGGGGTACCGCTGGGCGAGCCCACGGCCTCAACAGCGTCCAATACGTCCATGCCCTTGATGACGCGGCCGAAGACGACGTGGCGACCGTCCAGCCACGAGGTCTTGACGGTGCAGATGAAGAACTGGCTGCCGTTAGTGTTGGCGCCCGAGTTGGCCATGCTGAGCGTACCCTTGCCGGCGTGTTTCAGCTTAAAGTTCTCGTCCGGGAACTTCTGGCCGTAGATGCTCTCGCCGCCCATTCCGTTGAAGTTGGTGAAGTCGCCGCCCTGCACCATGAAGTTGGGGATAATGCGGTGGAAGATGCTGTCCTTGTAGTGCAGCGGCTTGCCGCTGTT…
TRINITY_DN245699_c0_g1	TRINITY_DN245699_c0_g1_i1	MJFZ01000486.1	RAW28468.1	PC110_g15153	100	3e-105	379	0	2.63175	2.63175	0.167738	1	Hypothetical protein pc110_g15153 [phytophthora cactorum]	CTTCCACAGCCACGCGGAGCATCAAATTATCCGTCTTCTGTCGCTCTGCCGCTTCAATTAATTTCTGAGCCGCAGTCGGCGTGATGATCAGGTCTGGGAGACCTGTGTCGCGCGTTACTTGGACGTTGGAGATCCACCGGGGCTGCTGAGTCCGCAGCACGCGCTGCACAGGTCGCGAGAGCATTGACCGCATGTTCATCATCAT
TRINITY_DN240452_c0_g1	TRINITY_DN240452_c0_g1_i1	MJFZ01000423.1	RAW29504.1	PC110_g14127	100	4e-108	388	0	2.55125	2.55125	0.165447	1	Putative oxidoreductase [phytophthora cactorum]	CCCCACAGGAACTGGCGCACCCGTAGTGCACACCCGGATGAACGCCTCCATCTCCCCAACATAAGCGTCCATGTAGCGTTCCAGGAAGAAGTGCAGGGGCAAGTCGCGACGCACACTCTGACCCGTAGACACCACAACCTGGTTAGCGTGGTTATTGTCACAAGCAACAGATCCCTTGGAGCCCAGAACCTCCACCCGCTGGTCGTAGCC
TRINITY_DN181778_c0_g1	TRINITY_DN181778_c0_g1_i1	MJFZ01000123.1	RAW37005.1	PC110_g6712	100	0	798	0	2.5505	2.5505	0.0478903	1	Endomembrane protein 70 \\ 2.10e-13 \\ 83.53 % \\ go:0019825-iea;go:0010020-iea;go:0005737-iea;go:0046872-iea;go:0015671-iea;go:0020037-iea;go:0016363-iea;go:0005344-iea;go:0005634-iea \\ oxygen binding-iea;chloroplast fission-iea;cytoplasm-iea;metal ion binding-iea;oxygen transport-iea;heme binding-iea;nuclear matrix-iea;oxygen carrier activity-iea;nucleus-iea \\ go:0005344;go:0005737;go:0010020…	CAGCCAGATTCCTCACGTTCCTCAGCGCGTTCTTCCTCGGTTGGCACGCGGTTGTAGCGGCTAATATCGCGGTGAAGGCTGCGCATGAGAATCATTCCCACCATTCCACTGAGGAAAAGCACGATCACAAGAGCGTTGATGATGGAGAACCAGTGGACCTCATCGCCACCCGAGCCAGCGTCGAAGTAGACGTCCCAGCGTGTACGC
TRINITY_DN164935_c0_g1	TRINITY_DN164935_c0_g1_i1	MJFZ01000024.1	RAW41861.1	PC110_g1953	100	8e-117	418	0	2.527	2.527	0.00463288	0.430168	Epi9-like protease inhibitor \\ 2.90e-15 \\ 84.18 %	TTCGCTTCGAACAGCACAAGCCCCCTCCCTCACAAGGAACGAGGGACTCACGATGAACGTGAGCACGTTGGTGATCTTCGCGGTTGTTGCGCTGCTCCAGCTCACTGGTGCGTCGGCTAGGCTTGGAGAGGCACAGATTGATCCCGAGGACATGTGCCCGACGCGATGCACTCGCGAGTATATCCCGATCTGCGGCTCGGACGGAATCACCTACGCCAACAAGTGTCTATTCAAGGTCGGGCGGTGCTTGAATCCGTCCCTTACGAAGAAGCACAAAG
TRINITY_DN346210_c0_g1	TRINITY_DN346210_c0_g1_i1	MJFZ01000051.1	RAW40185.1	PC110_g3554	100	0	928	0	2.51625	2.51625	0.0605016	1	Atpase, f1 complex, gamma subunit domain [phytophthora cactorum]	CCGACGAGACAACGACGAACACGTTGTCGCCCTCGAGCTCCTCGGCCGGAGCCACGCCGTCCGTCTCGACGGTGCGGTCGTGAGCGCCCTTAACGTTGTCCAGCCACGCGGTGAAGGGGCGGCCGTCGTTCATGCGGTTCTCAGCGCCACGCATCTTGGCGGCCGACACCATCTTCATCGACTTGGTGATCTTGGCGATGTTAGACGTAGCCGTAATACGCTGCAGAATCTGCTTCTCCGTGGCCATGCCGCGGGCCTGCTGGCCGACGGTCTTGAGCACGGGCGCCGAGTTCTTGGCGAGAATCATCATGACCATCCTGTCGTTCTTGCTCTGCTGTGGGGCGGCGAGTCTGGGTGTCTGTGGTTCAGAGCCGCTCGTTTGCTCCCCCTTTTGCCTAC
TRINITY_DN253276_c0_g1	TRINITY_DN253276_c0_g1_i1	MJFZ01000445.1	RAW29148.1	PC110_g14482	100	0	734	0	2.50875	2.50875	0.0276425	1	Phenol acid carboxylase \\ 3.40e-78 \\ 80.51 % \\ go:0007165-iea;go:0043531-iea;go:0016787-iea \\ signal transduction-iea;adp binding-iea;hydrolase activity-iea \\ go:0007165;go:0016787;go:0043531 \\ signal transduction;hydrolase activity;adp binding	CGTCTCGGAAGCAACTCCAGTCTCAGAACAAGTGTCGAGCACTATGCCGCTCCAGGTCCCCGGATACCACACCAACACGCCTCTGCACACGTCGTTCGACGAGGACATCCGTGACCTCCACCTGCTGTACGACTACGACGCCGAGGGTGCCGACGGCAAGCCCGAGAAGTGGCGCTACGAGATGTGGTTCTTCTCGGAGAACCGCATCGTGTACTCGATCCACGGCGGCCCCATGGCCGGCCGTCTCAACTACCAGACCGTCGCCTTCCAGTGCATCCGTCCCGGTGAGCTCTGGCAGTGCAACTGGCTCGAGGAGACCGGCACCATCGTGTCCCTTGTGTACGACATTAAGAACGCCAAGATTACCACCATGATCGGCTTCTCCAAGGGCCACTGGGA…
TRINITY_DN234214_c0_g1	TRINITY_DN234214_c0_g1_i1	MJFZ01000017.1	RAW42317.1	PC110_g1472	100	3e-111	399	0	2.50775	2.50775	0.00461767	0.429943	Type ii (general) secretory pathway (iisp) family [phytophthora infestans t30-4]<>protein translocase sec61 complex gamma subunit, archaeal and eukaryotic [phytophthora parasitica inra-310]<>protein translocase sec61 complex gamma subunit, archaeal and eukaryotic [phytophthora parasitica p1569]<>protein translocase sec61 complex gamma subunit, archaeal and eukaryotic [phytophthora parasitica]<>pr…	GCTACTGTCTATTGAGTTATCGACGCGGGCTCAGAAGCTGGGCGACATATTAAACTCCAAAGGAGGGAGCAGTAGACCGCGGGACTAAGCGCTGCCGCCCACGAGAATGTTGTTGATAGGGATGTGCACGAGCTTGACGAAGAATCCGATGAAGCCCATCATGAGGAAACCCACGGACGTGGCGCCGGCGATACGGGCGAATTCTTTCCGGTCGGGCTTGTTGCACTTCTTGATCAGGTGCAGCGAGTTCTTGAAGAACTGGTTCAGGGGCTGGAACACGAGCGCGTTGACGTCCGACATTGCTGCAAAAGGTGCGAGAGTGTATGTCCTTGCGCTAGAGGGAAA
TRINITY_DN15664_c0_g1	TRINITY_DN15664_c0_g1_i4	MJFZ01000113.1	RAW37392.1	PC110_g6334	100	0	2942	0	2.502	2.502	0.0261546	1	Transglutaminase elicitor m81d \\ 0.00e+00 \\ 85.24 % \\ go:0008152-iea;go:0016829-iea;go:0004650-iea;go:0004650-iba;go:0016787-iea;go:0016798-iea \\ metabolic process-iea;lyase activity-iea;polygalacturonase activity-iea;polygalacturonase activity-iba;hydrolase activity-iea;hydrolase activity, acting on glycosyl bonds-iea \\ go:0004650;go:0008152;go:0016829 \\ polygalacturonase activity;metaboli…	TACTCGTCCGCGGGAAGATTACTTTAAACCTCTTCGTCCCAGGCCGTCTCCGACAACCTAGACAAACCCCGCTCCGCAACCATGGTCTTCTCGCCTAGCACCTACCTCGTTTCCGCCGCTGTCGCCTGTGTGGCGCTGCAGATGCAGCAAGTGTCTGCTGGATCGCTGTACTATGGTGCCACGACCGTCTCCGACACGCAGAACGAGCTCACGGACAAGTTCCCGGCGTACGGTACCGATGTGGCCGACCAGGACTGTGCCATCCAGGTGACGGTTGACCCGACGCTGCCCAACATCACCACCATTCTCCCCGAACCGGTGGAATACCCGGACCTGCTGGCCAACTTGACCACGGCCCCCGCTGAGCCTGTCTTCACCAAGGTTGGCGAGGCTGATCTG…
TRINITY_DN214892_c0_g1	TRINITY_DN214892_c0_g1_i1	MJFZ01000201.1	RAW34426.1	PC110_g9255	100	5e-93	339	0	2.497	2.497	0.246607	1	Hypothetical protein f441_04531, partial [phytophthora parasitica cj01a1]	CCGACACCCAAAGTAGCAGCTTCACCCGATCCCCACTCAAAAGATGCGTGTTCTTTCGTGCCTCGCCCTCATCGCCTTCGCCGCCGTCGCGACCGCCGAAAATGCCGTGGTGGATGATCTCGTGAACAGCGTCACTGATGCAGCAACCAGTGCCGCGGGTAATGCGGTGAGTAACGCCGCGGACACGGTCACCGATGCCGCCACCAGTGCTGCTACCGATGCTGCCG
TRINITY_DN273404_c0_g1	TRINITY_DN273404_c0_g1_i1	MJFZ01000500.1	RAW28284.1	PC110_g15332	100	0	904	0	2.4755	2.4755	0.0327046	1	Cysteine rich protein	CGAGCTACTGCCTTCGGCATCATAAGTCGGGTATATTTTTCTACAGTAAGCTTAGTTGCGACTAGCAGCCCACGGGAACCGATCTACTGGCACGACTCGCCCTCAGCGTTGGCGAAGTCGAGCACCCAGTAGTGCTTGTACGTCTTGGTCTTGTCGTAGGCGTAGCCAGGGCCAATAAACTTGAAGTCGCTGTACAGGTACGCGCTGGACGACTTGGTCCAGGTGGCGACAACAGCGTCGGCGCTGGCCTGTCCGGCCGCGACAAGCTCAGCGGACTGGGCGGTCTCAATGCCCTGGATGTCATAGCGAGTGGTCGGAGTCGATCCATCCGAGCCCTTGGTGCTGACCTTGTTGTTCTTGGCGTTGTCGTCCGCGAGAGCTTGCGCCGCCTTCGCCAGC…
TRINITY_DN232564_c0_g1	TRINITY_DN232564_c0_g1_i1	MJFZ01000085.1	RAW38603.1	PC110_g5197	100	0	835	0	2.46575	2.46575	0.00480928	0.438991	Gtp-binding protein sar1 [phytophthora infestans t30-4]<>gtp-binding protein sar1 [phytophthora infestans t30-4]<>hypothetical protein pptg_14584 [phytophthora parasitica inra-310]<>gtp binding protein [phytophthora infestans]<>hypothetical protein f443_14183 [phytophthora parasitica p1569]<>hypothetical protein l915_13826 [phytophthora parasitica]<>hypothetical protein f444_14204 [phytophthora p…	CGGTCATCGTCCAAAGAGGAAATCTAAACCGACAGCCACGCGAAACGCCCCCAGCCATCATGTTCGTCTTCGACTGGTTCTATAACGTGCTTGGCTACCTGGGCCTGTACCACAAGAACGCCAAGATCCTGTTCCTGGGCCTGGACAATGCTGGCAAGACCACCCTTCTGCACATGCTCAAGGACGACCGTGTGGCTGTCCACGAGCCCACGCTCCACCCCAACTCAGAGGAGCTGATCATTGGCAAGCTGCGTCTTCGCACCTTCGATCTGGGTGGTCACGAGACCGCTCGTCGACTCTGGCGAGACTATTTTGCTACGGTGGATGGTGTCGTCTTCGTAGTGGACGCGCTAGACCGCGAACGCTTTCCTGAGTCCAAGCGCGAGCTGGACACGCTGC…
TRINITY_DN63931_c0_g1	TRINITY_DN63931_c0_g1_i1	MJFZ01000106.1	RAW37686.1	PC110_g6075	100	9e-105	377	0	2.45775	2.45775	0.0757498	1	Putative deoxyhypusine synthase [phytophthora cactorum]	CTCGATGGCCTCGCCCAGGTTGGTGCCCTGATAGCCCATAGTCACGTACGACTGCATGAGCTTCTCGTAGTTGACGCCCTCGTTGAAGTCGTAGCCGCGCACATGCGCGCTCTTGCCCTCCAGGTTCTCGGAGCGCACAAGCACGGCGTCCTGCGCCACCTGCGGCACGCTCGAGTCGTTGGCTTGGGCTGGTGCGGTGCTCATGG
TRINITY_DN143291_c0_g2	TRINITY_DN143291_c0_g2_i1	MJFZ01000397.1	RAW29960.1	PC110_g13683	100	0	701	0	2.442	2.442	0.0657278	1	Hypothetical protein pc110_g13683 [phytophthora cactorum]	CTTCGAGTTGCACACTCAGCATCCAGCTACTATGAAGTTTGCTCTCAGTCTCGCTCTTGTGGCTGTTGCCGTCGCGTCATCGACCGCTGCCGACGACAACTGTTCGTTTGGATGCCTCGACGTGTATAAGCCTGTTTGCGGCTCCAACGGCGAGACGTACTCTAACTCGTGTTACTTGCGCCTCGCATCATGCAAGAGCAACAACGAGATCACCGAGGCGGGGGGTGGAGAGTGCGCATCGACGCCCGCGACGCCCTCCCCCGTAAAATCAAGCACCG
TRINITY_DN47749_c0_g1	TRINITY_DN47749_c0_g1_i1	MJFZ01000609.1	RAW25964.1	PC110_g17621	100	0	2521	0	2.42975	2.42975	0.0478452	1	Enolase c-terminal domain-like [phytophthora cactorum]	TCAATTTCTGCTTGGTGCTCCCACAGCGGTCGAATCTGCAGGGCTGTCACCTTGGCAGCACAGCGCTGCTGGTTTCATGAGCTCATTTCCGAATTGGCCTGTCAAGCCTCAAGTTCCTGAAAACAAGCAACTCTCTCTCTACAACAATGGTGTCGATTGTGTCGATCAAGGCCCGCCAGATCTTCGACTCGCGTGGCAACCCCACCGTCGAGGTCGACCTCGTCACCGAGCTCGGCGAGTACCGTGCTGCTGTCCCCAGCGGAGCCTCCACGGGCGAATTCGAGGCTCTGGAGATGCGCGACGGCGGCAAGGACTACATGGGCAAGGGCGTCCTGAACGCCGTGAGGAACGTGAACGAGATCATCGCTCCCGCTCTTATCGGCAAGGACGTGACCAAGC…
TRINITY_DN165965_c0_g1	TRINITY_DN165965_c0_g1_i1	MJFZ01000026.1	RAW41691.1	PC110_g2082	100	0	776	0	2.41875	2.41875	0.042565	1	Catalase-peroxidase 2	GAGTGGGCTGTCCACAGCCCTCTCACAATTCGATTCACTCGGCGGTCACAAGGCTCACCAAAACCAAAGATGAACGTCCGTCTCGCCGCCTTTGTTGCTGCCCTTGCTACTCTTTCCGCCGGTATTGATGCCGGCCGATCGGGAAGCTGCCCGTTCGGCTACGACAAGGTCGCGTCTGTGAAGGAACAGGACCGTCAGATCTCCAGCGAGCTGTACGACCCCAAGAGCTGTGAAGTGATCAACTATGACCTCGTGAAGGCGGACCTGGAGAAGCTGATGACGAGCTCGCAGGACTTCTGGCCCGCCGACTTCGGCCACTACGGTGGTCTCTTCATCCGTCTGGCGTGG
TRINITY_DN12579_c0_g1	TRINITY_DN12579_c0_g1_i2	MJFZ01002714.1	RAW31369.1	PC110_g12272	100	0	660	0	2.418	2.418	0.0709415	1	Elicitin-like protein [phytophthora cactorum]<>hypothetical protein pc110_g23014 [phytophthora cactorum]<>hypothetical protein pc110_g21560 [phytophthora cactorum]<>hypothetical protein pc110_g12272 [phytophthora cactorum]	TTTTTTTTGAATACAACAACCTTTATTCAAAAGTTTATCCTGCTGTAAATTGCTACACAACTTGTAGTCTTCCACGAGTCGTAGAAGCTACGTACTTGGTTTGGGCAAGCTGATAGACCACGACGATTAATGAATACGTACTGGACGCTGCGATCAAGTCCGCTTACAGCGACGAGCACGTAGTCGAGAAGCCGTTCGCGTACGAGTACACGTTGAGCACCAGGCCGCTCGTGGGCACCGTCAGCTCGCAGTTGGGCGGGTTAAGCGAGACGATCTTGTTGATCATGGTCTTGCACGCCGTCGACCCGCACATGAGCGTGTACTGCGCCGTCGTGGGCAGTGAAGTGGCCGTCAGCATTGAGTAGCCAGAGTCCGTCGAGCACTGGTTGAATGACGTGT…
TRINITY_DN212990_c0_g1	TRINITY_DN212990_c0_g1_i1	MJFZ01000154.1	RAW35950.1	PC110_g7772	100	2e-101	366	0	2.39075	2.39075	0.137966	1	Hypothetical protein pc110_g7772 [phytophthora cactorum]	TGCACGTCGTCTCGCAGAAGGACAGCGGCACCACAGTGCGGCCTTCAACGGAAAGCTTGGCCACGTAGTTATTAGCACTGGAGTGGTTGCCACGGATGCCGTGGAAGAAGAACACGGGCAGCTTAGAATAATCCGTCGCGGCGGTCGTCACCGCGAAAGCAGTGGATAGGAGAGTGAACAGGACACGGGTACCGAACATTGTGGTGAGTGGTGACTTGAGGAGATCGG
TRINITY_DN265713_c0_g1	TRINITY_DN265713_c0_g1_i1	MJFZ01000182.1	RAW35013.1	PC110_g8683	100	0	798	0	2.38225	2.38225	0.0318643	1	Secreted RXLR effector peptide protein, putative	AGCAAAGTCCACCCGACAAGCGGGGTTGTAACATTTAGCAAGTTACTAGTAGTCATGAGATAGCATAGCATCAACACCAACAATGATGAGACCTGCGAGGAGCGTGCCGTACAGAATCTTCAGACCTTTCTTGATAACGGGCCAAGTCCGGCGGTCCTTCTTCACAGTCGTCGCAACCTCCTTCGTGAGTGTCTTAACCTGCGCGTCGTTCAGTTTTTGCGTCTTCGCGACGCCGCTGGCCTTGGAAGTTCTAACTCTTCCTTTCAGCCGGCTGACGAAGGATCCGCTGCCTACTCTTTCTTCGGTGTCGGTATTCTGTAGCCACCACTCGTCCACCTTGGCCAATTTACGGGCGCCTTGTAGGTTGCTGTTATCGTCGACGTCACTGATCTGGGCCAC…
TRINITY_DN270195_c0_g1	TRINITY_DN270195_c0_g1_i1	MJFZ01000659.1	RAW26344.1	PC110_g17244	100	0	737	0	2.37825	2.37825	0.020465	0.970196	Secreted RXLR effector peptide protein, putative	CCCCCTTCGAGTAACCCTCCATCATGCGCTTCCTTCTCGCCGCTGCGGTGGCTGTGATCGCACTCGTTTCCAGCCCCACTGCTGCGGTTGCTGAGACCTCGAACGGTGTCAACTTGGTGAACGACAACAACCAAGTCTTCGCTCGATCGCTGCGGAGCCACACGGACAGGGAAGAGCGCTCGATCGCGGAGATTCTGGAAGAGGATGAGGATGAGGAGGATCGCGCAGTATGGACCGTTAATTACCGTACCTGGTACATGGCTAAGCTGACGCCGACCCAAGTCAAGACGGTGCTGGGCGTCTCGCAAACGGAGATGAACAACGTTGCAAAGCAACTCCAGCGGCTCTACCTCGGTTACTACTCGTTCTACACGGAAATGGAAAGGAAGAAAGAGGAGA…
TRINITY_DN190974_c0_g1	TRINITY_DN190974_c0_g1_i1	MJFZ01000001.1	RAW43785.1	PC110_g87	100	6e-78	289	0	2.378	2.378	0.180424	1	Hypothetical protein gq600_5326 [phytophthora cactorum]<>hypothetical protein pc110_g87 [phytophthora cactorum]	AACTCGAAGCATGAACGGAGTCGCTCGCTATTTGCTCACCGGCGGCATCGTCGCGGCCACAATGCAGATCATCACCGGCCCCATCGCCGACTGGAACGCGCGACGGGAAGGCGCGGAGGCTCTGAAGCTCGCCATGCAGCCGCGCAAGACGGAGGGCGAAGAATAAACCACGGCCCAAGAGATGAAGAGATACTACCTGTCAAAAGATATCTACTCATGGGCAGGAAGAGCAGGGAAGACGACGATCAATACGGACAGATTATCCACCGAAGGGTCGGCGTCGAAG
TRINITY_DN90474_c0_g2	TRINITY_DN90474_c0_g2_i1	MJFZ01000164.1	RAW35567.1	PC110_g8121	100	0	2732	0	2.3685	2.3685	0.0548742	1	Dihydrodipicolinate reductase [phytophthora infestans]	CTCCTGTTCAGAGCAAGACCACAACTTCTAAGAAAACTATAAACATGGGTGACTACGGCCAGTACGACGTGCCCAAGGCGGACGAGATGATCAACTTCAAGGTTGGTCAGCCCGCTCCGGCCATGCTGCCGCTGGACAAGATCCGCGAGGCCGCTACGCTGAAGTTCGCCGAGACGGACCCCATGTTCCTGCAGTACGGCGTGATCAAGGGCTACCCTAAGTTCCGCAAGACGCTGGCCGAGTTCCTGACCAAGGG
TRINITY_DN5829_c0_g3	TRINITY_DN5829_c0_g3_i1	MJFZ01000037.1	RAW41039.1	PC110_g2787	100	8e-32	135	0	2.36775	2.36775	0.0926377	1	Glyceraldehyde-3-phosphate dehydrogenase, partial [phytophthora fragariae]	GTACGACAACGAGTGGGGCTACTCGAACCGCCTGGTGGACCTCGTCCTGCACATGGCCACCGTCGACAAGTGAGGCGTGACTTCCTATGATTGTGCCCAAGCAATGTTCAATCGACGAGTGTTGCTTCGAGTGGTTCGTGAGCTTGCTTCGTAGCAAGCGGGTTGGTGCATTTATGAAAATGGTAGCAGGAAGAAGTGTTTACCCTGCACGTCCGGTTGCAAGGCTGCAACTTTGTTATCGAGACGGAAATAAAAAATCTTACGAGACAAAAAAAA
TRINITY_DN243738_c0_g1	TRINITY_DN243738_c0_g1_i1	MJFZ01000137.1	RAW36503.1	PC110_g7229	100	0	791	0	2.355	2.355	0.2648	1	E3 ubiquitin-protein ligase [phytophthora cactorum]	TTCCGGAATGTCCAGTACAGCATCAAGCCCGCCATGGGTTGAAAAGAACGATGCCAAGTCGTGCTTGAGCGTTAAGCGCGACAGAAGTTGCCAAGTCGCGTGAGCTACAGCCTTGCTGTCATTTATTGACGCCGCACATGATCCCCGCTTCAGCAATTCCAAGCAAATTGTAACCAGTTGCTGCTCAAACACGGTGTCCTCAGCTTGGTTCACTGCACCGCTGCTCTCTTCTTTTG
TRINITY_DN11354_c0_g1	TRINITY_DN11354_c0_g1_i1	MJFZ01000067.1	RAW39382.1	PC110_g4388	100	0	1391	0	2.35275	2.35275	0.00455123	0.426169	Cell 12a endoglucanase \\ 3.80e-171 \\ 89.28 % \\ go:0016616-iea;go:0004617-iea;go:0016491-iea;go:0051287-iea;go:0006564-iea;go:0055114-iea;go:0008652-iea \\ oxidoreductase activity, acting on the ch-oh group of donors, nad or nadp as acceptor-iea;phosphoglycerate dehydrogenase activity-iea;oxidoreductase activity-iea;nad binding-iea;l-serine biosynthetic process-iea;oxidation-reduction process-i…	TTTTTTTTTAAGATGAACTCTGCGGTTGTACTTATTCGGAAGAGCTGGTTCAGTCAAATCTATCATATCTACTTCGTTTCGATCACCGCTATCAGTATGAATGTCGAGCTTACGTTGGTTGAGTCTACCAGTACGCGGTTGCCTACACTGTCTGGACCGCGGCCGAGTATTTGGAGACCGTCATCGTGGCGTTCTTGCCCTGGAAGGGCTCCGTGCCAGCCTGCATGTGGGTCAGGTACTGGGTGGTCTCGATCGTGTTGTCGGCCGGGAGCTCATCGAAGAATTGCTTCAGGTCAGCCGAGAAGCTCGTGGCCATGTTCTTAGCGACATACGTGAAGACCTTGGTCTTGTTGTTCCAGCCTTGGTACAAGTTAAATTCCACACCGCCGAGCGTGACAG…
TRINITY_DN169127_c0_g1	TRINITY_DN169127_c0_g1_i1	MJFZ01000229.1	RAW33687.1	PC110_g9994	100	0	1003	0	2.34275	2.34275	0.050983	1	Triosephosphate isomerase, bacterial/eukaryotic [phytophthora cactorum]<>hypothetical protein pc110_g9994 [phytophthora cactorum]	CCTGCAACTAGGCAAGACCCAAAAACTCATAATGGCTCGTACGTACCTCATCGGTGGCAACTGGAAGTGTAACGGCACGGTGCAGTCCGTGAAGGACCTGTGCGCTCTGCTTAACAAGGTGGAGATCACCTCGGACAAGGTGGAAGTGGTCGTGTCGCCCCCGGCGCTCCACATTGCCCTGGCCAAATCGCTGCTGCAGAAGAAGATCGCTGTGAGTGCGCAGAACGTTAGTCTGACTGGCACGGGCGCCTACACGGGCGAAATCGCGGCCGAGCAGCTCGTGGACTTCGGTCTGGAATGGACCATCACGGGCCACTCGGAGCGTCGCGCCTACTACAGCGAGACGGACGAGACCGTGGCCAAGAAGACCAAGCGCGCGCTGGACTTGGGCCTAAAGGT…
TRINITY_DN251442_c0_g1	TRINITY_DN251442_c0_g1_i1	MJFZ01000345.1	RAW30922.1	PC110_g12706	100	0	660	0	2.34175	2.34175	0.0118181	0.71967	Acyl carrier protein-like [phytophthora cactorum]<>hypothetical protein pc110_g12706 [phytophthora cactorum]	TTTTTTTTCTTTATCAAAGTAGCTTTCTTTTTGTTTCGTTAATGATGGCTAAGTGTTTCGTGCGCGAGCGACCGCGACGCCACACTAAACCAGCCCCCGCCGCTGACATCAAACTAGAACCTGTATCTTTCTCGTCTTGAAGCGGCGGCTCTGGGAAGACTGTCTTTACTGCTGCGTCCACTCTAAAAGAAGGAGCCAAGCCACACAGCGCTACGACACACGCAGCAGCATGCATACACTGAACAGCATTTACTTGGCCATGGGGTGGGCGGCGATGTAGTCGATGACCTGAGCAGGGGTAAGCAGCTTCTCCGACTCGTTGTCCGGGATCTCGATGGTGAATTCCTCCTCCATAGCCATGACGACCTCCACCACGTCAAGAGAGTCCAGGCCCAGGTC…
TRINITY_DN258058_c0_g1	TRINITY_DN258058_c0_g1_i1	MJFZ01000075.1	RAW39064.1	PC110_g4724	100	4e-119	425	0	2.33675	2.33675	0.258087	1	Hypothetical protein pc110_g4724 [phytophthora cactorum]	TGCGCATCTCGCAGAATCTGGCGCTTTCCGGGGCGAGAAGCGGCCAGATCCGCGGGCAATTCGTTCTCATTGTTGATCCGGGCGCTTCTTCGGGTGAATGACATGGCTGGCAGCGTGTAGTGGGTACGTAGAGGCGACGAAACTAATGAAGCGGAATCTAACGGTGCTATGGACAGGATGGGCGCGGGTATCGCGTCGAGCAGCGGTCGATGGCCTCGAA
TRINITY_DN29554_c0_g1	TRINITY_DN29554_c0_g1_i1	MJFZ01000115.1	RAW37306.1	PC110_g6426	100	0	1546	0	2.33125	2.33125	0.0260354	1	Elongation of very long chain fatty acids protein, putative \\ 2.20e-05 \\ 99.33 % \\ go:0016404-iea;go:0008270-iea;go:0016491-iea;go:0055114-iea \\ 15-hydroxyprostaglandin dehydrogenase (nad+) activity-iea;zinc ion binding-iea;oxidoreductase activity-iea;oxidation-reduction process-iea	ACGGGATGTATTTGCTGGGCACCCTGGGCTGCCGCTACTTATCTCCTTTACAAAGCGTAGTGTGTGAGCTACAATGAAGAACTGAGGGGTAAACTGCCTTATTCAACGCCCTTACAGCTTCTTCTTAGAGTCCTCCACAGCCGGCTTCTTGGGGCCGAACACGTACGCGCGGATGTAGAAGTTCATGAAGAGCCAGAAGAGCGACTGCACGTACACGAGGTACATGAGCGGCACCTTGGGTGGCATGCCCGGGCACTGGCGAGAGTACGTGAGGTAGCCCTGAACGTTCATGGTCACGAACTGGATGAGCTGGATGCGCGTGAGGTACTTCTTCCACCAAATGTTGCGCGTGTGGGCGCTGACGAAGTAGTAAGTGTACATGATGGTGTGTACGAAGCC…
TRINITY_DN176869_c0_g1	TRINITY_DN176869_c0_g1_i1	MJFZ01000490.1	RAW28409.1	PC110_g15212	100	2e-101	366	0	2.32425	2.32425	0.110814	1	Hypothetical protein pc110_g15212 [phytophthora cactorum]	CTCCGATTGACTTTTCACCATGTGATCTCTCGCCTCGTATTTGCCGCCAACAAACTGTGTCAATGCCACGTAGCCGCCCACGATGAAAAGCACAAGTGGAAGACCTGCCGTCGCGAACTGGTTTCTCTTCTTGTGCTGTCTCTTCGGTCGCTGCTTCGAAGCTGCAGTGGAGAAGCGGCGTACAGCGATACGAAGCATCGTCACTCCAGCAGAACGGTACAC
TRINITY_DN234989_c0_g1	TRINITY_DN234989_c0_g1_i1	MJFZ01000322.1	RAW31444.1	PC110_g12226	100	0	1557	0	2.3035	2.3035	0.00782165	0.569587	Hypothetical protein pc110_g12226 [phytophthora cactorum]	CGCCTGAACGTCTGCCCCGAGCCGCCGCCTGAGAGAGAAGAAGCCAACGCGTGTGTGGCTGTCTTAGCTCGTTCTCTGACCGCCCCTCCGTCGCTTCTCCACCCGCTCGCGTCGCCTCCCGACCGAGCTAGACTCTGCACCCTTCGCTCGCCCGACTTACTTCCGTTACCGGGCGTTCTCAAAATGAGCGCCGCCTCAGCCGTCTTTACTACTCGCCCCGAGCGTCTGCCCGGGATGCACGGTG
TRINITY_DN308747_c0_g1	TRINITY_DN308747_c0_g1_i1	MJFZ01000078.1	RAW38925.1	PC110_g4866	100	3e-125	446	0	2.26925	2.26925	0.355918	1	Hypothetical protein pc110_g4866 [phytophthora cactorum]	CCCTGCTCCTTCCTCGCCACCTCCGATATCGCCACAGAAAGGTCCTGGAATTCCGACTCGTTGTCCCTAGACAAGAGTGGCGACCTGCTGCCTTCCGACCGTTGACCCAAGCTTTCTGACCTGAACCTCGTTGCCTCTCTGTCACCGTCAGGCCCGAAGAGTGCGTCCACGCGCTGGTAAAAGGGGTGCAGCTGGTCTGGCGGGTTCTGCCGTTTGGCCTTCCTGTAGGCCGCCATGAAGC
TRINITY_DN282291_c0_g1	TRINITY_DN282291_c0_g1_i1	MJFZ01000122.1	RAW37024.1	PC110_g6683	100	8e-101	364	0	2.256	2.256	0.163124	1	Hypothetical protein gq600_4275 [phytophthora cactorum]	GCACCTGTTCCGTCGTCCTGGCACGCGTACGACGCGCTCTGGCACAGCAGCACGTCGCCGCCGTTGGGGCACGTAGCGTTGTCCGCGATGACCGTCACCTCACGGAACTTCATGTGGTGGCGGTGGTGCACCTTGTAGTGCGAGGCCACGACCGGGGATGCCAGCAGCGCAAGAGCGACGAGGAGCGAAGAATGCATTATTGGTCGAGGTTGGATATCTCACGTGCTGTCGATGAGGC
TRINITY_DN163460_c0_g1	TRINITY_DN163460_c0_g1_i1	MJFZ01000023.1	RAW41891.1	PC110_g1931	100	4e-149	525	0	2.25225	2.25225	0.0497953	1	Dna mismatch repair protein [phytophthora cactorum]	CCTGAACCACGCGACCAGCCACTCGCTAGTGATTCTGGACGAGTTGGGACGAGGAACGTCGACGTTCGACGGCACGGCCATCGCGTACTCGGTTGTGGAGCACCTGCTGAGCGACATCCAGTGCCGAACCATGTTCGCAACGCACTACCACTCGCTGGTGGAAGAGTACGTGGAAGACAACAGGGTATCGCTGGGCCACATGGGATGCATCGTCGACCCTGAGAACGAC
TRINITY_DN266009_c0_g1	TRINITY_DN266009_c0_g1_i1	MJFZ01000337.1	RAW31122.1	PC110_g12527	100	5e-123	438	0	2.2425	2.2425	0.168491	1	S-adenosyl-l-methionine-dependent methyltransferase [phytophthora cactorum]	CAACCATGAGCAACGTCAACGACGGTGCGAGCAGCTCCGATGAAGAGAACGATTTCTTTGGCCGCATGGAGAGTGACGACCTCTTTGAAGAGACTGAGGTACAACAGGCAAAGCGTCGTGAGGCAGCGCGATACGTAGAGCAGTACGCAGAGCGGGATTGGGGGCTGGCGGCCAGACAGCAGCGAGTGCAAGGCGCCGACAAGGACATGGTGACGGAAAGCGCGCTCGAACTCCGCGCCGAC
TRINITY_DN350930_c0_g1	TRINITY_DN350930_c0_g1_i1	MJFZ01000026.1	RAW41715.1	PC110_g2119	100	3e-84	309	0	2.238	2.238	0.0687271	1	3-ketoacyl-coa thiolase, mitochondrial [phytophthora infestans t30-4]<>3-ketoacyl-coa thiolase, mitochondrial [phytophthora infestans t30-4]<>thiolase c-terminal domain [phytophthora infestans]<>thiolase c-terminal domain-containing protein [phytophthora infestans]	TCTCTACAGACCCATACTAGTACCCCGTCTCCTCTCCATGACGCTAAAGAACGTGTACATTGTGGCGGCCAAGCGCACGCCGTTCGGCAACTTCGGTGGCAAGCTCAAGGACATCACAGCCACGGATCTGTGTGCACACGCGGCAAAGGCGACGCTAGCGGCCGCCAAGTTGGATCCGGCGCTCGTGGACATGGTTCAGGTGGG
TRINITY_DN345830_c0_g1	TRINITY_DN345830_c0_g1_i1	MJFZ01000038.1	RAW40965.1	PC110_g2826	100	6e-107	385	0	2.229	2.229	0.355918	1	Ankyrin repeat-containing domain [phytophthora cactorum]	CAGACGCCTCGCTATTGCTGCCTACGCTGCCTGTGAAAACTTTCATGGCTTCGCCTCCTGGAGGGAATACGTCAAGAACAGGAAGCCGAGGGAGCTCAACGCGAGGCTTTGGAGGCCACGGCTGGAGTGAACCTGATATCCTTGAAGCAGCACGTCGTGACGACTTCCAGCAAGACCCCATGCGTAATAACTCCAGACACGATAGGTC
TRINITY_DN249246_c0_g1	TRINITY_DN249246_c0_g1_i1	MJFZ01000100.1	RAW37924.1	PC110_g5837	100	6e-88	322	0	2.22625	2.22625	0.163195	1	Ras-related protein rab-23 [phytophthora nicotianae]<>ras-related protein rab-23 [phytophthora nicotianae]	AAAGCAGGGAAGAAGTGACCAGACGCATCGACCAACATGTTCGACTACGTTGCGCGTCAGTACCGCTGGTACAAGCTCGAGTTCGGGCTCACCATGCTCAGCTGGTGGGAGGTGGCCATCTTCAACTGCTTCCTGCTGCTCGTGACGAGCGTGACCGGCTACTACATCTACAGCGTCGGCAACCACATCGCGGGTCTCCTCCAAAGCTAGGTACAAGAGGGGAGGAGGGAGCTTCGCTCTCCCAGGATGAGCGGAC
TRINITY_DN49784_c0_g2	TRINITY_DN49784_c0_g2_i1	MJFZ01000824.1	RAW24853.1	PC110_g18725	100	0	1088	0	2.2255	2.2255	0.0377901	1	D-isomer specific 2-hydroxyacid dehydrogenase, nad-binding domain conserved site 1 [phytophthora cactorum]	CCAAGTAGCAGGAAACAGCAATCATGTCGACCGCCCCGAGAACCGTGCACGCCTACGCCTCCTTTGGCAAGGGCGAGGAGATCAAGCCCTGGGAGTACCAGTCCCGCCCGCTCGGCGCCGAGGACGTCGAAATCAAGATCTCGCACTGCGGCATCTGCGGCTCCGACCTGCACACGCTTGACAGCGGCTGGGGACAGACCACCTACCCGTGCGTGGTGGGCCATGAGATCGTCGGTGAAGTGACGCAGGCTGGTCCCGACGTCAAG
TRINITY_DN184684_c0_g1	TRINITY_DN184684_c0_g1_i1	MJFZ01000032.1	RAW41371.1	PC110_g2474	100	2e-79	294	0	2.2255	2.2255	0.00374082	0.381474	Hypothetical protein pc110_g2474 [phytophthora cactorum]	CGTCTCACGCTAGCCAGATACAACGAGAGCGGCATCATGAACAACGACGAGATGGACGCAGCGCTGATGGTGTTTGTCAACTGCCTGGGGGCGGTAATCATGGTCTCCGTGGTGGGCTTCCACTACCTCACAGCCAAGCCCAAGGACGCAGAGCTGTAGGTGGATAGAAGACGAAGATGAAGCAGCTGTGGCTTCTCGCTGGCAAAAAAATGCAAGGGCATATGTTGGTGAAGCTGGAAATTCCGCGCTAAGACCACAGGTTTTCGAGCTGCACAAGAGGGCAGGTTCTTCGATACGGGCAGCAACTGAGATGGAGACTCGTGCAGAGAAGTCTCATCATGAGGCAGTATGTAGTCCGTCGACGGCTTTGTTGGCAGTTGATCTGCATGTATTAACGTT…
TRINITY_DN218100_c0_g1	TRINITY_DN218100_c0_g1_i1	MJFZ01000061.1	RAW39704.1	PC110_g4083	100	0	1158	0	2.2155	2.2155	0.0241517	1	Uba domain-containing protein [phytophthora infestans]	AGCTGGGGCTGTGACTGGGGCAGCGGCGGCCGAGGGCTTGGCCGCCTTGGGCTTGGTGACCATCACGACCAGGAAGTCATTCTCCTTAACATTGTACTCGGCCAGCGTGCTGTCGTCCTTGAGCACTTTGCCCGCGTGGATGAGCTTTTGCTGGGAGACGGGGAACTTATGAAGCTCCTCGATCTTCTGCTTCACTGCGGAAACCGCGTCCGTGAGCTCTGCGTCTAGGGGGAAGGCGACGCCCTGCAGCGTCTTGACCGTGAGCTTCATGTTCGCCTGCCGTTCGCT
TRINITY_DN37661_c0_g1	TRINITY_DN37661_c0_g1_i1	MJFZ01000305.1	RAW31819.1	PC110_g11855	100	0	2074	0	2.2145	2.2145	0.0233322	1	Had-like domain [phytophthora cactorum]	CGCCCAAGCACCCAAGCCCAAGAAGCAACTAGAACCTCCACCATGTCGGGAGCCATCGGACTTAGCCAGCAGGGCGTCGAGCTCGAGAACATTATGCGCAGCACCGAGGGTGTGGAGCGCAAGACCAAAATCTTTTGTACGCTGGGCCCAGCCTGCTGGTCCCAGGAGGGAATCGGTGAGCTCATCGATGCCGGCATGAACGTGGCGCGCTTTAACTTCTCGCACGGCGACCACGTGAGCCACGCCGACACGCTCAACCGTCTGCGTGGTGCACTGGCCTCGCGTCCGCACAAGAACGTGGCCGTCATGCTGGACACCAAGGGCCCAGAGATCCGCACGGGTTTCCTGGCCAACAAGGACAAGGTGACGATCCAGAAGGACTCGCTCATCGAGCTGACG…
TRINITY_DN128071_c0_g1	TRINITY_DN128071_c0_g1_i1	MJFZ01000049.1	RAW40360.1	PC110_g3423	100	2e-169	593	0	2.211	2.211	0.00671014	0.523967	Enhancer of rudimentary domain-containing protein [phytophthora infestans]<>enhancer of rudimentary domain-containing protein [phytophthora infestans]<>hypothetical protein pc110_g3423 [phytophthora cactorum]	CCGATCTTTTTCTTCTTTTTCGAGCTCTCAGTTATTTGCAGCGTCATATTAACAGCAAATACATTGCTCGTCGTGTCTTAGTTGGCTTCAACGATCGACAGCTTAGCCAGCCTGGTTCTTGAGCACCTGGAAGACTTTTTTCTTAATCCACTCCTTGCCGCAGGGCAGATACGTCTTGGTCTCGAGGTCCAACACGAGCGCGCTGAGGTCCGTGAGCGAATCGATGTACGTGTACAGGTCCTGGATGTCGTACGTGATGTTCTTCATGCTCGGGTTCAGCTGCTTCAGCTTGGCCTCGTACATCTTGACCACGCCGTCCATGCCGCCGTTCACCGACTCAAAGTCCAGATACGTGCGCGAGTTCGGGTCGCGCGTGTACTGCACCAGAATAATGGTATG…
TRINITY_DN201024_c0_g1	TRINITY_DN201024_c0_g1_i1	MJFZ01000162.1	RAW35646.1	PC110_g8059	100	1e-114	411	0	2.21025	2.21025	0.056711	1	Hypothetical protein gq600_5951 [phytophthora cactorum]	CTTGAATTTACGCTTCCGTGACGGGCTCGGGCACCGCCAGGTGGCCGCGCGACTTCTTGATGTAGTCTGGAATGATGGGGCCGTCGTACTGGTCCGTGGGGAGGCCCATCGATCGCCGAATGGGCACCACGACCAGCGGGAGCGTCACACCAACGGCGCCGATGGCACACGAGATCACCACCATGGGCTCACGGTCCAGGTAGTGACGGATGAACTTGCCGAGGACCATTAGAGCTGCTTGGACTGGGTCTTCTCCCTTTGTTCAAGCAATATGAAC
TRINITY_DN201220_c0_g1	TRINITY_DN201220_c0_g1_i1	MJFZ01000300.1	RAW31939.1	PC110_g11722	100	0	1857	0	2.20825	2.20825	0.03483	1	Nad(p)-binding domain [phytophthora cactorum]<>hypothetical protein pc110_g11722 [phytophthora cactorum]	TTTTGAACAATGGATCTGTTTTTCAAGTTTAACGGAAAGTACAGGAAGCGGGAGGTAGTGTCGAGGTTAGTCGAACTCGAGAATGACCTTGGCGGACGAGGGTGTGCCAGCAACCTTCAGACCATCCAAAATATCCTGGAAAGCTAGGCGGTGGCTGATCAACGATGCTATCTTGGCCTTGAGTCGCGGCATAGCCGCCATCACTTCCGGCATTTCGGTCGGGTAGCCTACAGCAGTCGTGATGGTCATTTCACTCGTAAGCATGCGACCCACTGGGAACTGCAAAGGTTTCCTGTGGGCAGCAGTGATCACCAGGCGGGAATGGTACTTGGCCATCATAACGACATCGGACAGGATGTTCGGTGCACCTGCGACGTCAATGAAAGCATCAGTGCCAAC…
TRINITY_DN311386_c0_g1	TRINITY_DN311386_c0_g1_i1	MJFZ01001001.1	RAW23734.1	PC110_g19834	100	0	706	0	2.208	2.208	0.221134	1	Hypothetical protein pc110_g19834 [phytophthora cactorum]	CCTTGGTATCGTCCTTAATAACCTGCAGGATCTTGAGCGCCTCGTCTTGGGCGTTAGGAATCTGCAGGATCACGTCGAACAGCAGGACGAAGGCGCCCTCCACGTCCGTCTCAGCCTCTAGCGCTAGCAACTGCGGCAACTTGGGGCGCACGGCCGCCACGACCGGAGCAAAGTCCTTCTTCTTGATGTCCGCCGACAGGTCCGGCAGCGCCGCACCCGGCAGCAGCTTGGAGACGTACGCTACGAGGTCCGAGGCCATGGTGAGG
TRINITY_DN271889_c0_g1	TRINITY_DN271889_c0_g1_i1	MJFZ01000170.1	RAW35400.1	PC110_g8318	100	4e-171	599	0	2.1965	2.1965	0.00232488	0.297648	Secreted RXLR effector peptide protein	CGCGGTAATCTTGTCAGCGTTTTTCTTGATTAAAGCTTCCCATTTGCTCGTCGCCTTCGCTTCCTTCCCTGCCACCCCCACCACGTCGTCCACCTTGGATACCACATCGTCCAACTTGTCAGAAATAGGGATACCTCTCTCTTCATCTTCGTATCGACGAAGAGAGCGCTTGGTTTGTTTGTGGTTGGCGGCTAGCACGCGAGACGGAACATCCACACCAGTCTTGATCTTCGCAACACCAGTCGTGTCGGAGTCGGTGGCTGCCGAAGCAGCAGCGCAGCTTGAGGCAAGCGCAATCAAAGCGATCAACTGTAGCACTCGCATGCTGGATCGACGAAGAGGATGGCGCGGTTCAGCTCGGGAACGCAAGTTGCAGAGTGGGAGAGGAAACGTTTGTTTG
TRINITY_DN348636_c0_g1	TRINITY_DN348636_c0_g1_i1	MJFZ01000207.1	RAW34250.1	PC110_g9417	100	1e-89	327	0	2.1945	2.1945	0.355918	1	Hypothetical protein pptg_23722, partial [phytophthora parasitica inra-310]<>hypothetical protein pptg_23722, partial [phytophthora parasitica inra-310]	GTCCGGGATGCTGGCGGCCGTGAACACGTAGCCCGAGTCGGTCGCGCACTGGTCAATATACTGGTCCGTCAGCAGCGCCGACAGAACCGACGAGGAGCAGTCCGCGTACGAGCCACTGCTGCTGGCAGCAGAGACGGTCGACACGATGGCAGCGAAGGCGATGGCGAAGGACTTCATCTTGAATTGTGGGGTTTTGAAGAGGATTTGTC
TRINITY_DN208609_c0_g1	TRINITY_DN208609_c0_g1_i1	MJFZ01000112.1	RAW37440.1	PC110_g6324	100	2e-116	416	0	2.192	2.192	0.258093	1	Hypothetical protein gq600_13335 [phytophthora cactorum]	TTGCAGAGCACGGCGGTAGCGGGCGCTGGAAGGCGCAGCGCCTCGTCCAGAAGCTCGATGGAGACATTCATCTGCTCAAGGTAGCGCTGAATGAGCTGGATGCAGTGAAGCCGAAGAAGACAACATACACCAAGAAGGCCAACGTGTTCTTCCTTGAAAAACGCGATATCATCGTCAAGACCAAGAAGAACGAGCTGAAGGAAAAGGAGAAGAAGCGACACGTTG
TRINITY_DN235365_c0_g1	TRINITY_DN235365_c0_g1_i1	MJFZ01000450.1	RAW29063.1	PC110_g14565	100	0	688	0	2.189	2.189	0.149143	1	Glutamate carboxypeptidase-like protein [phytophthora cactorum]	GACGTTGCCAGAGTCTGAGTATCCGAGATATGGGGGCAGAGCGTCCTCATTGCTGGTGCACGAGTCTCTAGGGATACTGGCCTCTGTCAGGTTTAGCTCTCTCGCCGCCTCACTTGGAGCCAGTATACTCAGCTTTCTGTGGATTGGTAGTGATAGTAGTGGGTAATACTCCACGATCTCGGCCTTGAGTCCGAAAGACTCGAACTGTTCA
TRINITY_DN55958_c0_g1	TRINITY_DN55958_c0_g1_i1	MJFZ01000063.1	RAW39572.1	PC110_g4205	100	0	1070	0	2.18825	2.18825	0.231368	1	Rna-binding domain, s1 [phytophthora cactorum]	CGATCTCATGAACTGGATCCACAGGTACGAGCTCTGCGGCGACACAGCCAGCAGACGCTCGTAGTCGCTGGCACTCTGGGGAACCTCCTCGTTGCTAGCAAGAGCCTTCTCGCGCAGAGCCACCCACTCGTCGCTCTGCAGACGGTTCTTCTTGATGGACTTGGACGAGTTGGTAGCCTCCTCGTCATCCTCCTCATCAGAAGAAGACTC
TRINITY_DN178470_c0_g1	TRINITY_DN178470_c0_g1_i1	MJFZ01000042.1	RAW40736.1	PC110_g3068	100	1e-151	534	0	2.18725	2.18725	0.0228454	1	Cytochrome c oxidase, subunit vb [phytophthora cactorum]<>hypothetical protein pc110_g3068 [phytophthora cactorum]	TGAGCGCCAGGAGCTGGAGGCCGCCGAGATCGGCGTGACGCAGTTCAACCGCGATCCTCTCGAGTCGGACGAGGCCCAGGGCAACACCAAGGACGACCCGATCCTCGTGCCTTCCTTCAACGACGTGCGCACTGTGGGCGTCTCGCACAACGACGCGTCGTACCTGTACTGGTTCAACATGGAGAAGGGCAAGGTGCACTACCTGCCACAGATCGAGAAGTACTTTATGCTGTACAACCCGGAGGAGCTCGCCAAGCTTGTCAAGGAGGTGGAGGCCAAGCAGCAGTAAACACTTTCGTTTCCTCGTGGAGGCAAACTCGTTCGTCGAGCACTCTCGTCTTTCTTGCGCAAGCTTCGTTCGGTGGAGGTGCTAGAGAGAGAAAGCCAAATTCCAGTGTG…
TRINITY_DN214907_c0_g1	TRINITY_DN214907_c0_g1_i1	MJFZ01000125.1	RAW36936.1	PC110_g6815	100	0	987	0	2.18275	2.18275	0.110333	1	Tyrosine--trna ligase \\ 4.20e-19 \\ 49.90 % \\ go:0055085-iea;go:0015267-iea;go:0016020-iea;go:0016021-iea \\ transmembrane transport-iea;channel activity-iea;membrane-iea;integral component of membrane-iea	TTTTTTTTAGAAACACAAGCAACTCGAAGATATATTTTCTGTTTTTTTCACTTTTATTGGAAAGATCGCGGGACCCTTCCTTGCAGGCGGGCGGTTGCTTGCCGAACTCAGCTCGCTTCCACGCTTGCGGTCGTTCGCCAGCTTTCAACGTACATACTACCAGACGGCGATACACGAGCCATCCGCCGCGTTTACTTGGTTACCATAACCTTCTTGAGCGACTCGACGCGCACGGGGCCCGCCCGTGAGCGCACCGGGTACCGGTCCAGGTACATGACCTCGCACTTGTTGTTGGTCTTGATGTCCTTGCACAACGTTTCCCATACCTTGTTCTTCTTCATCTGGATGGGGGTCACGGGATCCTGCACCTCCTCGCCGCTGGCGTACACGCGCTCGCCG…
TRINITY_DN214602_c0_g1	TRINITY_DN214602_c0_g1_i1	MJFZ01000270.1	RAW32630.1	PC110_g11026	100	0	904	0	2.17625	2.17625	0.231969	1	Hypothetical protein pc110_g11026 [phytophthora cactorum]	TCGCGGATGATGAAGAAGTTCCCAAGCAAGCACGATCACTGGAAAACGCTGGGAGCACCGTACCGCACCAAGGCTTATCTGGTGCTCCCGTCCGGTGTCTTGGTGCATGGTGTGCTTCGTATTGGTGCCGCAACTATCGTCTTCGAGGGTGAACGTGTGGTGACACTGCGTGGAATCGCAGATGCGTTTAAATCAAACGAGGATGGCG
TRINITY_DN184688_c0_g1	TRINITY_DN184688_c0_g1_i1	MJFZ01000049.1	RAW40352.1	PC110_g3433	100	0	1842	0	2.17225	2.17225	0.355918	1	Hypothetical protein pc110_g3433 [phytophthora cactorum]	GCCAGCTGCATGGTAATGTTCGCCTTCATGCGCTCGTCCTCGTACTGCTGCAGGAAGTACTCGCTCGAGAGGTTCTCACCGCTCTTAACGCCCTCAATAAGGAGGTCGCTCAGAGCGTTCACGTCACCCAGACCAAGGTTCAGTCCCTGGCCAGCAAGCGGGTGAATCGTGTGGGCAGAGTCGCCCACAAGGGCAACACCAGGCTTGATG
TRINITY_DN7858_c0_g1	TRINITY_DN7858_c0_g1_i1	MJFZ01000227.1	RAW33736.1	PC110_g9939	100	0	776	0	2.16325	2.16325	0.00209767	0.283302	Eukaryotic translation initiation factor x-chromosomal [plasmopara halstedii]<>eukaryotic translation initiation factor x-chromosomal [plasmopara halstedii]	CACAGAATGAATACATCGCATTGCAGGCGACCCCGCCCCGTCTTCTCGCACTCTATCCGCGCATCCGAGCGAGCGCTTCTCTCTCTCTCTGTCCACCTAGCTATACTAGCAGCAGCGACCGACAGCAAGGCAGAAAGAGATACAATAACCCTCTTCCCCCTCCTCGTCTCCTCTTGGACTGCGAGGCAGCTCGAGACCGCTGTAGCAGCCAACTTCTGTCGTCTGTCGTCTCATCTCTGTTGCCTGCTTAGATGTCATCGAAGTCGAAGCCAATGTCGTCCTCGCCGTCGCCCTCCATGGCCATGTCCACAGCCGTTTCGTTAATGCGCGCGTTGTCCGGCAACTCTCCGTAGGCCTTGAGACTGCGAGCCTCGTCGGCGTTGTATTTATGAATGATGT…
TRINITY_DN37854_c0_g1	TRINITY_DN37854_c0_g1_i1	MJFZ01000043.1	RAW40700.1	PC110_g3077	100	8e-116	414	0	2.146	2.146	0.162503	1	Hypothetical protein pc110_g3077 [phytophthora cactorum]	GCCACCTCGCTGTCTTCCTCGTTCGTCATGCGGTTGGCGCAGTGTACCAGATCCTCCACAATGTCCACGTCGTCTTCTCGTCGGGCTTCCTGTTTGAGCGCCAGGTACTCGGACAGCTGCTCCATGGGGTCTTTGAGCTCCAGGATGCGCTTCATCGTGTCGATCCGATGCTTTACCTCGTTGTCCGCCTCTTGCATCCCCTTCTCAATCGACAGAATGCGCTG
TRINITY_DN28530_c1_g1	TRINITY_DN28530_c1_g1_i1	MJFZ01000220.1	RAW33897.1	PC110_g9755	100	0	712	0	2.14575	2.14575	0.0143632	0.803645	P-loop containing nucleoside triphosphate hydrolase [phytophthora cactorum]	GCTTGAGCTTGCCAGCCAGGATACGCAGCGCTGTGGACTTGCCGATACCGTTCGTGCCGACAAGACCGAGCACCTGGCCGGGGCGAGGCATGGGCAGACGGTGGAGCTTGAAGGTGTTGGCACCGTAGCGGTGCGTGGTGTTGCTCTCGAGGTTCTTGGGCAGATTGATGATGTTGATGGCTTCGAACGGGCACTTCTTGACGCAGATACCGCAACCGATGCAGAGCTGCTCCGAGATGAAGGCCACCTTGCTCTTAGGCCCCACCTCAATACAGAGCTTTCCCATGCGAACCACGGGGCACGACTTCTTGCACTCCTGGCGACATTTCTTGGGCTTGCACTTGTCCGTGCTCACGATGGCGATACGCGTCAGCTTGTCGGACATCTTTGCCGAAGGCT…
TRINITY_DN37549_c0_g1	TRINITY_DN37549_c0_g1_i1	MJFZ01000088.1	RAW38455.1	PC110_g5292	100	9e-105	377	0	2.14375	2.14375	0.280865	1	Hypothetical protein pc110_g5292 [phytophthora cactorum]	TGCGCTAATGGTCGAGGATACCCTTGGGAGTTCGTCAGAGGTCGTTGGTGCGAGGCGGAAACTATCATTGTGTGATCTTGTCCATTCGTCATCGAAATCCATGAGAGCTCGCTGATGGTCCTGAAAAAGCTGGAGGCCTGTGATCCGAGCGAGGTCGCTAGCACCAGAAGAACCGCGCTTCGGAAGTCCTCTTTCCAGCAACTGG
TRINITY_DN248034_c0_g1	TRINITY_DN248034_c0_g1_i1	MJFZ01000701.1	RAW25892.1	PC110_g17700	100	0	1016	0	2.14175	2.14175	0.0397802	1	G1/s-specific cyclin e \\ 1.10e-36 \\ 67.16 % \\ go:0051301-iea;go:0050790-iea;go:0016020-iba;go:0005829-iea;go:0005829-iba;go:0005829-ida;go:0032889-iea;go:0007264-iea;go:0007049-iea;go:0007266-iba;go:0043547-iea;go:0005515-ipi;go:0048365-iba;go:0005737-iea;go:0005935-iea;go:0005934-iea;go:0009617-n/a;go:0006907-iea;go:0006907-imp;go:0000281-iea;go:0000281-imp;go:0030036-iea;go:0030036-imp;go:00…	CCGATTCCGGGGAGTGCGGCGACGGCGTCTTGAGCGGCGACTGCAGCGGCGAATTTGCGCCAAACACGTTGTTGGAGGTCGCGGGTGAGAGGCGGCTGTCGAGCGCGAGTTGGTGGTAGGACATCTCCTTCTGGCGCATGCTCAGCACCGTCATGAGGTCGGGATTCATGGCTGGCGCCTGCCTGTAGGCTCGTTGGTGGTGGTGGTAGTGGTGCGGCCTTCCTTTCTGTCCTTCCTTCTCCTACTTCCTCCGCTGCGCTTCTCTCTCTCTCTCCTCCTTCGCTTCCCCCCGTCACTTCCACACTCTTCACGCCGAGCAAGCG
TRINITY_DN205427_c0_g1	TRINITY_DN205427_c0_g1_i1	MJFZ01000007.1	RAW43199.1	PC110_g658	100	8e-128	455	0	2.13775	2.13775	0.134715	1	Hypothetical protein pr001_g2554 [phytophthora rubi]<>hypothetical protein pr003_g2844 [phytophthora rubi]	CCCAAGTGTTGAGACCTGTGGGGAGACTTTTGTGTCATCAGGCTATTCGCTGCGTCCTCTGCGTCTGTGAAGCGGCTGAGGCTGCTGGAGATTTACTTGAGCGCGGGAGCCTCGCCGATATCGCTGCGCTCGTACTGGAACTTGCCGCGCGGAACGTAGTCCATCTCTGGGTGTGCGCCGCCCTCCTTGCCCTTGGACGAGAAGCGCGAGTTGATCGTGTCCACCACGAGGTAGACGCCGAAGATGGCGGAGGCCAGGCCCAGACCCGTAAAGGGCTTCTTGGCGCAGTTGGAGATGAAAGGGTGGCTTCTCCACGCGTCCTGGTGGGCGAGAACCATGGCGAGCAGCGACGACGATTCCGAGGGTCTAGCTCCTTGTGTCTAGCGCGTCC
TRINITY_DN302556_c0_g1	TRINITY_DN302556_c0_g1_i1	MJFZ01000345.1	RAW30940.1	PC110_g12710	100	4e-131	466	0	2.1285	2.1285	0.129246	1	Ubiquinol-cytochrome c chaperone/upf0174 [phytophthora cactorum]	CACCGTTTACAACCAGCAAGCGATGGACGGCGCCAACTTTACCCCCCAGCAGAAGGCCGAGCTCGTCAACCGAGTCCGCTCGGAAGTGCAGCAGCAGGCGCTGCAGGAGCTGACGCAGAACCTGCAGGAAAAGTGCTTCGACAAGTGTATCACGCGCCCCAATGGCAAGCTGGACGGCAAGCAGCAGAACTGCCTCGCTCTGTGCATCAACAGATACATCGACACCATGAAGGTGGTATCGGAAGTTATGGTGCAGCGCGGCCCCCAGGGCTAAGCGTTCGGATCGTTCGGTGTTGTTGGTTGCGAGTCGACAGCCAGGAACAGCCAGCCAGAGATGCTGCAGTAGTAGCGGGTCGCGAGCCTGTAGTTTCTTTAGAGGAATGCCGCGCTTCAATACAC…
TRINITY_DN205346_c0_g1	TRINITY_DN205346_c0_g1_i1	MJFZ01000061.1	RAW39674.1	PC110_g4125	100	0	732	0	2.12725	2.12725	0.0240989	1	C2 domain [phytophthora cactorum]<>hypothetical protein pc110_g4125 [phytophthora cactorum]	CAGATAACGTTGACAGTACTGTTCTAGTCCTCCTTTTCGAGCTTGATCTCGAGCATAATGGCGCTTTTACGCTTCTGCTTGGCAAAACCAGCAGGAACTTCGAGCTCGTACATGAGCACCTCGGACTCGGGTTTGTCCAAAAGAGAGGCGAGTGGCACGTGGCAGAAGCCGATTTTGTCGTCCTTGGAGATGCGGTCGTGGTCGAATACGTTCACCTCCAACACGGCAGTCTTGGGGTCGTCGGCGATGAAGGCAAAAGTCTCTTCAGGGTCCCATTCAGGATTGAGGTTGGCTGGGATCATGGAGCTCTTGTGGGTCGTGTTGGCCAGCTGGAAAACCACGTACGGGTCGCTCTTGCCGTTGAAGTCGGCGGACGGCAGGTCCACAGCCTTGACGAGT…
TRINITY_DN240513_c0_g1	TRINITY_DN240513_c0_g1_i1	MJFZ01000815.1	RAW24932.1	PC110_g18648	100	0	1020	0	2.1265	2.1265	0.355918	1	Hypothetical protein pc110_g18648 [phytophthora cactorum]	ATGCACACTTCCAGCAGCCGCATTGGCTCCTCCACGAGCTCTCTTGGCTCCAGCTCCACCGTCGCCACTTCAGGCTTCAAGGCGCCGTCCACCACAGTCGAGCGGATGATGACGGTGGCCGCTACGCAGATGAGCTGCGGCAACCCCGAGGAGAACATCAAGAAGGCCGAGTCGCTCGTGCGTATTGCCAGCTCTCGCGGAGCGCAAGTTATTC
TRINITY_DN243814_c0_g1	TRINITY_DN243814_c0_g1_i1	MJFZ01000169.1	RAW35419.1	PC110_g8284	100	0	782	0	2.1265	2.1265	0.000303399	0.09954	RXLR-like protein \\ 2.90e-28 \\ 85.08 % \\ go:0016020-iea;go:0016021-iea \\ membrane-iea;integral component of membrane-iea \\ go:0016021 \\ integral component of membrane	CCGACACTCGATCGTTCGACCAGCAGCCCCACAGAGCGAATAGCAGCTCTGTCCCTACGTACAGCACTAAACAGCACAAAAGACAGCAATGGTCAACGTCCGTAACGTTTTCGTTTGTGCCTCCATGGCCCTAGTGGCGGCCGTGAGCGCTTTCCCAGCAGACAACCACCACCGTACTCTACAGGCTGTGAACTTCCGTCAGGACTTGCTGGACGCCATCAACGCGGCCCGAAAGAAGGAAGGTATGGATGAATTGTGCCTCAACGAGATGCTCATGGACGCGGCGCAGATCCAGGCGAACGACATGGCCGACAACAACTTCATCAAGAGCACAGGATCCGACGGATCCGTGCCTAAGGAGCGTGCTGCGGCACAGGGTTTCAAGGCCGAGACGGTGAC…
TRINITY_DN268608_c0_g1	TRINITY_DN268608_c0_g1_i1	MJFZ01000433.1	RAW29348.1	PC110_g14288	100	0	4913	0	2.12575	2.12575	0.0787233	1	P-loop containing nucleoside triphosphate hydrolase [phytophthora cactorum]	CGAGCCCAAGCCCAGCGAGCGCCTCTAAGTACCCCACGCCAACTGCCCCAAGGAAGAACAGTTCTCTCGGTACCATGGCTCCGTACGCTCCCACCGACGGCATTAGCAAGCTCGCCATCGACCAGAGCAAGCACTTCACGGAAGCCCTGAAGGAGGCTCTCAAGAGCTCGGCCGACCAGCAGAAGGTCGCGGCGGAGAAGGTGTCGGAGCTCGTCGCCGGCGATGCCAACCTGAGCCTGGGTGTCGTGTCGCAGGAGCTGCGCAACGCCCTGACGGGCAACGACGCCGATGC
TRINITY_DN161410_c0_g1	TRINITY_DN161410_c0_g1_i1	MJFZ01000134.1	RAW36579.1	PC110_g7120	100	0	2904	0	2.1115	2.1115	0.0300014	1	Putative 1,4-beta-d-glucan cellobiohydrolase b [phytophthora cactorum]	TTTTTTTTGAACTTTACAAACAACATTTCCATTAAGGGTTTATCGCAGCCTTGCAGGCTGCTTTAGCTCCTAGGTCGACACAGTACGCACAAAACTGTTTCCCTGATCAGGTTACTGACATCTAGTGTCGGCGTTTGCACGAGCTGGTCGACGTACTAGGACCTGTCTCAGTGTCGGCGTCGGCTCCAACCTCCTCCGGGTCTGCGTCGGCACCAACCTCCGGGTCAGCCTCGTTGGCGGTCTCAGTAGCCGGGGTGGTGGTGGTCTTCTTGGTGGTCGTCGTCTTGCTGGTACCCACGCCCTTCACCGTCGAGCCGATGTCACCGACGCGGATGTTGCTAAAGGCAACAGTAGCCTCAGCCTGTTCGGCAATGACTTCCTTGGGGACACCAGACGTCT…
TRINITY_DN310927_c0_g1	TRINITY_DN310927_c0_g1_i1	MJFZ01000002.1	RAW43698.1	PC110_g173	100	7e-138	488	0	2.10475	2.10475	0.218359	1	Tim10/ddp family zinc finger [phytophthora cactorum]<>hypothetical protein pc110_g173 [phytophthora cactorum]	AACTGGAGGAGCAAAAGCAACAGCAGACCACCATGAGCCAGCGGGAGTTCGAGCGCAAGATGGAGGAGCACATCGAGGAGATGCGCGTGACGCAGACCATCGCGTACTTCAGCCGCACGGTGGAGCTGTGCTTCACGGACTGTGTGCACGCCTTCCGCAGCAAGAAGCTGGATGACAAGGAGACGTCCTGCGTCAACAACTGCGCCGAGAAGTTCCTGCGCCACACCATGCGCTCTTCCGTGCGTCTGCAGGAGAGCTACGCCGAGATCATGCAGCAGCAGGAGCAGCAGAAATAGAGAAAAAGCTTCGGAACAGAATACAGCAACCGTCAGTGGTTTGACGCA
TRINITY_DN347491_c0_g1	TRINITY_DN347491_c0_g1_i1	MJFZ01000512.1	RAW28107.1	PC110_g15501	100	4e-140	496	0	2.10025	2.10025	0.0136229	0.778773	Hypothetical protein pc110_g20835 [phytophthora cactorum]<>hypothetical protein pc110_g15501 [phytophthora cactorum]<>hypothetical protein pc110_g9083 [phytophthora cactorum]	GTGTATGATCGCAATTCCGAGCGGGAGACTGTTCGGTAGGCCGGCTGACACCGCTGCTGGAGTCGCCATCCGGGCTGCACTGTTGCGTGCTCCACCGGGTATATACGTGGATACACCTGATCCGTCAAATTCTCGCGTTGCAGCCGGATAGCGAGACCCGTTCATGGGGAGGTTGGGCATTTGCCGGGTTTCGAAAAGCAAAGCAGCGACCACCGAAACTGAAATTGGCGCGTACAACGTCGGACGTTGTTTGCTTTAAAGCTGTGTGCGGGAATAGCTTTCTCTCTCTTGGGACGACTACAACGCGCGGGCCGCCTGTGGCACAGGCGAGCGAAGACTGCTAAAGCGATCTCCAACCGAGTTTTTGGCGATGTTTCTT
TRINITY_DN280129_c0_g1	TRINITY_DN280129_c0_g1_i1	MJFZ01000007.1	RAW43150.1	PC110_g699	100	4e-104	375	0	2.09925	2.09925	0.0475875	1	Integral membrane protein emc3/tmco1-like [phytophthora infestans]	GGACCGATCTGGACGAGCATGGTGGAGATTATCCTGGACCCGAGCATCCGCGATTGGGTGGTGCTGCCCATGGTCATCATCTTCGGGTGCTCGGCCATGGTGCGCCACTATGTCACGCTGCTGCTCAAGAACGAGAAGATGGCTAGTGTCGAGCAACTTACGCCCATGAATACGGTGAAGCGCGCGCAGATTACGCGTGTCAACTCCAAGTTCATCTCGCC
TRINITY_DN260958_c0_g1	TRINITY_DN260958_c0_g1_i1	MJFZ01000844.1	RAW24714.1	PC110_g18866	100	4e-69	259	0	2.09725	2.09725	0.0737018	1	Hypothetical protein f442_20914, partial [phytophthora parasitica p10297]	CAGTCAAATCGACTCGGAAGCCCATGTTTCAGCAAGTTTGTGTATGGTTATCAGCATTGGCGTCCATGGCCCTTGCGAGCAGCGACACTTACTACAGCGGCAACAGTTTGCTATACACACACGAAGAGTTTTCGTCCGGCAATTGCAACTTCATGTATGACCCCGGGGTCGGGAACTACTACGCCGCGCTAAACAGCGATCAGTGAG
TRINITY_DN33985_c0_g2	TRINITY_DN33985_c0_g2_i1	MJFZ01000012.1	RAW42717.1	PC110_g1108	100	5e-124	442	0	2.0905	2.0905	0.172848	1	Coatomer subunit epsilon-1 [phytophthora nicotianae]	CCGTCGAGCAGCAGCAGCCCAAACAGCCCTTCAGGACCCAAAGAAGATGACCAAGATCGCCATCATCTACTACTCAACCTACGGCCACATCGCCACGATGGCCGAGTCCATCAAGAAGGGCGTCGAGTCCGTGGACGGCGTCACAGCCGAGATCTACCAAGTGCAGGAGACGCTCTCCGAGGAGATCCTGACCAAGATGCACGCGCCGCCCAAGAAGGACCACCCGGTGGCCACGCCTGACACTCTCAAGAACGCGGACGGCGTGCTGCTGGGCTTCCCCACGCG
TRINITY_DN339683_c0_g1	TRINITY_DN339683_c0_g1_i1	MJFZ01001898.1	RAW21267.1	PC110_g22290	100	0	987	0	2.08975	2.08975	0.0529906	1	Hypothetical protein gq600_210 [phytophthora cactorum]<>hypothetical protein pc110_g22290 [phytophthora cactorum]<>hypothetical protein pc110_g22242 [phytophthora cactorum]	CGCTGCTGCAAAGGCTAAGCCCCCCCGTTCACTTGTGACCAAGAATGCGCGTGTGCTTCATCCTGCTCGCAGCTGCCACTATCCTTCAAGACCACAGTGAGACTGTGTCAGCATTGACGGACTCGAAGCAGAACCCAGTTGCTTCAGACGATTCGGTTCCCTCCACCGCCACAGCTCGGATTGCCAGTGATAGTAAGCGACTACTGCGTATTGGTAATACCATCACACAGGTGATTAAGTATCCCAAAACCGTAACCATCGATCAGCTGTTAAAGACCAAGCATCTCGATGAGATCCTCGACCCGAAGCGGGCGGACGCAATTCTCGCCAAGGGCCCCCTTGGCGGCTGGCTTGACAAGAAAACGCTCGATAAAGTACTCAACGGGGATTTGCCGCAGA…
TRINITY_DN42451_c0_g1	TRINITY_DN42451_c0_g1_i1	MJFZ01000278.1	RAW32426.1	PC110_g11248	100	1e-175	614	0	2.08925	2.08925	0.0788003	1	Hypothetical protein pc110_g11248 [phytophthora cactorum]	TCCAGACCCCGAAGCCTCCTTCCTCTTCTCAGCTCACCAATATGAAGTTCTCGACCGTGCTCACGACCGCCATTGTCGCCGCTGCGTGCCTGTTCCAGTCGACGACCGCCGAGGACCAGGCCGCCGTCCACCTTCGTGTGCACACCGTCGAGCAGAGCAACAACGGTGCTATCTGCTACCAGGCCTGCCAGTCGGGTCAGTATTGCCCCCGTGGTGAGAACGCTTGCCGTGCCCCGACTGGCAGCCAGTGCTTCAACCCGGCCACCAGCCTCTTCATCGACGCCTGCGACCCTGGCTTCAAGTGCGACAACGGCAAGTGCGTCTACGCTTAAGCCATGCCAGTGTAGCAACCAATCACCTGTTCAAATTCTTCAACTGGCAATATATCATGTCATTCTC…
TRINITY_DN243310_c0_g1	TRINITY_DN243310_c0_g1_i1	MJFZ01000428.1	RAW29417.1	PC110_g14211	100	3e-109	392	0	2.0745	2.0745	0.228024	1	Hypothetical protein pc110_g14211 [phytophthora cactorum]	CCTTTTTGATTGCCACAGGCAACGTCGGCGGCAGATTGGGTTTAGAAAAGCTCATTGTGTGTTTGTCGATGTTCCCTCGCTTGTCGCTTGCGTCTGAACTGCTTGTGTCTAAAGCGACAGGGGAGCTTTTCGCCAATGAAGCCTTCTTGCTTGGTGGGGCGGGCGGTGCAAGACAACAAAGCGCTCTCGCTAAAGCGGCGCCGGCTCCCTTC
TRINITY_DN35617_c0_g1	TRINITY_DN35617_c0_g1_i1	MJFZ01000105.1	RAW37723.1	PC110_g6019	100	3e-146	516	0	2.0745	2.0745	0.355918	1	Hypothetical protein pc110_g6019 [phytophthora cactorum]	TTAGGTCTCTTGGTGTCACCATCAGCCATGGCGAGTAGCGTTGTGATGAGGTCGTTCTTCAGCCGTGTCATCTCCTCCTTGCGAATAATTCCTGACTCCTTGGTGAGTGGGAAGCGTTCGTCGGCTTCATTGCTCTCTGCACTAAGATCTGCCTTCTGGCGAATGGCCGTGCTGATCGCGTGCAGCTCGTCAGCGTTCGGA
TRINITY_DN336755_c0_g1	TRINITY_DN336755_c0_g1_i1	MJFZ01000342.1	RAW31011.1	PC110_g12637	100	2e-123	440	0	2.074	2.074	0.0229838	1	Molecular chaperone dnaj \\ 6.20e-36 \\ 72.39 % \\ go:0016740-iea;go:0016787-iea \\ transferase activity-iea;hydrolase activity-iea \\ go:0003824 \\ catalytic activity	CGCGTTTGATGTCAGCATAGGAGGAATCACGGTCGACGCCCACGAGGTGATAGAAATTCTCCTCTTGTGCATATAGGTCCATGCCGATAGTGACGGCGGCGATGGCCACGAGGAAGGCGACGGCGTAGATAAAGCCACGGCGCTTGGAGAAGCGCCCAGGCTTGAGAATCCACGAGATGGCGGGCGAGATGATGAACATCTGCACCATGATGCCCTGGGACGAGTCGGACTTGCCCATGGTTGACAAAGTGCTTGGGTGGCGCCTACGTGGACCTTGGTGAGCTCTTGACTATGGCGGCAGATGAGAGATC
TRINITY_DN299692_c0_g1	TRINITY_DN299692_c0_g1_i1	MJFZ01000632.1	RAW26614.1	PC110_g16984	100	6e-169	592	0	2.06625	2.06625	0.0579763	1	Glutamine synthetase, glycine-rich site [phytophthora cactorum]<>glutamine synthetase, glycine-rich site [phytophthora cactorum]	TTGGCGATGGGCGTCATGTCGGGCTTCAGACAGTCGCACAGCACCAGGATGTGCTGGCCGCGACGGAACGGGTCCTTGAAGATGGCCACGGGACGCAGCAGCACCTCCGAGTCCTCACCAGGCGCCTGGCCCGTGCTGGAGCCGTCGAAGTTCCAGATGGGCAGGTCGGCCAGCGACTTGACGGGCTTGGTCAGCGTCTTGGTCTTGCAGCGCAGGTCCTGGCCCGAACCGCCGATCCACACGTACTCGGCGAGTGTGACGCTCTCGGAGACCTCGAGGGTCATGTACTGGTCGTAGACGGCGCGGTCGAGCTTGCTCATGGTGCTAGAAGAGAAGAGGGTGGAGCTTGAAGAGGCTTGGAACTGGGACGTCCACTGCAA
TRINITY_DN168128_c0_g1	TRINITY_DN168128_c0_g1_i1	MJFZ01000018.1	RAW42221.1	PC110_g1550	100	3e-100	363	0	2.05975	2.05975	0.108269	1	Hypothetical protein pc110_g1550 [phytophthora cactorum]	CCGGGACGGCGTCACCTTGGACTTGGGGGCGGCCAGCCAGATAGCGTCGCTCAGCGGGTTGGAGGGAAGCGCGCTCGAGGCACCATTGACCGCCAGCGGCGCGAGAATCAGCGCTGGCGTCTGTGGCGTGGGGAACATCTTGTGTTGCAGGAACGCCACGGCGCGCTGCATCGCGTTACGCACCAACATCGATGCCAAGATC
TRINITY_DN276233_c0_g1	TRINITY_DN276233_c0_g1_i1	MJFZ01000284.1	RAW32272.1	PC110_g11378	100	6e-117	418	0	2.05725	2.05725	0.0302524	1	Vacuolar protein sorting-associated protein 28 \\ 5.00e-24 \\ 85.88 %	CTGGCATGGCGTCTTCCTACAGCTTCGGGCTGGCACAGCCACCGTCCTCGTCCAGTGCAACGTACATGGCTCGTCCTCCGCCACAACAAGTCCGAGAAATTAAGCTCTGGGCTGATACCAAGGACCGGCGCAAGTACGAGGACCTGTCAGACCTGTTCGCCATCTTTAAGACCACGGAGCACCTGGAAGCCGCCTACGTTCGCGATGCCATCACACCCGAGGAGTACACGG
TRINITY_DN88586_c1_g1	TRINITY_DN88586_c1_g1_i1	MJFZ01000112.1	RAW37449.1	PC110_g6302	100	0	1120	0	2.057	2.057	0.0199312	0.957103	Rab1 family gtpase (piypt1) [phytophthora infestans t30-4]<>ras-like gtp-binding protein ypt1 [phytophthora parasitica inra-310]<>ras-like gtp-binding protein ypt1, variant [phytophthora parasitica inra-310]<>hypothetical protein physodraft_309136 [phytophthora sojae]<>recname: full=ras-like gtp-binding protein ypt1 [phytophthora infestans]<>ras-like gtp-binding protein ypt1 [phytophthora parasit…	TTTTTTTGAGAAAGAATATACCATGTATAGGGTCACAACTAACCAGAGTAGCATTCGTTGTCGCTCCTTTCAAGCCAAAAACGAGAACGCGAGGCTTAGGAGAGGAGCGCAGAGACGACTTGAGAAAGCGCAACCTGATACTCCTTTCCAAACGCCATCGAATCCTCGAACAGCCTTTTTCACCCGCGCCGCATACCTGATCTTTATCCTGTTCCGGAGCTCTGAGTGACACGCCTCTCGTGCCTCGCGCACAACACCCCAGGACTAAACTGCAGAACAAATCAACCAGCGCGCGACGCGAGGCTAACAGGACTAAATGACACCGCTTAGCAGCACTTCGACCCGCCATTGGATGGAACCTGCTGGCCAGGCGTAAGCTTGACGCCAGCCTTGGGGGCG…
TRINITY_DN265040_c0_g1	TRINITY_DN265040_c0_g1_i1	MJFZ01000005.1	RAW43386.1	PC110_g493	100	0	771	0	2.046	2.046	0.11042	1	Coatomer subunit delta [phytophthora fragariae]<>coatomer subunit delta [phytophthora fragariae]<>coatomer subunit delta [phytophthora fragariae]<>coatomer subunit delta [phytophthora fragariae]<>coatomer subunit delta [phytophthora fragariae]	ATTCCTCATTCAAAATGGTGGTGCTCTCGGCCGCCTTGCTGACCAGAAATGGCAAAGTGCTCGTGGCGCGTCAGTTCGTGGAGATCACCCGCATCCGACTCGAGGGTCTGCTAGCGGCCTTCCCTAAACTGCTCTCGAGCGGCTCACGTGAGCACACGTTTATTGACACGGAGAGTGTGCGCTACGTGTATCAGCCCTTGGAGAGTTTCTTCGTGCTCATCATCACCAACAAGACCAGCAACATTGTGGAGGATCTACACACGATCCAGGTTCTAGCCAAGCTCGTGCCTGATATCTGCGCGCCGCTGAGCGAGGCGTCCATCCGTGACAAGCA
TRINITY_DN337997_c0_g1	TRINITY_DN337997_c0_g1_i1	MJFZ01000234.1	RAW33535.1	PC110_g10143	100	5e-126	449	0	2.04125	2.04125	0.0206401	0.974197	Nek protein kinase \\ 2.20e-35 \\ 82.86 % \\ go:0016787-iea \\ hydrolase activity-iea \\ go:0016787 \\ hydrolase activity	TTTTTACATTTTCCATACGGTATCTCTGTATTGAAGGCGAGATGCTGCTGCAGCAGTTTCCTGCTTTTTTTTCTCTCTTTGTTTGTGATGATTGTCAGGGTGGGTCGTCGTCCGCGAGGCGACGTCGATTCCTGTTAGCGGCACTTTAGTCTCCAAGTATGCGGCCCTTACTTAATGCCCTCCGCCGTGTTTGTGGTCGCTGGCGTTGCGAGCAGCAGCCTCCTCCTTCTCCTTCTGGGTGATCACCACGTTCATGCGCGTCAACTCCTTCCTGTGGTGCAGGCACTCGAGGTAGTCTTCGACCTGCTTGCCGCACTGGCCAGAGTACTCTGTGTCCTTGCTGCACTGCTCCACGTCCTTCCAGAACCGGTAGCACCGGCCCTCACGGCCCTTGAATCC…
TRINITY_DN348129_c0_g1	TRINITY_DN348129_c0_g1_i1	MJFZ01000011.1	RAW42786.1	PC110_g1022	100	2e-126	449	0	2.04125	2.04125	0.355918	1	Hypothetical protein pptg_13182 [phytophthora parasitica inra-310]<>hypothetical protein f443_12528 [phytophthora parasitica p1569]<>hypothetical protein l915_12251 [phytophthora parasitica]<>hypothetical protein f444_12628 [phytophthora parasitica p1976]<>hypothetical protein l916_12170 [phytophthora parasitica]<>hypothetical protein pptg_13182 [phytophthora parasitica inra-310]	CTCCATTCTTCAGCGTGGAATGTGATCAAATACTTCATGATCGTCAGCTCTGTCCAACCTTTTGCCTTCTGCTTCTTCTCAAGCTCAGCAAACAGCGGGTTCGAGTGAACGGGGTTGTTTAGTTCGTCCAGGGTAAACAGCACAGTCTCCGAGTAGTACGGAGTCATGACTGAGAACGACGGCATGGCTTCCATCGAGTCTACGCGCGGCATCTCCA
TRINITY_DN190099_c0_g1	TRINITY_DN190099_c0_g1_i1	MJFZ01000339.1	RAW31079.1	PC110_g12579	100	6e-112	401	0	2.04125	2.04125	0.355918	1	Patatin-like phospholipase domain-containing protein 7 [phytophthora cactorum]	CCAGCAGGTGCCGTGTGCATTTCACAGCCACGGGATTGATCTGCAGAAGACTGCAGAAGAGAGCGTCAGGGATCCATAGTAGAGTCGTATCCTCGAGGCAAATATTGCGAGTGCCGACGTAGTGCGAGCCAACAAAGCACGTCGAAATACCCACTTCACAGCCTTTTGTAGCCTTGTACAGCTCTGCATACTTCTGCGGGGCTAACGCGACCTGAAC
TRINITY_DN242686_c0_g1	TRINITY_DN242686_c0_g1_i1	MJFZ01000033.1	RAW41276.1	PC110_g2524	100	0	1825	0	2.03475	2.03475	0.232185	1	Amp-binding, conserved site [phytophthora cactorum]	CTCAGAAACCGACGTTACTGGACGTTAACAAGCGCGTGCTGGAGACGCAGCGTAAGGTCGCGGTTGTGAGCTCCAAGAAGGGCAAGAAACCTGCTTCCAATGAGGTGATGCAGCTCGTGGGCTGTGGCAAGGCCATGCCGACGTTTAGCGTCGCTATTGTTGATCCAGACACCAAGAAGCCGCTGGACGAGCTGCAGGTCGGGGAGGTCTGGG
TRINITY_DN337957_c0_g1	TRINITY_DN337957_c0_g1_i1	MJFZ01000353.1	RAW30783.1	PC110_g12864	100	2e-122	436	0	2.0325	2.0325	0.0175526	0.890554	S-adenosyl-l-methionine-dependent methyltransferase [phytophthora cactorum]<>hypothetical protein pc110_g12864 [phytophthora cactorum]	ATCTGCTTCACCACGATCTCCGAGACGTCCACGTTCATGAGCTTCTGGTATCCGTCGTTCACCATCTCCTCCGACAGCCGCGAGTTGCCGGCGCCTGCCATCAGAATACTGTCCGTCTTCTTCACATACTGATTTAGCAGTTCTTTCAACCCGCCATAGCGTTGGTACCAGTCGAATTGCTCCGAGTCCTTGGTGTAGCGCTCGTCCCAGTACGTGGCCTTGCCGTATTGCGCCATGTCGTCGAAGAGAGATTGGTTGCCTTTTCCTCCTCCTAGTCGTCGCG
TRINITY_DN284538_c0_g1	TRINITY_DN284538_c0_g1_i1	MJFZ01000383.1	RAW30211.1	PC110_g13435	100	1e-103	374	0	2.026	2.026	0.210836	1	Rac family serine/threonine-protein kinase [phytophthora cactorum]	CCTCGACATGGACGAGATGTTCAGCTCCACTACAGACGACGACCCGCGCTCCCACGACGAGCTCCACGACGACGACATGTTCCAGTTTGACTACAACACGGACATGTCTGGCGCTGGACTGGACCAGCAGACGCTACTGGAAGAGACGCAGATGCAGCACGAGCAGCAAGTACAAGAGCAGAAGAAACGCAGCGAGAAGGTC
TRINITY_DN292960_c0_g1	TRINITY_DN292960_c0_g1_i1	MJFZ01000183.1	RAW34980.1	PC110_g8717	100	0	2340	0	2.026	2.026	0.0345418	1	Armadillo-type fold [phytophthora cactorum]	CGGGGCTCCGTCCACGTCCATCCGATCCGGCGAGGTGGCACCGATGTGCTCTCCGTTGTTGCTTAGCTTCCGTTTCACAGTTTGCAGCATCCCCTTCATTGCTTAGTTAGCCCGCCAGTGTAGTCGTACAGGGGGGATCAATCACCCAGCGGACCCTAACGCGAAATCAGGTCGGTCGTCCACGTCAAAAAGCGCTGAGAGGAAGGGCACGCACTCGAGCAGCGACTGGCCTCCAGTAACTGAGTGCGGGCTCCTTGGCGACTGCGTGCTTCTGGCCGTCCGCTGGTTCCCTTGCGGTCTCTCAGTCGCGTTTTCT
TRINITY_DN274816_c0_g1	TRINITY_DN274816_c0_g1_i1	MJFZ01000005.1	RAW43357.1	PC110_g542	100	7e-111	398	0	2.0205	2.0205	0.355918	1	Hypothetical protein pc110_g542 [phytophthora cactorum]	CCGGAAAGGAATGGTGGATCACAGTTCTTGCTGTCAATAGTGCCATGGAACGCGTGAACGTCGCTCTCACGATGCTGCGTGGACCTTCCGCTGCTTTGGTGTCAGCTCGGGGTGAATTTGTTGCTAAGCTAGTGACTGATCTCGCCACGATGACTGGCGCACTTGGACCCTTGGCTGTGTCGCAGCATGCTACAGGCCATACTTTTGAGTTTGGG
TRINITY_DN199676_c0_g1	TRINITY_DN199676_c0_g1_i1	MJFZ01000234.1	RAW33529.1	PC110_g10116	100	2e-154	544	0	2.0015	2.0015	0.0676681	1	Tetratricopeptide repeat [phytophthora cactorum]	AAGACCTTGCCGAGCAAAATGTCCGGCCTGATCCTCAACCCGAAGCCATTCCTGACCAACCTCACGGGCAAGCCTGTGGTGGCGCGTCTCAAGTGGGGCATGGAGTACAAGGGTGTGCTGCTGTCAGTGGACTCGTACATGAACCTGCAGCTGGCCAACACGGAGGAATACATCAACGGAGAGCTCACGGGCAACCTGGGTGAGACGCTCGTCCGCTGCAACAACGTGCTCTTCATCCGAGGACTGCTGGACGACGAGAAACCGCCCGCTGAGGCGCCCACGAATGGAGCGGAGCCCATGGCAGACGCCCAGTAGAGTTGTTCAGATACGTAAAGAGCGGAGGAGCGGGAGCGGGTATTATTAAGGACAGGGGACGTGCCTCGCAACTGGCAAGGGTAT…
TRINITY_DN265564_c0_g1	TRINITY_DN265564_c0_g1_i1	MJFZ01000202.1	RAW34377.1	PC110_g9296	100	7e-178	621	0	1.99375	1.99375	0.0837372	1	Hypothetical protein pc110_g9296 [phytophthora cactorum]	CTGGAACTCGTCCTCGGCCATCTCCTCCTGCCAGCCCTGCAGGTTGTCGAAGTTGCGCGGGAACCCGTCGATGAGGAACAGGTCGCGACCGCTCTTGACCATGGCCTGCTGCAGCAGATTCAGCGTGATCTTCACGGGCACGATCTGGCCTTCCTTAATCATACGGTCAATCAGTTCGCCATTCTCCGAGCCCGACTGGCGCTCCTCACGAAGCAGGTCGCCGGCCGACAGGTGGACGAAGCCGTACTTCTCCACTAGCTTGGCGCACTGCGTTCCCTTGCCGGCACCGGGGCCGCCCAGCACGAATAAGATCTTCTTGGCCAGCGTAGCGCTCATCGTCGTCAACAGCAG
TRINITY_DN113475_c0_g1	TRINITY_DN113475_c0_g1_i1	MJFZ01000112.1	RAW37458.1	PC110_g6309	100	4e-108	388	0	1.9935	1.9935	0.228266	1	Protein of unknown function duf2373 [phytophthora cactorum]<>hypothetical protein pc110_g6309 [phytophthora cactorum]	TGATGAGCTACCCTGGAAGTTCAAGACGATCAAACAGCAGTGGATCCTGCGGTGGATGTACGAGGCAGACGTTGTGCCTAAGTCCATGTTTGCTATTGTACTGGAGTACCTCAATGGTATCCAGGGTGCTGCTCGCAAGCGCGTAATGGATTCGGCGCAAGAGATCATTGACATTGGCGTTCCAGCGAAAGAGGAGGAAGAAGCAGCGGCAGATC
TRINITY_DN155546_c0_g1	TRINITY_DN155546_c0_g1_i1	MJFZ01000786.1	RAW25160.1	PC110_g18417	100	0	652	0	1.99075	1.99075	0.295974	1	Hypothetical protein pc110_g18417 [phytophthora cactorum]	CGTAAAAAGAATCCTGCATATGCTGCTTCCGCTTACGGTCCCCCTTCAATTCATTGCTGCGTTGCTTCCTTGAAGCAGATTTCTTGTTGAAGACATCGCTCCTATCCACTTTGCAGTCTTCTAAAGTCTCCGGCAGGTCCAGCATCGCGCGAAGTATATTGTTGTACTTGATATGTTCCTGAAGACCGGTCTGCAAACACTCCTTCATCGCTTCGAACTGTTTGACA
TRINITY_DN168621_c0_g1	TRINITY_DN168621_c0_g1_i1	MJFZ01000078.1	RAW38914.1	PC110_g4836	100	0	1203	0	1.988	1.988	0.0242949	1	Ubiquinol-cytochrome c reductase, iron-sulfur subunit \\ 5.40e-123 \\ 77.72 % \\ go:0043531-iea \\ adp binding-iea \\ go:0043531 \\ adp binding	CGACCGACGCCGACACAGCTCGTACCATTACGTCCTCCCCTTCATCATGATGCTGAAGAAGTTGAGCTCCTCTGTGGCCCCGCGCTGCGTGCAGACCTTCCAGGGTCGCGCTGCCATGAGCTCCAAGGCCGTCGTGGACACGTACGAGTCGCCTGACCACTACTTCGAGAAGGACCGCATCGACGCTGGCGACCCGAGCAAGCGCGCCTTCACGTACTTCATGCTGGGTGGCGCCCGTGTGGCCTACGCGACGGCTGCGCGTCTGGCTGTCGTCAAGTTTGTGGGCAGCATGAGCGCATCTGCCGACGTGCTGGCTCTGGCCACGGCCGAGTTCGATCTGAGCAACATTAACGAGGGCTCGACGGTTACCGTCAAGTGGCGTGGTAAGCCCATCTTCAT…
TRINITY_DN165798_c0_g1	TRINITY_DN165798_c0_g1_i1	MJFZ01000397.1	RAW29954.1	PC110_g13668	100	0	1358	0	1.9665	1.9665	0.0350312	1	Proteasome subunit alpha type-5 [phytophthora cactorum]	CTCCAGAGTTAAACGTTGAAGAAGCACGAAAGGCGCGGTGCAATTTTAGGTTCGGAAACTAGCTGCGTATACTCGTCTACAGGCGACCGATCACGACCTCCAGCTCCTCGGCAGTGCAGACGTGGAAGCCCTTTTCGCGCGTGACAATAGCCAATTCCACGTTAATGCTAGTGAGCTTTTCTTCCATGTGCTGCTTCAGAGCACCAATAGCAAGTGTCTCGGCCTCCTGCAACGTCAGTTCGTCCGTGTAGCCATCCTTGAGGTTGTTCAGGGCGCCTTCCGATCCAGAGCCGATAGCGTGGGCCTTCACGGGCCAGTACGTGCCTGAAGGCTCCGAGAAAAAGAGCTGTGGGCCGGCCTCGTCCACACCGGCGAGCAGCAGCGCCACGCCGAACGGAC…
TRINITY_DN335641_c0_g1	TRINITY_DN335641_c0_g1_i1	MJFZ01000032.1	RAW41361.1	PC110_g2447	100	9e-163	571	0	1.95925	1.95925	0.139179	1	Proteasome subunit alpha type 7 [plasmopara halstedii]<>proteasome subunit alpha type 7 [plasmopara halstedii]	CTTTGATACAAGGAAGAAAGCGTCGCCACCATGTCCAGATACGACCGCGCCATCACCGTCTTCTCGCCCGATGGCCATTTGTTCCAGGTGGAATACGCCATGGAGGCCGTCAAGAAGGGCGCCGTGGTCGTCGGCGTGCGCGGCAAGAACTCAGTCGTGCTGGCTGTGGAGCGCAAGGAGACGGCCAAGCTGCAGGACCCGCGCACGGTGC
TRINITY_DN301393_c0_g1	TRINITY_DN301393_c0_g1_i1	MJFZ01000930.1	RAW24140.1	PC110_g19438	100	0	695	0	1.958	1.958	0.106178	1	Hypothetical protein pc110_g19438 [phytophthora cactorum]	GCGTGAAAATGACGGAACTCAAGGAGCAGGTGGAGGCGGAGATGACGCGCTACCGTGCCCTTCAGGACGAGGTTCAGGTTCTGGCAACGCAGCGCCAGACGTACGCGCAGCAGGCGAACGAGAACGACATGGTGAAGAAGGAGCTGGATCTGCTGGACGACGAGGCCAAAGTCTACAAACTCGTGGGCCCTGTGCTGCTCAAGCAAGACGTGGACGAGGCCAAGAGCAACGTCAACAAGCGTCTCGAATTCATCAACAACGAGCTGAGCAAGGTCAACTCCAAGATCGAGGCTAAGGAGAAGGAGGCCGTCGGTATCCGGACTAACATCTCCAACATGCAGATGGAGATGCAGAAGCGCGCGGCAGAGGCTGCCAAGGGCGCCG
TRINITY_DN168501_c0_g1	TRINITY_DN168501_c0_g1_i1	MJFZ01000021.1	RAW41998.1	PC110_g1799	100	0	1136	0	1.94975	1.94975	0.0191623	0.935956	Ran-specific gtpase-activating protein \\ 2.40e-91 \\ 80.76 % \\ go:0005856-iea;go:0003723-iea;go:0003735-iea;go:0032991-iea;go:0030036-iea;go:0000822-iea;go:0019843-iea;go:0005840-iea;go:0006412-iea;go:0005622-iea \\ cytoskeleton-iea;rna binding-iea;structural constituent of ribosome-iea;protein-containing complex-iea;actin cytoskeleton organization-iea;inositol hexakisphosphate binding-iea;rrna…	CCGATCTAAAAACTTCCAAGAAGAGCCAAACCTCGGCAGGCGGCCATCCACACTCTGTCACCACGTCGCTGACCTGTCCTGAGTCCCTGTTCGCCACCTGCCAGTGTCTGACCCATGTGTTGCTGTGTTACTTATCAGCTAGTCAATGTCCACAGCCGTTCCCTCGCCTCGTGTCTATTCCTCCTTCTTGACGTCCAGCGACTCGAGAGCCTTGGCGGCGTCGTCACCAGCCGACGTGTCGGCAGCATCGGCGCCGTCCTCAAGCTTCTTGTTGTTGGCCTTGGCGGCGTCGTGCGCCTCCTTAAACTTCTGGGCGTTCTCGGCGTTGCCGAAGCGCAGCGCGAAGACCTGCGTCTCCACGACGCCCTCGGCGAAATCATAGCAGCTAAAGACCCAGGC…
TRINITY_DN56826_c0_g1	TRINITY_DN56826_c0_g1_i1	MJFZ01000003.1	RAW43519.1	PC110_g285	100	3e-105	379	0	1.94425	1.94425	0.11068	1	Lsmad domain [phytophthora cactorum]	CATCCATTCCTCTTGCATCGGCGGAGGGTAGCCCATACCAGGGTGTGGGTAAGGCACGTGGCCAGGTGATCCGCCACGGTAGGGCGACGATACGTGCTCTTTTACTGACGGGGGCATCGAGAAGCTCGGAGTGAACTCGGCTGCTGAAGCGCTTAGCTTGAATTCCTTGGCATTCGGGTTCAATCCCTTCTTCGGAGTTGCCTTC
TRINITY_DN33985_c0_g3	TRINITY_DN33985_c0_g3_i1	MJFZ01000012.1	RAW42770.1	PC110_g1145	100	0	859	0	1.9415	1.9415	0.0434732	1	Nad(p)h:quinone oxidoreductase, type iv	CCCATCTGTACAGCTCCGCTGCCAGCTCCTTGACCTTGGGCCGCAGGTTCATTGCTCGGACTCATTCCTGAATCTCCTCTCTCCGATACAGAACCAAGCAACTCAAGCACCATGGCCAAGATCGCGATCGTGTACTACTCCACCTACAACCACATCTCGACGATGGCCGAGACCATCAAGAAGGGCATTGAGTCCGTGGACGGCGTGACCGCCGAGATCTATCAGGTGGCTGAGACCCTTCCGGAGGAGCTGCTGACCCAGATCCACGCCGCCCCCAAGAAGGACTACCCCATCGCCACCCCGGACACCCTGAAGGAGGCCGACGGCATCCTGTTCGGCTTCCCCACGCGGTTCGGCTCGCTCCCTTCGCAGATGAAGGCGTTCTTTGACTCGTGCGGC…
TRINITY_DN95939_c0_g1	TRINITY_DN95939_c0_g1_i1	MJFZ01000193.1	RAW34669.1	PC110_g9018	100	4e-114	409	0	1.93725	1.93725	0.0762563	1	Putative deacetylase lmbe-like domain [phytophthora cactorum]	CCCCAGCAAGCTGCTTCATCACACGCTCGGCCGTGGCAGCAATCTCATTCACATACGAGTCGCCCTTGTACACCGTCTTCATGGGCACTGAGTGGGCCGAGAACATGATGATCACCTTGTCTCTGTCCTCTGGTGCGTACTGCTCGAGTCCCATCTTGACACGGTTGGCCAGCGCCGAGATGTAGCCAGAGTGCGTGTTCCAGCGGTCAATAAGCGACCACT
TRINITY_DN13870_c0_g1	TRINITY_DN13870_c0_g1_i1	MJFZ01000286.1	RAW32234.1	PC110_g11428	100	0	961	0	1.93625	1.93625	0.0201477	0.961136	Hypothetical protein pptg_19375 [phytophthora parasitica inra-310]<>hypothetical protein f443_02719 [phytophthora parasitica p1569]<>hypothetical protein l915_02595 [phytophthora parasitica]<>hypothetical protein f444_02719 [phytophthora parasitica p1976]<>hypothetical protein f441_02680 [phytophthora parasitica cj01a1]<>hypothetical protein f442_02683 [phytophthora parasitica p10297]<>heat shock…	CGTTGATGAGGCGCAGGCAGTTGAGGCCGGCGATCTTGGTGGCGTTCAGCAGGGCACGACGCTGCACGTCCGTGTAGAAGCCGGGGCACGAGAGCACGCAGTACGCAGGGTTGACGCCCTCATTGGCAGCGGCCGCGATGTTCTGCATCTTGTTGAGGATCATAGCCACGACCTGTTCACACGAGAAGGTGACGGGCTCGTCGTTGTAGTTGAGAACGATACCCACGTCGCCGCTGGCGAGCTCCACGCACTTGTAGGCGAGCTGCGCGATCTCCTGCTGCACCTCCGGGTGCTTGAACTTGCGGCCGATGAGACGCTTGATGTCCGTGGCCGTGTTCTTGTAGTGCATGCGAGCCATGCTGATGGCAGCCTCGCCGATGAAGCGCTGCTTGCCCTGCA…
TRINITY_DN9006_c0_g1	TRINITY_DN9006_c0_g1_i1	MJFZ01000289.1	RAW32163.1	PC110_g11497	100	0	1524	0	1.9295	1.9295	0.0294135	1	Heat shock protein 70, conserved site [phytophthora cactorum]	CCGTACCAAATATCCTCATTCTTCAATCTGCTTCACAGCGACCAGCAACGTTCTCGCCTAGAACATCTAGGTCGGCTACTCAGCAACTTTCCCACTTACAACCAATCCACCAACACACACCAAGCAAGCACCATGGCGTTCAACAAGTTTGCGTTCGGGGCCATCGCCATGATCATCTTCGCCACAATCTACAACATCGCGGCCATCATTCTCCCAACGTGGAGCGCGAACAAGACGGTGAACTCGGCGCTGACCTCGGAAGTGTCGAGCACCGACTTTAAGGCCGGCCTCTTGGGGTTCTGCGTCGACAGCGAGCTGGCCAACGGCACGTCGTTCGACCACTGCTTCTACTACAAGTTCGGGTCCTCGTACGACGACCTGTCAGTGCTGAATACCGAT…
TRINITY_DN268143_c0_g1	TRINITY_DN268143_c0_g1_i1	MJFZ01000547.1	RAW27657.1	PC110_g15946	100	0	808	0	1.92475	1.92475	0.0271845	1	Argininosuccinate synthase [phytophthora infestans t30-4]<>argininosuccinate synthase [phytophthora infestans t30-4]<>arginosuccinate synthase [phytophthora infestans]<>arginosuccinate synthase [phytophthora infestans]	GTCTTGAGCTGGGCGTCCAGGGCCTGAGCGCACAGCTCGAAACGCACCTGGTCGTTACCCTTGCCCGTGGCGCCGTGGGCCACATACTTGGCGCCCTCGGCCTGAGCAATCTCCACCTGCTTCTTGGCGATCACGGGGCGAGCCAGCGACGTGCCCAGCAGGTAGCGAGACTCGTAGATGGCGTTGGACTTAACGGCCTCGAAGATGTAGTGCTTGACGAACTCCTCACGCAGGTCCTCGATGTACACCTTCTTGGCGCCCAGGGACAGAGCCTTGGCACGCACCTTCTCGTAGTCCTCGCCGTGCTGGCCCACGTTGGCGCAGTAGCAGATGACCTCGAAGCCCTTGTTGGTGAGCCACTTTAGGATGATGGACGTGTCCAGGCCGCCGCTGTATGCG…
TRINITY_DN86845_c0_g1	TRINITY_DN86845_c0_g1_i1	MJFZ01000091.1	RAW38333.1	PC110_g5425	100	0	673	0	1.91475	1.91475	0.0856825	1	Arginine biosynthesis bifunctional protein [phytophthora cactorum]	CGTAGACGTTGGAGATTTTGTTGTTGACGAGGATGGCGCCGAGCTTGGGCTCGTTCAAGCGCTTGCGGCCCACAAGGACCGGGGCACCAGGGAAGGCGTTCTGCGTGAACACGGCGGCAAACAGCGACGTGGGCTTAACCGGTTTAATGAGTGTCATAGTCATCTTGGCCGGCAGGTGGGGCGCCTCCTGCGGTACAAAGTCGAACTTGGTGGTAGCCACTGCAAACCCCCAGGGCAGACGGCTCTGGTGCGCCTCAAGGTAGTCCATGTACTCATGGCGCGAGTCGAAGACGAACGGGTGGCCGTGGGTAGATAGGCATCGCGTCTGCAGAAGCGAGCGCATCTCATGCGGACTCTTGCGGTGCTGCTTGGCGAAGAGCACAGCGATCTCGCGGCCGC…
TRINITY_DN352467_c0_g1	TRINITY_DN352467_c0_g1_i1	MJFZ01000276.1	RAW32462.1	PC110_g11195	100	6e-107	385	0	1.914	1.914	0.181788	1	Protein kinase-like domain [phytophthora cactorum]	GTCAACAAGTAGCGGCTGAAGCAGATTCGCTGCCTCCACAGCCGTCAGTCGTTCGGTCGGACGGTCCGCGAGCAGCAAGCCGCGGAAGATTTCATAAATTACGTCTGGGAACTCGATGTGGCGGAAGCAAATGAGGCAGCCTTCCTGTCCGAGACATCGGTTGTAGCCCGGTTGGTTCGCATGTGCGAGCAGGTTCGTCGCCCAATTC
TRINITY_DN57668_c0_g2	TRINITY_DN57668_c0_g2_i1	MJFZ01000030.1	RAW41486.1	PC110_g2356	100	3e-120	429	0	1.91375	1.91375	0.0387751	1	Dynein light chain tctex-type 1 \\ 2.30e-17 \\ 92.64 % \\ go:0010088-iea \\ phloem development-iea \\ go:0010088 \\ phloem development	GTTGCGATCGCCCTTCCAAGCGCCGGAAGATCATCATGGAGAACGCCGCGTACGAGTTCCACCAGATCCAAGACGAAGTCAAGAAGATCACCCAGGAGATCCCCGAGAAGATTTTGTCTGGCCACAGTTACCACGCAGCGGACGTGCACCAGTGGACGACCGACATCTCGTCGCAATGTCTGAAGGAGCTCAAGGGTGTGGCCAACGGCTCGGCTGGATTCAAATACATTGTGAATTGCACGATCCTGCAGAAGAGGAACGCTGGCT
TRINITY_DN277234_c0_g1	TRINITY_DN277234_c0_g1_i1	MJFZ01001571.1	RAW21765.1	PC110_g21793	100	2e-170	597	0	1.91275	1.91275	0.208674	1	Hypothetical protein pc110_g21793 [phytophthora cactorum]	CTTCTTGAGCTGCTTGGGCTTGAGCGGGCCCTTGGGGGCGGCCAGTTCGGTCTTGGCGGCTACGACCGGCTCCTCCTCTTCCTCCTCGTCGTCCCAGTTGGCGGCGACCTTCTGCGTCTCCGCCACCGTCGGCACTTCGAACTCGTCGTCATCCCAGGAGTCCATCTTGAGGCTGCTGCAGTCGATGTGCTTGCGCTTTTGGTTTGCGTTTCCGCTTCAGATC
TRINITY_DN296367_c0_g1	TRINITY_DN296367_c0_g1_i1	MJFZ01000477.1	RAW28618.1	PC110_g15015	100	0	1559	0	1.9125	1.9125	0.0778576	1	Atypical arm repeat [phytophthora infestans]	TCTCCCATAGTGGCCGTCGCCGCAGCTCCGCTGTCCGCCGGTGCCATGCGGCGGCGCTGGTTCATGCGGTCCTCCTTGATGGTCTTCCGGATCTGCACCGTGGTCTCCATGCGGCTGCGACGCGACTCATCGGCGTCGATGCCCTTCTTGAACAGGTTCTTGCGCTCCGGTGCTTTTCCTGCGGGGAACGACATGCTTGCAACTTTGTTCGATCTGCTTTCTCTCTCGGAGCCGGGACGCTGGCGCTTGGAGCTGCGCTGCTTCTTTCCTTGTTTAGATCGG
TRINITY_DN238384_c0_g1	TRINITY_DN238384_c0_g1_i1	MJFZ01000544.1	RAW27697.1	PC110_g15901	100	0	712	0	1.9105	1.9105	0.355918	1	Hypothetical protein pc110_g15901 [phytophthora cactorum]	CGTACCTTGAGGTGCTGGACGTCATCGTGAGGGAGGCTCGTGACCGCAACATCCTCATCATGTTCGACAGTCATCGCATTGAAGCATCGGAGCCGGATTTCCCGGACATTGCGGTGCCTGACGACATCACCCCTGCGCTACAGAAGCTCGCAACGAGATACTGCGACGACCCGGGGGCGTGGAATGTGTTCGCTATTGACATTAAGAACGAACCGAAGGGGG
TRINITY_DN108962_c0_g1	TRINITY_DN108962_c0_g1_i1	MJFZ01000231.1	RAW33617.1	PC110_g10049	100	0	689	0	1.90775	1.90775	0.355918	1	Intron-binding protein aquarius [phytophthora cactorum]	TCCGAGTACCAGACTGGCAACACGGGATTCTCTCACGTGGCGCAGTTTATTGATCTCTCTGGAATGTCCAAAGAGCGTCAGTCCAAACCTTTTGCCTACGAAAACGAGGAAGAGGCTCGCTTTATCGTCGCGCTGTTCCGATACATGATGGGTATCGGCTACCGCGCAGAGCAAGTGACGATCCTCACAACGTACAATGCCC
TRINITY_DN136643_c0_g1	TRINITY_DN136643_c0_g1_i1	MJFZ01000007.1	RAW43156.1	PC110_g725	100	2e-92	337	0	1.90425	1.90425	0.0397129	1	Hypothetical protein pc110_g725 [phytophthora cactorum]	CGGCCTTGCTTGGACTGCGACGTTCCGCTGCTTGTGGTGCTCGACACCTCTGCTGAAGAATCCACCCATTCCTCGTCACTGGAGACGGCCGACGCAGCGTACTCCGAGGCGTCGCTCCTCCCACTGCTCTCGTGCTGGCGCGGCGGTCTCACTAGCGCCTTAACGCCAGGTTGGGGGGGCATTTTTCCTGCCTCCCCCCTTCCTCGGCG
TRINITY_DN260213_c0_g1	TRINITY_DN260213_c0_g1_i1	MJFZ01000085.1	RAW38571.1	PC110_g5176	100	0	1712	0	1.888	1.888	0.0461352	1	Atp synthase subunit mitochondrial	CTCTCAAGTAGATGGATGATCCATTCATTTTTAAACTGCCAAGTGGCTTCAGGCCAGGCTTCTGCATCCCTCGCCCACTCTTGCTGACACTGTGCATACCAACAGCTCAGATGACGATAACGGCAGCTTACATGAGCTCGAGCTTGACCTCCTTGGGGGCCTTGAAGTCGGCGTCCTCGAGACCGAAGCGGTTCATGTAGGCGTCCAGGTCGGCCTGGAGCTCGCTCTGCTCCTCGGCCGTGAGCTTGACCACCTGGCCCTGCTTGGCCTCCAGGTCCGAGGCATAGGCACGCAGCTCCTTGGTGAAGAGAGCAGCCACGTCGTCCTCCTTGTTGTCGTCCACGTTAGCGTTGCCCAGAATGTCCAGAGCGTGCTTGAAGGCGGCGTCCTTAAGCTTCT…
TRINITY_DN206879_c0_g1	TRINITY_DN206879_c0_g1_i1	MJFZ01000067.1	RAW39400.1	PC110_g4372	100	0	1314	0	1.88775	1.88775	0.0321454	1	Cellulose synthase 3 [phytophthora cactorum]	CCCGACCCGAAGCCGTCGCTCGCGTTCCCGCGTAAGATGTTCTTCTACGACTCGGTGCTGTACCCGTTCGGTTCGATCCCCGCGTTGTGTTACGTGTCGATCGCCGTCTACTACCTGTGCACAGGCGACGCCCCCATTTACGCTCGTGGTACCAAGTTCCTGTACTCTTTCTTGCCCGTGACGTTCTGCCGTTGGGTGCTTAACCTGCTTGCTAACCGCGCAGTCGACAACAACGATGTGTGGCGTGCTCAGCAGACGTGGTTCTCCTTCTCGTTCATCACGATGATGGCCATTGTGGAGGCTATTCAGGCGCGTGTGACGGGCAAGGACAAGTCGTGGGCCAACACTGGTGCCGGTCAGAAGACGTCGTGGACGGAAATCCCCAACGTTTTGTTCTTC…
TRINITY_DN311006_c0_g1	TRINITY_DN311006_c0_g1_i1	MJFZ01000450.1	RAW29064.1	PC110_g14564	100	5e-103	372	0	1.88725	1.88725	0.0268997	1	Carbohydrate esterase, putative	CGGCGATTGAGAGCTCCTCGACGTCAAGTGTATCAACGGCGATGTCGGTGCGGGACGAGCTAGTGCAGCAGGGTGTGCGCTTCCTTCAGCACCCGAAGGTGCAAGACACGCCGCTGTCAGAGCGGCTGCTGTTCCTGGAGAAGAAGGGGCTCACGCCCAAGGAGATCGCGGCGGCACTCAAGCTAAACGACGAGAAGAACGCAACACGCGCGGTGCAGGCCGTCGCCTCCGTGACGAGTGGCG
TRINITY_DN294688_c0_g1	TRINITY_DN294688_c0_g1_i1	MJFZ01000051.1	RAW40224.1	PC110_g3593	100	6e-63	239	0	1.88075	1.88075	0.287768	1	Hypothetical protein pc110_g3593 [phytophthora cactorum]	CCTCCAATTGCTCGTCGTTTTTCAGCTCTTGGGTGGGCCTTCTTCCATGTCAGATGAACTGCAATCTTCTTGAGTACGAACGTTTTTAGCAGCTTGCGCCGCCTTGACTGCAGTTTTTAGTCTCGTCGCACCGCCTTGAAGGCCTTCTTGTTCTGCAGCACCATGTAGACCATCGGCAGCACCACGCCCACCAGCAGGATCAGGAAACCGGTCACGTACGCGCCCGATGCGTACGACACCGACACCTCGACTTCATCCATCTTTGATATCG
TRINITY_DN215418_c0_g1	TRINITY_DN215418_c0_g1_i1	MJFZ01000075.1	RAW39060.1	PC110_g4715	100	1e-63	241	0	1.88	1.88	0.355918	1	Mitochondrial-associated sphingomyelin phosphodiesterase [phytophthora infestans]	CTGGCTTGGAAGCGTGTACTTAAGAGCATAGAGGCCAGTCAATTCATCAGTGTTGTCCTTGCTCCGTCTGTGTCTTTACCAGAAGTAGAGCATGTATAACAAGAGCACGAATGCCGCCAGGTAGCTGAGGTTTACCTTGCTAGCGAGGAAGCGGAAGTTAAACCGGAAGCGCACGAATGGACTGGCAGGATCCACTTCCAGATTG
TRINITY_DN298356_c0_g1	TRINITY_DN298356_c0_g1_i1	MJFZ01000314.1	RAW31631.1	PC110_g12021	100	1e-109	394	0	1.87975	1.87975	0.0822675	1	Autophagy-related protein 11 [phytophthora nicotianae]	CGATCTGGGAGACAGTCGGCCCTTCTTGATCCCGGCCTCCTCCAACTTCTTGTCCTGGAACACCAGCGCGTTGTACTTGGCCAGCTCGGCACGAGCCATGGCCACAGCACGCGCGCTCTTACCAGACTCCTTGGTCGTGTAGCGCTGGAACTCTTGGTCGAACTGCTCGACGGCGCGCTTGGCGGTCGTGGGCTCGGCAGGGGTCGTCTGGGCACTCATAGTCTGGATGAGGGGGGCTCAATTGATG
TRINITY_DN302459_c0_g1	TRINITY_DN302459_c0_g1_i1	MJFZ01000030.1	RAW41471.1	PC110_g2329	100	2e-153	540	0	1.8755	1.8755	0.016394	0.859808	Conserved alpha-helical protein \\ 2.10e-15 \\ 93.43 % \\ go:0016192-iea;go:0016020-iea;go:0016021-iea;go:0048193-iea \\ vesicle-mediated transport-iea;membrane-iea;integral component of membrane-iea;golgi vesicle transport-iea \\ go:0016021;go:0048193 \\ integral component of membrane;golgi vesicle transport	CATCTTTCGCCATGGAGAATGTGAAGCGAGGCAAGCTCAAACTCAAGAACGCCAGCAAGCTCAAGGTGGCATCCAAGAAGCACAAGAAGCATAAGAAGAAGACGTCCAAGCGTCACGAGGAAGAAGGAGAGCAGCACCATAAGGAGAAGAGCGACGACGTGGAGGCGGACGACATGACACCGGCACAGCGTCGACACGCCGAGCACCAGAAGAAGAGGGAACAAGAGGAAATCGAAAAGTTGGCGTCGAAGACTTACAGAGAGCGCATCGAAGAGCTCAATCAGCACCTCGGTAGCCTCACAG
TRINITY_DN9995_c0_g1	TRINITY_DN9995_c0_g1_i3	MJFZ01002838.1	RAW20466.1	PC110_g23092	100	0	1919	0	1.87425	1.87425	0.0174713	0.889171	Tartrate-resistant acid phosphatase type 5 [phytophthora nicotianae]	TGCAAAGGTTTACCCAGAGCGTGCAAATATGCTGGGCGCTCAACTCCTGGTCCTCACCGTCGGTGTCCTCGCCGCTGTCGCGGAGGCGGCGGGAACGTGTCCGTCTATCGAAAACAACGTTGACTACAGCGGTGCCGACGTTGGTAGCGCTCGTAGTTCTTCGGCCAATGGATGCTGTTCGATCTGTTCCAGCACGAACGGCTGTGGTGCGTTCACTTGGACGAACTACAACGGCGGAACCTGCTGGCTCAAGCAGTCCAAGGGCACGGCTAAGACCAGCAACGGCGCTGTGTCTGCCGTTCTTCAGACGGCATCGGCGGCGGGAACTTGTCCGTCTCTGGAAAACAACGTTGACTACAGCGGTGCTGACGCTGGCAGTGCCCCAAGTTCGTCGGCTAA…
TRINITY_DN337987_c0_g1	TRINITY_DN337987_c0_g1_i1	MJFZ01000120.1	RAW37114.1	PC110_g6625	100	2e-86	316	0	1.87225	1.87225	0.232884	1	Hypothetical protein pc110_g6625 [phytophthora cactorum]	GTTGAAAGCCGCTGAAGTCGACCAGCGAAATCCCATCCTTCAACCACGATGGCCACCAAGACCGTTCTGATTACCGGCAGCAACCGCGGCATCGGTCTCGCATTTGCACAGCACTACATCAAGCAGGGCTGGAATGTCATCGCCACGGCGCGCAATGTGGACACCGCAAAAGACCTCAAGAATCTCAAGCCGTGGAAGATCCTGGCGCTCGATACGGGC
TRINITY_DN170222_c0_g1	TRINITY_DN170222_c0_g1_i1	MJFZ01000511.1	RAW28119.1	PC110_g15481	100	6e-107	385	0	1.87025	1.87025	0.107786	1	Hypothetical protein pc110_g15481 [phytophthora cactorum]	TTACGGTTCTTCTCCTGCTTCTTCTCACGCGTGTATCTCTCGAACGGCGTCTCGTTTGCCTCCAGTTCCTTCTGTCGCTTGGCCTTCAGTACGTCACCTGCTCCAGGCGTGAACGACATCTCAATATCGCCATCGGCTTCGTCTTCATCGCTGCTGGCTCCCAAGCCTCCTTCTGGGACGTTATCATCGTCTTCGTCCTCTGCATCGT
TRINITY_DN300854_c0_g1	TRINITY_DN300854_c0_g1_i1	MJFZ01000739.1	RAW25539.1	PC110_g18045	100	0	815	0	1.86825	1.86825	0.0296499	1	Electron transfer flavoprotein subunit beta [phytophthora cactorum]	CTCGGAGGCGGAGGTTCCCTGGCTCCAGTCCAGCAGACCGGCGAGCATGGGGCCCGTCTGAGCGGCGTCGGCGTCGATGCTCTGCTTGCCACAGATGACGAGCTTGGGGTCCTCTTTAGCCACGATCTCCTTGAGCAGCTTAGCCACGGCCAGCGGCTGCAGCTCCTGGTCCGTGCGCATGTCCGTGGTGATGTGGATGCCACGGTCGGCGCCCATGGCGAGGGCCGTTCGGAGGGTCTCCTGGCTCTGCTTGGGACCGATAGAAACGGCCACGATCTCGGTGGCCAGCTTCTTCTCCCTGAGGCGGATGGCCTCCTCCACAGCGATCTCGCAGAAGGGGTTCATGCTCATCTTGACGTTCTTAAGGTCCACGCCCTTAGGCTCCACGCGGATCTTGAC…
TRINITY_DN199705_c0_g1	TRINITY_DN199705_c0_g1_i1	MJFZ01000018.1	RAW42281.1	PC110_g1575	100	0	1341	0	1.86075	1.86075	0.0319459	1	Proteasome subunit alpha type-6 [phytophthora cactorum]	CCTCGGTCAGTTGACGGAATCGCTGTCCCTGCACCACGACGCCCACCTCGATCTCGTTGGGGCGGAAATCCGCCGACAGCACCGACTGCAGGCACGTGATGGCCGTGTGCAGTGTCGTCTCGTAGTCCATGGACGGGTTGGCCTTGATCTTTTTCTCGAGGTAGTTCTGTGCCTCCTGCTCCTTGACACCAGCAGAAGTGGCCTTGTAGCCCCAGAAGTGGCCGGCAGGGTCGATCTTGAAGAGCTGCGGGCCCTTCTCGTCGTCCACGCTGATGAGCATCGTGACGACGCCGAAGGCACGCATGGACGCGTGCTGCGTGTACACCTGCGCCACGTCGGCGATGCGCTTGGCCAACACGTGACAGGGGACCTTGTAGCCATACTTGTTCTCGAACTCGT…
TRINITY_DN292316_c0_g1	TRINITY_DN292316_c0_g1_i1	MJFZ01000080.1	RAW38814.1	PC110_g4963	100	0	1447	0	1.855	1.855	0.0408305	1	Putative phosphoglycerate mutase [phytophthora cactorum]	TTTTTTTGTTCAGTGTTTTTGATTAAGAATGTTACACAGCGATGCTCTCTATCTCTGGCAAGATGCCCTTCCGGAGACAATCAACTGTCAGACGCACATCAAACAAGGCTTACTTGGCCTTGGTCTGGTTGGCGACGCCAGCGATGCGCGCCTTGATCTCCTCCTGGTCGCCGACATAGTAGCCCGACAGGGGGGCGATGGCGTCCTTGTGCGGGACGGGCTTGAAGTTCTCGTCCAGGTCATACACAAGGGGAACGCCCGTGGGGATGTTAAGGCCCGTGATCGTGTCCTCTGGGATGTTGTCCAAGTGCTTAACCAGCGCACGGAGCGAGTTGCCGTGAGCGGCAATCACGATCTTCTTGCCCTCCTTGATGGACGGAATGATGGTCTGTTCCCAGT…
TRINITY_DN279205_c0_g1	TRINITY_DN279205_c0_g1_i1	MJFZ01000219.1	RAW33961.1	PC110_g9734	100	2e-142	503	0	1.854	1.854	0.153466	1	Hypothetical protein bbi17_004549 [phytophthora kernoviae]<>hypothetical protein bbo99_00004378 [phytophthora kernoviae]	GATGGATACACATTTGGATGATAGAGCGGCGGAGTGAACTTGACGAGCGGCGGCTTGCTCGGGTAGTCCTCAGAGAAACCCAGCGACATCTTGAACACGCCGCCCTCCCAGTCCGTGCCGGTCTTGCCCGGGATGCCTGCGTGCCACATCATGAGGTTTAACGAGCCGTCGTCATTGGCGATAGGGCGCGCCCAGAATCCCGCCGGATGGTCTCGCCGCCAGTTCTTGCGCTCTTGCCGCAGCCGCTGCACGGCGATCGAGTCGTCACTCATTGCTCTGCTCTTCCCGCCTCG
TRINITY_DN260003_c0_g1	TRINITY_DN260003_c0_g1_i1	MJFZ01000366.1	RAW30523.1	PC110_g13122	100	0	1838	0	1.8535	1.8535	0.0150816	0.822773	Hypothetical protein pc110_g13122 [phytophthora cactorum]	CGGCTAGCCAACAACTGCTCGGATCACCAATCTCCCTTCCAGACTCTCCAATACCATGAAGCTCAGCAGTTTCCACGCCCTCCTCGTCGCCGCTGCCTCGCTGGTTGCTCATACTACGGCTGACTTTAAAGTAACCCCGGAGCCCATCGTGAAGGCGGCCACCTCGAAACACGTGAACTACGTCAAGCAATGGACGCTGAGCGCCGGTTCTAACACCAACTCGATCGACTCGCTCGATCTGAGCCTCGCTGGCAACGCGTACGTGAGCTACGTCAAAGGCCTCCCCGCCGGCGTTATTGGATACGTTAACGTGTCCGGTGACTCGCGCACTGTCGTCAATGCGGTGACCGTTAGCAAGGATGTCCTTGACATTGACAACGATCTCGACGACTTGTTTGA…
TRINITY_DN257401_c0_g1	TRINITY_DN257401_c0_g1_i1	MJFZ01000562.1	RAW27448.1	PC110_g16157	100	0	1144	0	1.84925	1.84925	0.0823205	1	Hypothetical protein pc110_g16157 [phytophthora cactorum]	TTACTGACAACCGCCATGTCAGCTCCTTCTTCAGCGGCTCGATCCGCTCTCTTCACGCTCGAGGATGCCAAGATCGCGTTCAACATCTTTTGCTGCATCTGCGGTATCGGCTCGCTCGGCATGCCGTCGAACTATGCTCGTGCCGGCTGGGGCTACGCGACCGTCGCCTTGCTGTTCATGGCGTTCTCCAACATCTACGCCACGGTGCTGCTGTCCAAGGTGCA
TRINITY_DN108357_c0_g1	TRINITY_DN108357_c0_g1_i1	MJFZ01000005.1	RAW43315.1	PC110_g506	100	1e-149	527	0	1.8445	1.8445	0.19811	1	Hypothetical protein pc110_g506 [phytophthora cactorum]	CACTCGTCCAGCACCCACATTCGGTCGCCATGATCCACGACACTTCAACCGACTACGAGAAGGTAACCACGCCGAACCTCGACCCCCGTCCTAGCTCCATTGTTAGTGACACCAATCAGAAGCATGGCGACGATGTTGACGATGAAGAGGAAGACTCCTACTCCAAGAAGCCGCTCCAGGAGAAGATCGTCTGGGGTATCATCTACGGCA
TRINITY_DN11928_c2_g2	TRINITY_DN11928_c2_g2_i1	MJFZ01000086.1	RAW38523.1	PC110_g5232	100	0	1382	0	1.82325	1.82325	0.0144935	0.808317	Luminal-binding protein 5 [phytophthora cactorum]	GCCCACGGCCGATGCCATTGCCTACGGTATTGACAAGAAGGCGCAGGGCGAGAAGAACGTGCTGGTGTTCGACCTGGGCGGCGGTACCTTCGATGTGACGCTGCTGGCCATTGACGGCGGTGTGTTCGAGGTGCTGGCCACCAACGGTGACACGCACTTGGGCGGTGAGGACTTCGACCAGCGTATCATGCAGTACTTCATCAAGAAGTGGAAGAAGGACAAGAACATCGACTTGGCGTCGGACAAGCGTGCCCTGCAGAAGCTCCGTCGTGAGGCTGAGCGTGTCAAGCGTGCTCTGTCGGCTCAGGCCCAGGCTCGTCTTGAGATCGAGTCGCTTCTGGACGGTGAGGACTTCACGGAGTCCCTGAGTCGTGCTCGTTTCGAGAAGCTTAACGAGGA…
TRINITY_DN325436_c0_g1	TRINITY_DN325436_c0_g1_i1	MJFZ01000471.1	RAW28723.1	PC110_g14898	100	2e-121	433	0	1.82025	1.82025	0.170931	1	Hypothetical protein pc110_g14898 [phytophthora cactorum]	TGGCACGTTGCGCCCAGACCGAAGCTCATCATGACGAAGACGGCCACGAACTCGGCGAAGATTTCGCGTACGTGCGGGTTCTTGAGCGCGAACCGGCTTCGGTTGACAACGGGACCCCCGCCATTCACCGCGGCTTCGTGGGCCTCGAGGTCCACGTAGCCGTGTTCGGTCTTGTCTGCGTGTGAAGGGGTAGCCATCGTAGAGCTTGAGTGCTTGACTGGAACAGATATGTTTGTCGGAGCCCTCGAAGGTGAATCGGGAAATGAGCTTCCGCGATCGCAGCGAGGCCTGACTGCCTTAGAGGCTGCCGACGGCAGACAAGGGGCACGCCTTAATCCTTCGAC
TRINITY_DN78770_c0_g1	TRINITY_DN78770_c0_g1_i1	MJFZ01000022.1	RAW41977.1	PC110_g1864	100	1e-114	411	0	1.819	1.819	0.227681	1	Hypothetical protein pc110_g1864 [phytophthora cactorum]	ACGCACTGAAGCAGTTTGTATTTTATAGACCGAGTCTGCCTGATCAGCCTCTAGCTGGTTGGCTGCGCTTCCAAGTATTCAATGAGCATTACGGCTACATGAGTGGCATCGAGAACGACTTGATCGGTGAAGTGATGATCCCGCTGCAGAGTGTACGCGATGCGATGACAGTAGAAGAGAAAACGGTGTTTGATGATGATGATGGTACCGAAGGCAATGGGG
TRINITY_DN87957_c0_g1	TRINITY_DN87957_c0_g1_i1	MJFZ01000149.1	RAW36099.1	PC110_g7628	100	0	953	0	1.81875	1.81875	0.00211106	0.283503	Secreted RXLR effector peptide protein, putative	TTTTTTTTCAAATCGCAAAAACTTTTTATTGATTCTTTCAGGTCTGGTGTAACTCGTGGGCCCTCATCACGGTTAGTTTTGTTTTGCAAGGTGCTTGTAATTGTTTTTCCTCAACCACGCATCATAAAACCTGAGGAATCTCTTGAACCCCGGTGGCGTTGACCACCAGCCACTATACAACAGAGTTGACCATTGATCCTTGACGTCGGCGTAAGATTTGCCCTCCTTAGCCAGCTCCTCAAATCTGCGTTCGAGTATTTTTGCCTCCCATTTGAGGTACCTTGCTTTTAAGCGTTTGAGTGCCTCCACCGTGTTCTTGGCCAAACCCTTGGTTTTCTCCACGATTTTCTGGGCGACACCTCGCTCTTCAGCTTCATCCCTGTCGCCCCCCGTCAAATT…
TRINITY_DN121321_c0_g2	TRINITY_DN121321_c0_g2_i1	MJFZ01000328.1	RAW31304.1	PC110_g12337	100	1e-165	580	0	1.81825	1.81825	0.025844	1	Spermidine synthase 2 [phytophthora cactorum]	CTCTGCTCCGCCAAGTCGCTGCTGCTTGCCAGCGATCCCCAACAGCCAAGAAGCTCTTCGCCTCACACGTTCGCACCATGTCCATCGCCACGACCAACGACAAGCAGTGGTTCAGCGAGACCGAGGCCATGTGGCCTGGTCAGAAGTTCTCGCTCGAAGTGGAGGAAGTGCTCTTTCGGGGGAAGTCGGACTTCCAGGACGTGCTGGTCTTCAAGTCGGCCACGTACGGCCACGTTCTTGTACTGGACGGCGTGATCCAGCTCACGGAGCGCGACGAGTTCGCCTACCAGGAGATGATCACACACCTCCCCATGTTCTCGCACAAGCAGCCCAAGCGTGTTCTCGTGGTGGGTGGCGGTGACGGTGGCGTGCTGCGTGAGGCCAC
TRINITY_DN224577_c0_g1	TRINITY_DN224577_c0_g1_i1	MJFZ01000117.1	RAW37220.1	PC110_g6501	100	2e-106	383	0	1.8165	1.8165	0.134084	1	Wd40-repeat-containing domain [phytophthora cactorum]	GCCGTTTGTGCCGACTTGTTCGTCAGACTCAGTTCTGGTAGGTAAGCATGCTGCACTGCCCGGACTTGCTCTACACTGTCTGGTGTGTTAGTGTTTGTAGCGCTATCACTGTCCGACAATTTCAGTCGACGAACCAGCTCCTTCACCTCGTCAGGAGCTTCGAATACGCGCAAAATCTTCTCGTCTGCACCGCTGACGAATAGGTCGT
TRINITY_DN90711_c0_g1	TRINITY_DN90711_c0_g1_i1	MJFZ01000077.1	RAW38955.1	PC110_g4824	100	0	1068	0	1.8155	1.8155	0.166281	1	Tcp-1/cpn60 chaperonin family [phytophthora infestans]<>tcp-1/cpn60 chaperonin family [phytophthora infestans]	CGATCTCCTTAATGTACTTGACAGCCTCACGCATGGCGAGACGGTACCCGGCAATAATGGACGTCGGGTGGATCTTGTTCTTCACCAGCTCGTTGGCGCGCCTGAGGAGCTCAGCGGCAATGATGACGACGGATGTGGTGCCGTCGCCCACCTCCTGGTCCTGTAGGCCAGCTAGCTCCACCAGCACCTTGCCGGCGGGCTGTTCCACCTCCAGCTGCTTGAGGATCGTGGCGCCGTCGTTAGTGATAGTCACGTCGCCAATGTCATCCACGAGCATCTTGTCTAGTCCCACGGGGCCCAGCGAGCTCTTGACAATGTTAGCGATGGCCACCGCCGCCGTCACATTCTGCTCACGCACGTCCTTGCCCGACGTGCGCGTGCCGTCCACCACCAGGTCTG…
TRINITY_DN189448_c0_g1	TRINITY_DN189448_c0_g1_i1	MJFZ01000463.1	RAW28869.1	PC110_g14755	100	3e-126	449	0	1.811	1.811	0.00758017	0.561854	26s proteasome regulatory subunit, c-terminal [phytophthora cactorum]<>26s proteasome non-atpase regulatory subunit 3 [phytophthora cactorum]	CGAGGAGAAAAAGCGAAGGGATCCCTCTCCACGAAGACATGAGCGCGCTGTCCACGTTCTCGCAAACGCCCTCCTACAAGGCACGTTTGTCCAGCCCAAAGGAAGTGGCGGCCGAAGAAGCGATTGTCTACGAAGAACTGAAGCGGACCATCACTCTGCTCGAAACGGTGGTCAAGACCAACGCCAAGGAGAAGATCCCGCGCATCCTCCGCACCACCAGTAAGCTGCGCAAAACGCTGTCTGTGGCGCAGCTGCAGCAGGCCGTGGAGCAGTTGTTGCCC
TRINITY_DN264227_c0_g1	TRINITY_DN264227_c0_g1_i1	MJFZ01000021.1	RAW42035.1	PC110_g1756	100	1e-132	472	0	1.80825	1.80825	0.00952394	0.637973	Zinc-binding [phytophthora infestans]<>zinc-binding [phytophthora infestans]<>zinc-binding [phytophthora infestans]	CAAGGCGAAAAGTGGCAAGAAACCATCCTTGACTAGGAAGCAGAAGACCGGACACTTTACTCCTCGCCGCTTCAAGGGAAAGAAGTAAGCACCGACAGATAGATAGAGCTACAGTACCCACACGCATTGCATCTAGCACATGTACTTCAGAATGCGCCTCGATTTGGAGGCAACACAGCACCTACACTACTTCTCTATCACTACACGTGCCATGACTCGGTTCGTTTCCAGCGTGTGGATTCCACGTAGTTTTAAGCCTGACCGGGGAAGCACTGCTCCAGAGTGAAGCCCTTGGATTCGTGCTTGCTCTGGTAGTGGTCGTTCAGCTGCGATTTGCTGGCAGTGATGAGGAACGTGGTCATGCAGATTTTGCACTTGAGCCCAGTCCGGTCTGCCTCC…
TRINITY_DN306166_c0_g1	TRINITY_DN306166_c0_g1_i1	MJFZ01000463.1	RAW28867.1	PC110_g14768	100	8e-68	255	0	1.80675	1.80675	0.030867	1	Hypothetical protein gq600_2299 [phytophthora cactorum]	GTTAGCCACACGCCTCCAACTCCCAGCGTCACCAGGATGTTCATGCTCAAGAAGAAGAAACCGCAGGTGGACAGCACCAAACAGATGAAGGCTATTGCCTGGGACCTGTCCAAGATCGCTCTCGTCTTCGTCGGCATCCGCGCCGCATCGGTTTTCCTCAACCAGGAGAACTAGGGTAGACCAAAGAGCGCTCGTCGAGAGCTCTGGGCCTGGACGCCTCGTCGCCTCGTCGCCTCCTGACCGAACACAGTGGCCTCAAGCAAGAAGCAGCTGCGACACAGACGATGGCGCTAAATAGACGCATAGGACAACGCAGAATTGCAATAAGACAGAGGCTTCCGGGTCGTTAGTTTACCAGCACGCAG
TRINITY_DN281778_c0_g1	TRINITY_DN281778_c0_g1_i1	MJFZ01000718.1	RAW25735.1	PC110_g17852	100	8e-132	468	0	1.80325	1.80325	0.139541	1	Phosphoribosyltransferase-like [phytophthora cactorum]	CACCCTTGAGCACGCACAGCAGGTGCACCGTCTTGCCCTCGTAAGCGTAGCGGATGTCCTGCGCCAACTTCTCCACGCGGTCCTCGATCAGGCCCTTGGGGATCAGCACCGACTCGACGCTGTCCAGGTAGTGGTGCGGGATCAGGAACTGCGTCTTATCATACGCAGCATCGTCCTCCAGGTAGATCACGCGCTTCGGGTCGTGCGTCGCCGCCAT
TRINITY_DN75012_c0_g1	TRINITY_DN75012_c0_g1_i1	MJFZ01001049.1	RAW23490.1	PC110_g20075	100	1e-118	424	0	1.791	1.791	0.0773097	1	Equilibrative nucleoside transporter (ent) family [phytophthora infestans t30-4]<>equilibrative nucleoside transporter (ent) family [phytophthora infestans t30-4]	CGAGCAAACCTCAACCGAGTCCGATGGAGTCTCCCAGTAAGTCCGAGAAGCTCGTGCCCGACGACCAGGTCGAGCTGGGCCACGACGGCATGCCCGAGGAGATCTGGGACGACATGGTCAAGAACGAGCGCAACATCTTCTTCTCGCTCATGTTCCTCAACGGCTCGGTGCTGTGGGCCTACTACTCTTGTCTGAGTGCGCAGGACTTTTACACGGTCGAGTTCGCGGACTCGGGTCTGGACTTCTCCTTCC
TRINITY_DN111703_c0_g1	TRINITY_DN111703_c0_g1_i1	MJFZ01000148.1	RAW36126.1	PC110_g7586	100	0	682	0	1.78925	1.78925	0.355918	1	Exportin-2 [phytophthora cactorum]	CTTCTGGAACTGCATGGACCCGTCGCAGTTTGTGGTGCACACGTACGCGGCTGCCTGTCTGGAGCGTCTTCTTACCGTGAAGGACCCATCCGGCTCGCTTCGCTTTTCTAAGCAGCGTCTTGCACCGTATCTGGGCAAGCTGCTGGAGCACGTCTTCAACATCCTTGAGCAGCCCAATTACCCGGAGAATGACTACCTGATGAAGG
TRINITY_DN270630_c0_g1	TRINITY_DN270630_c0_g1_i1	MJFZ01002302.1	RAW20854.1	PC110_g22703	100	3e-109	392	0	1.7875	1.7875	0.181569	1	Hypothetical protein pc110_g22703, partial [phytophthora cactorum]	TGTCTGGAACCTTCTTGTCTTCACTAGACACTTCGTCGATCATCAAGACACGCTTGTACTGCCCGAACTCAAGACCAAAGTCATGAACAGCAAGCTGAGGGAACTGTACCGCCAACGTTTGAGACACATTCCAAGCTGCTCGCTTTTCATCCAGCGAACCACTCTCGTATAAATTTTCACTAAAGCTTGAGAGGTTCTTCATACAGAAGTCAC
TRINITY_DN349938_c0_g1	TRINITY_DN349938_c0_g1_i1	MJFZ01001492.1	RAW21946.1	PC110_g21614	100	2e-174	610	0	1.78675	1.78675	0.109025	1	Elicitin [phytophthora cactorum]	CTCTGTTCCACACACACAGCCAGCTAGCTAGCCTTCTCCCAACACCCGCCAATCAGGTACCATGAACACGAAGACCTTCCTCGCTATTGCCGCCGCCGCCTTCGTCGGCTCCGCCGCTGCTGAGACGTGCTCGACGGCGGACCAGACGACCGCGTACTCGACGCTGGCCAGCGTGTTGACTCTGAGCTCGTTCCAGGGTTGCGCCGACGACTCGGGCTTCAGCCTGCTGTACTCGACGTCGCTGCCAGACGACGCCCAGTACGTGAAGATGTGCGCTTCGGACAACTGCAAGTCGCTCATCGAGTCGGTGGCCGGCCTGAACCCGCCCAACTGCGACCTGACTGTGCCCACGAGCGGCCTTGTGCTGAACGTGGTGGACCTGACCAGCGGCC
TRINITY_DN168182_c0_g1	TRINITY_DN168182_c0_g1_i1	MJFZ01001135.1	RAW23095.1	PC110_g20467	100	1e-103	374	0	1.783	1.783	0.188565	1	Hypothetical protein pc110_g20467 [phytophthora cactorum]	CGCACTCACCTGTTTGCTGGCAAAGGCCGCAGCCAGAGAAGGCGGCGGACAGCGTCGCGTTCTCCACAAACTCCTCGAACTGCTGGCCAGACCTCAGCAAAGTAGCATCATTATCGCCAGCGGGAATGTACACGGGAGATTGTTCCTCAGCGCAAACGCCCAGCGCCGAGAGCAACAACAGCGCGAGCCACAAGAACCGCTC
TRINITY_DN71402_c0_g1	TRINITY_DN71402_c0_g1_i1	MJFZ01000034.1	RAW41243.1	PC110_g2560	100	5e-138	488	0	1.783	1.783	0.188565	1	Hypothetical protein pc110_g2560 [phytophthora cactorum]	TCCCAAAGCCTCCAACCGACACGACGAGTTGCCGTGCAAGTAAACCACACACGGCATCAACTGCGTCGTGGGAGGCGTCGCCGGTCTCCAATGCGAGCACACAAGCTTCTGCCTACGATCATTCACCACAGTAAAATCTTCTCGAATAAAAGCCCGTCCGACAAAGGAGAACTCGTCCGGTCCTTGATCCTCCAGGTCGTAG
TRINITY_DN269013_c0_g1	TRINITY_DN269013_c0_g1_i1	MJFZ01000922.1	RAW24189.1	PC110_g19384	100	6e-87	318	0	1.77675	1.77675	0.233156	1	Hypothetical protein pc110_g19384 [phytophthora cactorum]	CCCTTCAAGCGCAAGTCAAGCTTTTCAAGACCGTAACTCAAGTCTTCAAACATGGCCCCCAACATGGACGCAACCACGGCCGACGCCACAGCCCCCCAGGTGCACGTGCGCAACAGCCACATCCTCGAGATGGACTCGGACGTGCTGTTCCACATCGGGCTGACGTGTTCGCAGGAGGAGCGTCAGCAGGTGATCAACACCTTCGGCGACGTCAAGTTCTTTA
TRINITY_DN328120_c0_g1	TRINITY_DN328120_c0_g1_i1	MJFZ01000492.1	RAW28389.1	PC110_g15232	100	0	883	0	1.7745	1.7745	0.0232081	1	Eukaryotic translation initiation factor 3 subunit g, n-terminal [phytophthora cactorum]	CGGCCTCGGCGCGCTTGGCCATGTCCTGCTCCAGCTCCTCCTTGGGCGTGTCCTTGTAGGGACACTTGAGCGTCCAGTGATCACCCACCATGCCACAGTGGCGGCAGACCACAATGGACGAGTTCTTGACGCCAGCGAAGATGTTCTCCTCCTCCTTCTTCTCACCGGGCAGCACCTGGTCAGCGTTGGGGTCCTCGAGCGTCACCTCCTCATACGACATGTAGGTGACGTTGCTTCCATCGCCGTCGTCCAGCGCGTCGCCAAACTTGGCCCATTTCTTGCGCTCGAGAGCGCGCTTACTGATGCGCTCCACCTCCGTCACCTTCTTGACCTTCTTGGTGACCTTAACCTTGTCGCCGGCCTCGTTCACCTTCCACTCCACGATCTGACGCACGCCAT…
TRINITY_DN189870_c0_g1	TRINITY_DN189870_c0_g1_i1	MJFZ01000355.1	RAW30752.1	PC110_g12896	100	0	968	0	1.77225	1.77225	0.228425	1	Aliphatic acid kinase, short-chain, conserved site [phytophthora cactorum]<>acetate kinase [phytophthora cactorum]	CTGCTGGGCGTGGAAAGTTCCACGAGGCCCGTGAACACGGCGGCACCTACACCCTCGGGCTCTAGGCCAAACAGCGAATACTTGAGCGACGAGCTGCCGGCGTTGATCACAAGCAGGTGCGAGTCCGGTACGGAGGATGAGAAGGCACGCGTGGCCAGCCTGGTGACTTGCAGCTTGGACGAGAGCGAGCGCAACATGGCGAAACGAAATGATACCTCTTCGGG
TRINITY_DN270982_c0_g1	TRINITY_DN270982_c0_g1_i1	MJFZ01000815.1	RAW24940.1	PC110_g18646	100	5e-113	405	0	1.772	1.772	0.355918	1	Membrane associated eicosanoid/glutathione metabolism-like domain [phytophthora cactorum]	CACTTCGCGAGCCTTGAGGATCTTCTCGTCCTTCTCCGCTTCCGGGTCCATGCCGTACGTCTGCTTCGGGCGGCCCTTGGCCAGCGGCAGAGCCTTATCTTCTGGCGCGCGGCCGCCAGCCTCGAACGTCTTCTTGGCTTGGATCATGGTCACACGCAGGAACTTGAAGTACAGCACACTCGTGCACACCACGTACGTCTGCAGCACAGAGGAGCCCATTTGTGTCCG
TRINITY_DN173819_c0_g1	TRINITY_DN173819_c0_g1_i1	MJFZ01000260.1	RAW32847.1	PC110_g10808	100	4e-89	326	0	1.7655	1.7655	0.143823	1	Hypothetical protein pc110_g10808 [phytophthora cactorum]	CACGGTCGAGAGGATTGTCTGTATTTGCGTGTCATCGCAGCCTTTTCCTCATGTGGAGCGCTAGTGCCGCGCTGTTTGCCCTCGTGGCGCTCATCGGCTTCCTGTCTGTGTGCATCGCCACACTCATGACGATCTTCGGGCCTGGTATCGATCGCCAGAATACGCGAAGAGGGGCCCCGCATGCCGCCTCGCATCAGGAATTTCTGCTCGCCCACGTGCTTGCCGG
TRINITY_DN273942_c0_g1	TRINITY_DN273942_c0_g1_i1	MJFZ01000486.1	RAW28481.1	PC110_g15147	100	0	747	0	1.76375	1.76375	0.192317	1	Atpase [phytophthora cactorum]	CTGAGGTTGTGCGCGGGGTCCGTGGACACGATGAGCACCTTCTCGCGCTGCGCCGCGAGCTGGATGGCCAGGCAGCAGGAAGTGGTGGTCTTGCCCACGCCACCCTTGCCACCCACGAAGATCCACTGCAGCGACTTCTGTGCCACCAGGTTGCGCAGGCTCGCCTCGGGAACGTCTACCACTTCGTCCGCCATTATTCTCG
TRINITY_DN174429_c0_g1	TRINITY_DN174429_c0_g1_i1	MJFZ01000024.1	RAW41849.1	PC110_g1970	100	2e-116	416	0	1.76375	1.76375	0.192317	1	Hypothetical protein pc110_g1970 [phytophthora cactorum]	AAGCGATCACTGCGCCCCGACACCAACTTTGACGTGCTCATCAGCAAGATTTACCCCAATTTGGCGGAGTTCGAACGCAACGAGGACCAGATCACCGAGCAGTTGAACCGTTCTAGGCATTTTAATAACGCCTACACGGAGAGCACACGGATGGGCGTGCTCAGTCAGGCGGCGACGCGGCGCAACGGACGGAAGAAACCAG
TRINITY_DN244847_c0_g1	TRINITY_DN244847_c0_g1_i1	MJFZ01000110.1	RAW37515.1	PC110_g6222	100	3e-173	606	0	1.76375	1.76375	0.192317	1	Hypothetical protein f443_14193 [phytophthora parasitica p1569]<>hypothetical protein f444_14212 [phytophthora parasitica p1976]	CGACAATCCACAGTGAATATGTGACCAAGTCACAGGCTTTTGCAGCTCGAGAAGGCCGTCCCAAGTTCGAGAGAGTGCTATTACCACGCACGACAGGAATGCAGATCATTTTGGACGCTGTGGCAGAGGCCAAACCTGATATTTACGACCTCACTCTGGCCTTCCCGTCGTATTCGGGTGAAGTGCCGACGTTCGACATGGG
TRINITY_DN104911_c0_g1	TRINITY_DN104911_c0_g1_i1	MJFZ01001314.1	RAW22441.1	PC110_g21120	100	3e-104	375	0	1.76175	1.76175	0.211012	1	Hypothetical protein pc110_g21120 [phytophthora cactorum]	CAACCATCATGAGCAGTGGGGACACCACCGATGCGGCCCCCGAGCGCTTGAGGCGAGCGGAGACGGTGCTACAGCACCGTACCAGTCGCATCGTACTTGTGTTGGAGCAATGTATGGACTCGCACAACCACCAGGCCGTGCTGCGGACTGCTGAGGCGCTGGGCATCCAACACGTGTGGCTCATCGCTGCCAACGACCAGCAGCTCAAAAC
TRINITY_DN319217_c0_g1	TRINITY_DN319217_c0_g1_i1	MJFZ01000336.1	RAW31128.1	PC110_g12505	100	2e-106	383	0	1.76075	1.76075	0.355918	1	Cytoplasmic dynein 2 heavy chain 1 [phytophthora cactorum]	TGCGCTTCGATCTCGCCCTTAAGACTTTCTCGCTGTTCCTCAATCATGTCGTTAAAGGCTTCCAGAGCGATCTCAAAGTTCTCCCAGCGCGTTGGGAGCTGAGATAGACGAGTTTCTACTTCGCTAGTATCGAGACTCGCTCCACTCATGCCAGCACTACTCCCACCTCCAAGCACAGCAAGTAACAGCGTTTTCTTCTTCTCCGCC
TRINITY_DN239325_c0_g1	TRINITY_DN239325_c0_g1_i1	MJFZ01000115.1	RAW37325.1	PC110_g6408	100	2e-106	383	0	1.76075	1.76075	0.355918	1	Gle1-like [phytophthora cactorum]	CAAGCAGCAGTTCCACAAGCTGTTGGTGCTCATTGCTCGTGACGTCTGCCCGCGACTGAGCAAGAACGCCAAGACTGGAGCAGCCAACGCTGCCGGACAGCTCGAGATGTTTGTGAACCAATACCATGCCAACCGCTGCACGCTGAACGAGCCTGACGGACGAAAACTCGAGGAGACGAAGATCTCAGCAGCTGACGAAGAGAGAAC
TRINITY_DN153230_c0_g1	TRINITY_DN153230_c0_g1_i1	MJFZ01000297.1	RAW31997.1	PC110_g11655	100	2e-111	399	0	1.75975	1.75975	0.185576	1	Tho complex, subunit thoc1 [phytophthora cactorum]	GTGTCGTACGTTTTGGAGCGCGAGCGCAATTGGGTCAAGTGGAAGCAGGAAAAGTGTCCGGAATACGAGAAGTATCCATCTGCGAAGGAGAAAGAGTCTTCGACTGCTGCTAAGCCAGCGGTGAAGCGTGCTCGACGTCAATTAACCTCGCCTCTTCTCGAGCAGATTCTGTCGGAGAGCTCGAAGCCATCGCAAATCTTGGAGAAGATTAAGGGC
TRINITY_DN342910_c0_g1	TRINITY_DN342910_c0_g1_i1	MJFZ01000651.1	RAW26429.1	PC110_g17166	100	5e-113	405	0	1.75525	1.75525	0.139629	1	Hypothetical protein pc110_g17166 [phytophthora cactorum]	CGCGAAGTGGTTGGCAGCACGACTGCAGTGGCTGAAGGAGTTTACATCGCCAACTGCACTAACTGCTCCCAGCGTCCAGCCGAGTACCAATAGCAACGTGAAGGAAACTGCTGTACGAAAGAATGATACAAACGATGCGGCAGCAGAGGCAATCAATGAAGTGGGCAAAGAAAATGGAAGCGTAGATAACTTGGACGGCGAGCCTATTGATGAAGATTT
TRINITY_DN291780_c0_g1	TRINITY_DN291780_c0_g1_i1	MJFZ01000463.1	RAW28860.1	PC110_g14766	100	0	1502	0	1.7525	1.7525	0.0440196	1	Cytochrome c1, mitochondrial precursor	ACTCGAGGTCGACTCGCCGCAGCCTCACACGCACACAGACACGGAATTTCTCGAGCAACTTGAGAGCTAGCTGAGCACGATGATGAACCGAGCCAAGCTGCTTCAACGCGCTGCCAAGGTGGGCGCTGGCGCTCTGCTGGGTGGATCAGTGCTGACTGGCGTCACAGCTTTTAGCAGCGACCAGATCGAAGCCCTGCACTACGGCTTCGACCACCAGGGTCCGCTGTCCTCGTTTGACTACGCCAGCGTGCGTCGTGGATACCAGGTGTACCGTGAAGTGTGTGCGTCGTGCCACAGCTTGGACCGTATTTGCTTCCGTAATCTGGTGGGTGTGACCCACACGGAGGAGGAGCTCAAGGAAATTGCGGCCGACATTGATGTCGTCGACGGCCCCAATGA…
TRINITY_DN298754_c0_g1	TRINITY_DN298754_c0_g1_i1	MJFZ01000201.1	RAW34427.1	PC110_g9256	100	7e-128	455	0	1.75225	1.75225	0.0389497	1	Hypothetical protein f443_04555 [phytophthora parasitica p1569]	CTCTGTCGTCACGTTGCTGATGCTGTCCGAAATGGCGGCGGCCGTGTTGGTGTTGTCCGAGTCCGTGAGGGTGGCGGCAGTGTCGGTCACCGTGTTGGCGGCGTTATCCACCGATTCGGGCGTCGTGGAAGCATCTGCGTTGGCTTGTTGGGCTATGGTGGTTGGGTCCGGAATGGCCGAAACGGGAGAAGTCACCGCCACGGCAGCGAGGGCTAGAAGCGCGAGGTACGTCATGAAGCGAGCCATCCTGGGTGTTTGTCTGTAAGCTGAAGCTGGTAAGGTACAGGTAGAGCGTCGAGGCCGGCGCTGTGCTGTGGGGCGGTT
TRINITY_DN307078_c0_g1	TRINITY_DN307078_c0_g1_i1	MJFZ01000161.1	RAW35661.1	PC110_g8010	100	2e-116	416	0	1.749	1.749	0.228455	1	Zinc phosphodiesterase elac protein 2 [phytophthora nicotianae]	GGCTTGAGGTAAACCTTCTCTACCTCGAAATCCTCGTGGTGGAACGGGATCTCGATCGGTGTCTTGGCCAGCAGGTACTTCCGAGACGCCCTGACAGTGGTGGGGATACCGCACAGTCCGGCCGCAGTGTCCACCAGACGCTGCATTTTGCCCTCGAACGTGGTTGAATTGTCGAACACGTAGAGTTTCGGGTGGCCGATCCAGGCATGACAAGTGCGCTTGTCA
TRINITY_DN309710_c0_g1	TRINITY_DN309710_c0_g1_i1	MJFZ01000049.1	RAW40306.1	PC110_g3457	100	4e-116	416	0	1.74825	1.74825	0.0620939	1	Hypothetical protein pc110_g3457 [phytophthora cactorum]	GTCTTCTTCTGCAGCGCTCGCGCCAGGGCATTTGACAACTGCGTCGTGCTCTTCTCCACCAAAAACTGCTTGCTTCGCCTTTGCCTGTCATCTCCGTCTTCTATCGTTGGAACGAGCTTCAGTCTGACGCTTGGACACGAGCTGCGGCGCTGCTGGGCTGTTTGTTTTCTTCTGTTTTATACGTAGATTTCGGCCCACAGGAAGAGGAAGAGCGAGCCGAAGCCCAGCAGCAAAGCAGCGATAAACGCTAGTACCATCTCCACGAGAGCGTTCTTCTTGGGGGTCACGGCACGCGTGAAGAAGAGCGCCATGAAGACCAGCCCTGTCAGCAGGAGCGCGGCCGTGAGGAAGCCGTAGCTCTCAGGGTCCACAGGGCTCGCGTACGGGATTTCCATTTCC…
TRINITY_DN300486_c0_g1	TRINITY_DN300486_c0_g1_i1	MJFZ01000199.1	RAW34481.1	PC110_g9217	100	0	826	0	1.74525	1.74525	0.0415891	1	Cytochrome b5, heme-binding site [phytophthora cactorum]<>cytochrome b5, heme-binding site [phytophthora cactorum]<>hypothetical protein pc110_g9217 [phytophthora cactorum]	CGAGCAGCTACGCACGAACCCTCGGAATTCGCACAAGTAGAATCATGGCCGAGACTGCTGCCCCCGAGACGCCCGCACCGGCCGCTGCCGTAAAGGAATTCACTATGGAGGATGTTTCCCCACACAACACGGCCGAGGACTGCTGGATGGTCATTCGCGAAGACGGCATCCGCAAGGTGTATGACGTGACAGCCTTCCTGGACGACCACCCTGGCGGCCCGGAGATTATGGTGGACGTGGCTGGCCAGGACGCTACCGACGAGTTTGAGGACATCGGCCACTCGAACGACGCGCGCGAGCAGCTTAAGCAGTTCGAAATCGGCAAGATCAAGGGCGACGTCAAGAAGGATGCATCCGCTAAGGCTGCCAGCGCCGGCGGCTCTAAGGTCTCGGCTAGCG…
TRINITY_DN145940_c0_g1	TRINITY_DN145940_c0_g1_i1	MJFZ01000114.1	RAW37364.1	PC110_g6386	100	0	1690	0	1.7425	1.7425	0.0439979	1	Nucleolar gtp-binding protein 2 \\ 4.60e-37 \\ 74.85 % \\ go:0000287-iea;go:0000166-iea;go:0005737-iea;go:0003723-iea;go:0004812-iea;go:0004826-iea;go:0005829-iea;go:0006432-iea;go:0016874-iea;go:0005524-iea \\ magnesium ion binding-iea;nucleotide binding-iea;cytoplasm-iea;rna binding-iea;aminoacyl-trna ligase activity-iea;phenylalanine-trna ligase activity-iea;cytosol-iea;phenylalanyl-trna amino…	GGCTGCCGCCCACAACCTTGCCGGCCTTGTTTCGGATGGGGCCGCTGTTCCGATACATGTTGAGGCGCTTGATGGTGCTCTTGTCACGCATGTTAGCCGCCTTCTGCCGCTTGGGGACCTTGCGGTTCGGGTTGTCGGCCGACGCCTTGGTCGTGTTGATGCCCTTCGCCATGGCTCTCGTCTTAGATGCTGCAGAGCGAGGTCAGACACTTTCTC
TRINITY_DN67813_c0_g1	TRINITY_DN67813_c0_g1_i1	MJFZ01000240.1	RAW33352.1	PC110_g10321	100	4e-150	529	0	1.739	1.739	0.146752	1	Phosphoglucomutase-2 [phytophthora cactorum]	CTACTTTCTACTTGTCCGCAGGCGGCAGCTCCAGGCCGTTCTCCTTTGGTTGCAGCATGAGCTCCACGATCTGCTCCACCTGCTTCCTCAACTCCAGAGTTACTTCCTCACGTGTCTGGCTCACGCGGCCAGCAAGCTCGACGTAGTATTTAAGCTTGGGCTCTGTGCCGCTTGTACGCAGCGTGGCAACGCATCCGTTGGCGAAAGTGTAGGTGATCATTTCAGTCGAGCTGCTGACGGGGAGCACCGCGCGCTTATCTGGCTGAGAGCTGTCGTAGCCTGTGGTGAGGTCA
TRINITY_DN343239_c0_g1	TRINITY_DN343239_c0_g1_i1	MJFZ01000219.1	RAW33932.1	PC110_g9727	100	0	736	0	1.7295	1.7295	0.00459684	0.428876	Dnadirected rna polymerase i [plasmopara halstedii]<>dnadirected rna polymerase i [plasmopara halstedii]	CGAAACCTAGGAGACGATGGCGACCGAACTGTTTGAGGATATCTTCGAGGTGCGGCAGCTCAACCCGGATGGCAAGAAGTTCGACAAAGTGACTCGCGTGGTATGCAAGGGTGTGTCGTACGAGCTGGAGCTGACGCTGGACATCAACTCGGAGGTCTATCGTCTGCGTCAGAATGAGAAGTTCACGCTGGCACTGGTCAGCACGCTGGACCTGGAAGGCAAGCCGGATGACGGCATCTTTAATCAGTCGGGCAAGCCGACGCTGCTGGACCGTTACGACTACGGTATGTATGGCAAGGTGTTCCAGTACGACCACGAGGGAGGAAACATGGTGGCCATCTACGCCAGCTTCGGCGGCCTGCTCATGTGCCTACGTGGCGAACAGCGCCACCTGCACAT…
TRINITY_DN235689_c0_g1	TRINITY_DN235689_c0_g1_i1	MJFZ01000541.1	RAW27744.1	PC110_g15860	100	0	776	0	1.7285	1.7285	0.198249	1	Glutamate carboxypeptidase 2 [phytophthora cactorum]	CAAGCATGGCCGAAGCGTACGGCACATTTAGAGCGTCACCTCCATCGCCCCGCCAGCGCTGGAAGAAGTTCCTATCCTCGACTGGTGTTCGCGTCGGCGGAGTAGTTGCCGTTTTGCTCGTGGTTGTGGGCGGCTTCCTGCTGCTGCAGAGCCCTTCGATTCCCGTTGGCAAGAAGGTTTTCGTTGAGCGGGATGCGGCCGTGTTGACTCCCTCTGAGCGCGCCTTTGTCGATGGTGTGCAGCCTGAGAAGCTGCGTGAGTTCCTGC
TRINITY_DN267418_c0_g1	TRINITY_DN267418_c0_g1_i1	MJFZ01000059.1	RAW39793.1	PC110_g4012	100	1e-133	473	0	1.7185	1.7185	0.0145989	0.811641	Chorismate mutase [phytophthora nicotianae]	AAAACTACAACCACGGCAATCACTTGACAATCCGAGAGAGGCACCTCACAGCCATGCAGAGCTCTCACAACGTCGTGTTCGGAGACCCCCTGAAGCCCGTGAAGCTCGATGACTTCCGCAATGTCCTTATCCGCCAAGAGGAGACTATCATCTTCGCGTTGATCGAGCGCGCCCAATTCCCGCGCAACCCGGAGGTCTACGTGAGCATGAAGGAGAGCAAGAGCGCGGCTTTTGGAGGCTTGAAG
TRINITY_DN11354_c0_g2	TRINITY_DN11354_c0_g2_i1	MJFZ01000067.1	RAW39416.1	PC110_g4391	100	0	1336	0	1.7095	1.7095	0.0473038	1	Cell 12a endoglucanase \\ 6.90e-37 \\ 58.49 % \\ go:0005509-iea \\ calcium ion binding-iea	TTTTTTTTTGTGCGAATTGGAAAGATGTAGTATTATCTTCAGGAATCCTGTAAAAATTCTGCTGCCGAGAAATTAGTAGGAAACTGGTCTGGTAGTTTACTTGACCTGCACCGAGTAGGTCGACACCACAAATTTGGCGTTCTTGCCCTGGAAAGGTTCGGTACCAGCCTCCAACTTCTGCAGGAACTGCGTCTGGGGGAGAGTGTTGTCAGCCGGAAGTTCGTCGAAGAACTGCTTTAGGTCGGCCGTGAAGCTTTTAGCAGTCTTCTTGGCGACGTATGAGAACACCTTGACCTTCTTGTTCATGCCCTGGTACAGGTCGAACTCGACGCCACCCAAAGTCACCGTCTTAATGGGCTTGCCACTGTCAGTCAGGGGCCAAGCACCACCGAGAGCAGC…
TRINITY_DN6908_c0_g3	TRINITY_DN6908_c0_g3_i1	MJFZ01000466.1	RAW28821.1	PC110_g14826	100	0	1103	0	1.709	1.709	0.0133527	0.770519	Peroxiredoxin, ahpc-type [phytophthora cactorum]<>hypothetical protein pc110_g14826 [phytophthora cactorum]	GATCTCACAAGACTCAAGACCACAATGACCCCTAAGATCCGTCACCCCGCTCCCGCCTTCACTACTGACGCCGTCGTCGACGGAGAGTTCAAGACTGTGTCGCTGTCCGACTACAAGGGCAAGTACGTTGTGCTCTTCTTCTACCCCATGGACTTCACCTTCGTGTGCCCCACGGAGATCATCGCGTTCAGCGAGAAGGCGGCGGAGTTCCGCAAGCTTGGCTGTGAGGTGCTGGGCTGCAGCGTGGACTCCAAGTTCTCGCACCTGGCGTGGATCAACACTCCGCGCAAGAAGGGCGGTCTGGGTGAGCTCGACATCCCTCTCCTTGCCGACTTCAACAAGGAGATCTCCACGGCCTACGACGTCCTGATCGACGTGGGCGAGGAGACTGGTGCCACC…
TRINITY_DN230259_c0_g1	TRINITY_DN230259_c0_g1_i1	MJFZ01000067.1	RAW39429.1	PC110_g4357	100	0	839	0	1.70725	1.70725	0.0633967	1	Stress-induced-phosphoprotein 1 [phytophthora nicotianae]	TCACAAGACGCCGAGAGAAATCATGGCACAGACAGCTGCTGAGTGGAAAGCCAAGGGCAATGCGGCGCTGAGCGCTGGTAACCCCAAGGAGGCCGTGGACTGCTACACGCAGGCCATCGCGCTAGACCCGAACGACCACGTCTTCTACTCGAACCGTTCGGCTGCGTACCTGTCGCTGGATGACGCGACTCACGCTCTCGAGGACGCCGAGCTGTGCATTAAGACGAAGCCCGACTGGCCCAAGGCTTACAGTCGCAAGGGCGCGGCGCTGCACTCACTCAAGCGCTACGACGAG
TRINITY_DN58651_c0_g1	TRINITY_DN58651_c0_g1_i1	MJFZ01000952.1	RAW24004.1	PC110_g19564	100	0	1144	0	1.7065	1.7065	0.355918	1	Hypothetical protein pc110_g19564 [phytophthora cactorum]	TCCACACCACCACACGAAGCTCCATGTCCACGGGTGGAGGCAACGAAATATCGATCGCAGGGTAGTCGTGGGCTTGAGCGGGACTCAAAATGTCGACCCACAGCTTGATTGTACCCATCGGAGCTCGCGACGTCGGGATGTTCAGCGTTCGCGTCTCGAGTGGCTTCAAGCGCAGGCGACTGGACGTCTCGTAGATTTTCCCCATGGCC
TRINITY_DN192846_c0_g1	TRINITY_DN192846_c0_g1_i1	MJFZ01001609.1	RAW21693.1	PC110_g21864	100	3e-120	429	0	1.7065	1.7065	0.355918	1	Nucleotide-sugar transporter [phytophthora cactorum]	CCTTCGCATGCGATCACCAATACTGAGCGGTTCTTGACCTCACCAGCGAACTCCTTGTACAGGATGGGCTGCAGACCGAACTGCATGGCCAGCAGCACCATGGCCACGTAGCCGATCCACGTACTGGACGGCGTGTCGACGGGGACGGACTTGACTGCAGGAGCCTTGGCGGGAGCAGCAGTGGCCATATCTTCTTGGTTGTCTTTACG
TRINITY_DN203975_c0_g1	TRINITY_DN203975_c0_g1_i1	MJFZ01000508.1	RAW28179.1	PC110_g15446	100	0	638	0	1.702	1.702	0.0272797	1	Wd40 repeat protein	CGCCGATCATGGACTCGATTGCGTGGGTATTGGCGTTGCTTCTGGTGCTGGCGGGCGCCGGATACATGTACATGCAACGGCAAGAGGAGGAAAAGCGCCAGGCACTGAAGCTCCAGAAGGAGAAGGAGGAGCTAGCTCGCCAGCAGTTCCACGCACTCAACAACAAGAAGTCCAAAAGCAAGGCGAAGAAGAAGGTGGACGTGACAGCGGAACTTAAAAAGAAGAAGGCTC
TRINITY_DN213626_c0_g1	TRINITY_DN213626_c0_g1_i1	MJFZ01000091.1	RAW38350.1	PC110_g5442	100	3e-152	536	0	1.7005	1.7005	0.128515	1	Fad/nad(p)-binding domain [phytophthora cactorum]<>hypothetical protein pc110_g22383 [phytophthora cactorum]<>hypothetical protein pc110_g5435 [phytophthora cactorum]<>hypothetical protein pc110_g5442 [phytophthora cactorum]	GCGTCCAGCTTCTGGATGAGCTCCGTCGTGGGACTGAAGCCGCCGCACAGCAGCTGCACGTCCGATTCGATCTCCGTGCCCTTGTTCGTGCGCAATGTGCGCTTCTCGAAGCTGTTGCCAGCCAGACGCTCCGTCAAGCGCTCGCCCAGCACCACCTTGACACCAAGGCGCTTAAGGTACGTCGACAGCTTGGTGCGGAACTTGTCGCGCACATCGTCATTGGCCACCAGCTTGTCCTTTCC
TRINITY_DN99474_c0_g1	TRINITY_DN99474_c0_g1_i1	MJFZ01000350.1	RAW30838.1	PC110_g12818	100	6e-173	604	0	1.69775	1.69775	0.032682	1	Calnexin [phytophthora cactorum]	CGCGCAGCACAGGAAGAAGAAGGCAATGGTCACCAGCACGGAAACACCAGCCACTGATCCGAGAGCAATCACAGGGTTCGCATCAGCGTACGTGGCGAAGTCCATCGCCAGCGTCTTGAGCGTCTTTATGATATCGCTCTCCTCGCTGTCCTTATCACTCGTTTTGGCCTTCTCCTTGGCTTCGATCTCCACCGCGTGCTTGGGTGCCCACGTGAGCTCCGCGAACTCTTGCGCCTTCTTCAAGTCGTTGCCAAGCCAGAAGTTATCGAACGCAATGCCCTCCGTCATGGTCCACACCTCCACAGAGAGCGCACCGATGGGGTCCAG
TRINITY_DN18565_c0_g1	TRINITY_DN18565_c0_g1_i1	MJFZ01000286.1	RAW32225.1	PC110_g11427	100	4e-176	616	0	1.697	1.697	0.0698052	1	Hypothetical protein pf003_g28982 [phytophthora fragariae]<>hypothetical protein pr002_g11556 [phytophthora rubi]<>hypothetical protein pf009_g25944 [phytophthora fragariae]<>hypothetical protein pf011_g24026 [phytophthora fragariae]<>hypothetical protein pr001_g11328 [phytophthora rubi]	TGCAAAGCGGCAGGGAGCTCGATTCAATTATGGCTAGCACTGGAGAGAGCGAGTTCAAACGCGTGCAGGAGGACGAGGAAGAGTTCCAGAAGGGCCCGCTCTCGGTGCTTATGCACAGCGTTAAGAACAACTCCCAGGTGCTTATCAACGTGCGTAACAACCACAAGCTACTGGCGCGCGTCAAGGCCTTCGACCGCCACTGCAACATGGTGCTGGAGAACGTCAAGGAGATGTGGACCGAGGTGCCCAAGGCGGGCAAGGGCAAGAAGGCGGCCAAGCCCGTCAACAAGGACCGCTTTGTGAGCAAGATGTTCCTGCGCGGAGACTCGGTCATTATCGTGCTACGAAACCCGCACGCCTAGAGCCTTTTATTGCAGCTGGGAGCTGGTCGGAATAGAC
TRINITY_DN190480_c0_g1	TRINITY_DN190480_c0_g1_i1	MJFZ01000619.1	RAW26762.1	PC110_g16837	100	3e-130	462	0	1.69675	1.69675	0.0536146	1	Hypothetical protein bbj28_00019983 [nothophytophthora sp. chile5]	CCATGTTCTTCCTGAAGCAGCTCTCGCGCGACCTGCTGCTGCACCCGATGCACTTCGGGCCTAAGCTGCACGACATTATCCGTCTGCGTTTGATCGAGGAGGTGGAGGGCACGTCAATGGGCAAGTATGGCTACGTCATCACGGTCACTGAGGTGCGTGACGAGGATATCGGCAAGGGCGTGATTCAGGACAACTCGGGCTTCGTGTGCTTCAATATCCGCTACCGCGCCATCCTCTTCCGGCCATTTAAGA
TRINITY_DN263588_c0_g1	TRINITY_DN263588_c0_g1_i1	MJFZ01000494.1	RAW28349.1	PC110_g15258	100	0	887	0	1.69175	1.69175	0.023721	1	Putative atp-dependent helicase ypra \\ 6.30e-78 \\ 86.90 % \\ go:0004751-iea;go:0005975-iea;go:0016853-iea;go:0005622-iba \\ ribose-5-phosphate isomerase activity-iea;carbohydrate metabolic process-iea;isomerase activity-iea;intracellular-iba \\ go:0004751;go:0005622;go:0005975 \\ ribose-5-phosphate isomerase activity;intracellular;carbohydrate metabolic process	CTGCTGAGGAGAGTAGACGAAGACGTCCTCCTTGAGCTTCTCCGAGTAGTTCTCCTCGGTTGTCCACTTGGCACTCTGCTGGCGCAGCGAGGCCACCAGCGCCTCGCGACGGCGCTCCACCTCAGCGTTCCGCTCCTGGCGCACCACCACCTTCTCCGCGAAATATTTCCTGACTTTCTCGTCGTGAATGGCCTTCTCGCGAGCGACCTCCTTAGCGCGAATTGCCTGCTGCTGGCGCTTAATCTCTAGTCGGGCCGCCTTAGCCTTCATGATTTTCTGGCGTTGAGCCTCTGCATCACGCGCGAGCTTCTCTCTGCGACGCTTCTCTTCTTCGATGAAGTTCTTGCGCAGTGACGCGATTTCCTCGCGGTAATCGGCGCGTGCCTGAACGAACGAGTA…
TRINITY_DN188992_c0_g1	TRINITY_DN188992_c0_g1_i1	MJFZ01000795.1	RAW25079.1	PC110_g18494	100	0	1430	0	1.68475	1.68475	0.155051	1	Lactonase, 7-bladed beta propeller [phytophthora cactorum]	CGGCGTTGATGGCGTAGATGACGCGCTCACCCGAATTGAACGCCTTGGTCGTGCCCTGGACGTACATTGGGTTGATTCCAAGGGGCGTGACTCCCCAGGGCGTGAGAGATCCGTCCGTCGTGTCGAGCTTGTACGTGTAGATGCCCTTGCCCGTTCCATTGATCCAGCCTTCGTCGCGCGTGTAGGTTGCGGCGAACAGAATCGGCTGCGAGTTACTTTGCTGCTGTTGGGGCGAGCCGGCCGATGCGCCGGTCACAGCGGCCACGAGGGTAAGTAGGAGAGTCGGAAGGTGCATCTTTTCACTCGACAGTTCAG
TRINITY_DN294832_c0_g1	TRINITY_DN294832_c0_g1_i1	MJFZ01000689.1	RAW26021.1	PC110_g17572	100	0	1286	0	1.683	1.683	0.0457508	1	Atp synthase f1, delta subunit \\ 1.10e-30 \\ 73.33 % \\ go:0003700-iea;go:0051864-iea;go:0010452-iea;go:0016491-iea;go:0006355-iea;go:0046975-iea;go:0055114-iea;go:0070544-iea;go:0008168-iea;go:0042752-iea;go:0032259-iea;go:0007623-iea \\ dna-binding transcription factor activity-iea;histone demethylase activity (h3-k36 specific)-iea;histone h3-k36 methylation-iea;oxidoreductase activity-iea;reg…	CTGGAACGGAAGCATGCTGTCCTCGACGATCAAGAATTCGGTGCGCAAGGCTGCGGTGGCCTCCACGCTGACGCGCGGCATGGCGGCGGCCGCCTCGTCCACGAAGGAGGTGGAAGAAATTGGCGGCTTCGGCCAGATGACGCAGCCCAAGCTGCAGCTCTTCGGCCTGCACGCTCGCTACGCCAATGCCCTGTACAGTGTGGCTGCCAAGCAGAACCAGCTCGAGTCCGTGGAGAAGGAGCTCTTGACCATCGAGGAGACGATCGCCAAGGAGCCCAACTTCGCCTCATTCCTGCACGACCCCACGATTGCCCGTGCCTCCAAGAAGGAGGACATCGCCAAGGTTATGGAGAAAGCCAAGTTCTCCAAGCCCGTGGCTGGACTCTTCGAGGTGCTCGC…
TRINITY_DN61352_c0_g1	TRINITY_DN61352_c0_g1_i1	MJFZ01000150.1	RAW36078.1	PC110_g7660	100	4e-108	388	0	1.6825	1.6825	0.355918	1	Hypothetical protein gq600_2264 [phytophthora cactorum]<>hypothetical protein pc110_g7660 [phytophthora cactorum]	CTTGATGGCTGGGTCTGAAGGTTCGCGGTGTTCATTGTTGCTCAGATGCGTCGAGAAGACCGGGATGTCCTCACGCGGGCGCTGACGCAACGCAGCAGCGATACTGGCAGTAGAGGATAGCACACGACCGCTGCGCCTCTGGATCTCCAGCTGCTCGGCCAGTGCCTCCTCGATGTCGATGTCGGCACCGTACTCGGTCCTACGCTGGGG
TRINITY_DN91058_c0_g1	TRINITY_DN91058_c0_g1_i1	MJFZ01000420.1	RAW29555.1	PC110_g14082	100	0	946	0	1.676	1.676	0.0269582	1	Tryptophan synthase beta chain [phytophthora cactorum]	GCGGCCGATGTAGTCGCGGCCCAGGTGCTCCAGCTCCTCGCGAAAGGACGGGTCCTGCGTGGCCTTGACGTACTCGTCGATGAGGTTGTGGTGCGCCTGGATGAGCGTCTCGGCCACGAAACAGCCACCGAACTGGCCGAAGTACGCGTTCAGCTCCTCGGCCGACGCGTACACGGGAGGCGCGTTGGACACGTCCAGGTATTTCTTGTAGTTAGTGCTGTTGTCAGTCATCTTCTGCTGCTGCTTCTGAGACT
TRINITY_DN170064_c0_g1	TRINITY_DN170064_c0_g1_i1	MJFZ01000016.1	RAW42426.1	PC110_g1408	100	5e-93	339	0	1.67025	1.67025	0.207604	1	Hypothetical protein pc110_g1408 [phytophthora cactorum]	CACCGCCTCTCGACCGGACCAAGCCAGCTAGCTAGCACCCCAGCCTCACGATGTCCAAGACCTCCTCCGTTGACGCCGAATCGCCCACCAAGACAGAGTGCCTAGAGCTGTTCCGCGCACTAAAGAACAAGGACGAGCTCTCGCTCTCGTGCAAGGAGATCATGCAGATGATCACTGCCAACGATAAGGGCGTCATGGAAAACGAGCCGCTCAACACACACGGCGGCAGCCGG
TRINITY_DN326485_c0_g1	TRINITY_DN326485_c0_g1_i1	MJFZ01000586.1	RAW27156.1	PC110_g16451	100	0	1447	0	1.67025	1.67025	0.0127096	0.750324	Secreted RXLR effector peptide protein	TCGCTGCCGTCCAAGTCCTTCTTCTGAGCCCCCAGTATCTTGCGATGCATCTGAGCTCCATTCTCCTCGCCGCTGCGGCTGCACTACTCGCTAACTGCGACGCTGCATCGACTGCAAGTCTGACCAAGCTATCGGCAATCAATGTGCCTGACGCGGTGCAGCAGGCAGATGTTGCTCCCGCGAAGAATGCGAGATTTCTGCGAAGCAAACACCACGAGCAAGACAATGTTAAGGACGCTGAAGGAGAGGAGAGGGGCGCCGCCCAGGTGAATCTTCTTGACGATGCGGCGAAGACGCTCGGCATATCCGACGACGCCTTCATGAAATGGATCCGTTCAAGCCCTGCGCTTAAGAAGGCGGCCGAAGTTGCGCCTGTGATCTCGAAAAGTTCGCAAAAGG…
TRINITY_DN294898_c0_g1	TRINITY_DN294898_c0_g1_i1	MJFZ01000275.1	RAW32500.1	PC110_g11166	100	1e-119	427	0	1.6665	1.6665	0.135175	1	Hypothetical protein pc110_g11166 [phytophthora cactorum]	GTGGGGCACCCAACTGACTGAGTCCTCGCCCTCCCAGTCCTCCGACGAGCCTGAAGAGGATCGAGACGAAGCGCCTGAGCGCGGCTCCGCGGCATCTTCGTTGCTGTTGTCGCTGCTACTGTTCGAGGCCTTGGGTGATGTGCTGTCGCTCAGCAGGTACGAGGAGACGAAGTAGTGCGTTGCGGCTCCCAGCACGAACGCCGCAGTGCACTTCCAGGCCACATCTTCCATGGCGATG
TRINITY_DN121543_c0_g1	TRINITY_DN121543_c0_g1_i1	MJFZ01000211.1	RAW34163.1	PC110_g9533	100	2e-117	420	0	1.66575	1.66575	0.0812584	1	Hypothetical protein, variant 4 [phytophthora parasitica]<>hypothetical protein, variant 4 [phytophthora parasitica cj01a1]	CGCGGAGAGAACGCAGGCTGGTCCCCAGCGCCCACAAGAGCCACTAAACTGGTGCAGTACAGCATCTCAGCAATGCCGATGCCCCCAATGTCTTCCTGGAAGCATTTGCCAAAGGGTTCGCAGTTGTAGATAGCGAAGCCTTGGCGCGTGCCCACACTGATGCACGAGGCCTCCTGGTTGAAATTCAGGAAGAGCAAGTCACTGCGACTGCTCTCGGCGCTCCTCATTCTTCTTCGCTTCGTCTTGC
TRINITY_DN42388_c0_g1	TRINITY_DN42388_c0_g1_i2	MJFZ01000336.1	RAW31132.1	PC110_g12509	100	1e-129	460	0	1.66375	1.66375	0.0553824	1	Sm-like protein lsm6/smf [phytophthora cactorum]<>hypothetical protein pc110_g12509 [phytophthora cactorum]	CTGCTCATGGCAGACGTCGTTGTATATTTGTCTTGATACAGCTACTTCCATCAGCGCACGTAGCGTTGTAGCCGGGTTACTTAGACGCCGAAATGTACAACACGTTGTTGCCACGGATGAAGCAGTCGCCGTACTGCGCCTTCAGCTGTCCATTCTGATACTCCTGCGTCTGCTCCATCGCGATATTCATGAAGCCGTCCAGGCAGGCCAGCACGCCCTTGTACTCCACGCCGTTGTTGAGCTTCACGTCCACGGGGCGGCCCAATACGCCCTTGAGGAAGTCGGACGGCGTCTTCTTGGTGCTCACCTGCTGCTCCTGCTCCGC
TRINITY_DN248098_c0_g1	TRINITY_DN248098_c0_g1_i1	MJFZ01000021.1	RAW42060.1	PC110_g1773	100	2e-112	403	0	1.6625	1.6625	0.181236	1	Hypothetical protein pc110_g1773 [phytophthora cactorum]	GTCAATGTCGGACTCTTCTATTTCCTATGGATCGCCATCATCTATGCTGTCACGACGCCCAAGGCGACGCAGGCAGCCAGCAAATTTTCGTTCGTGGTGCTGGTGGCTCTAATGGCCGTCGAAATTACGGTCCGGTTGACCCGCTACGACCCGGTGATTAAGGAAATTTCGCCGTTCATGACACCGCGCGAGTTTCTGTTGTGGGGCCACCGGTTCTT
TRINITY_DN345389_c0_g1	TRINITY_DN345389_c0_g1_i1	MJFZ01000270.1	RAW32634.1	PC110_g11036	100	6e-112	401	0	1.662	1.662	0.0834521	1	Hypothetical protein l916_01055, partial [phytophthora parasitica]	CGCCACTGTTCGGCTGTAAGAAGTACGATGCCGTGCTGAAGTCGCTTGTAGTACTGATCTCATTCGACAGAGCCTCAGCCAACTTCTGATCTAACAAGGCCATACGCGTCGCAATGTTGGCTAAAGCAATCGACGGCTGGATCACCAGCACGCCCTGAGCTTTCATCTCCTTACTGAACTTGCAGTCGGGCACTAATGCGATCATCCGAGGGTGAGACGCACCCAATAAAGACTTG
TRINITY_DN293079_c0_g1	TRINITY_DN293079_c0_g1_i1	MJFZ01000024.1	RAW41817.1	PC110_g1995	100	3e-156	549	0	1.66175	1.66175	0.268804	1	Hypothetical protein pc110_g1995 [phytophthora cactorum]	CCTTCAATCGCACGTTTACGCTTGGAAGCATTTAAAAGGGCCAGTCGCCAGCAGGTTTGTTGTTGGATCCGCGGTATCCGGTGTTGGATCCCGACGAGTACGAGTTGCCACCACCCTGGGAGAAGCCACCGCCAGTTCCACCCTCCACATTCAGAGGTCCTTCCAGCACCGAGTGGTAGCCGAGGAGTCGAGGAAGCGAGTAGGTCAGTAGTTCCTTGAACACACGGGCCTCCCCGACGTTGAGCGTGGCGACAGACTCGCCCTCGTGGTTGACCTTGATCAGAATCGAC
TRINITY_DN250370_c0_g1	TRINITY_DN250370_c0_g1_i1	MJFZ01000408.1	RAW29778.1	PC110_g13862	100	0	686	0	1.65925	1.65925	0.0447724	1	Vesicle-fusing atpase \\ 5.10e-18 \\ 88.94 % \\ go:0003677-iea \\ dna binding-iea \\ go:0003677 \\ dna binding	TGCGCGTCATGCCACTGGACTGGTTGGTGAGGCGGATGGGGGCGTCCTTCCCCTTGGTGAAGTTGATGATGGCTCCATGGAGATAGGCGCCGACACGTGGGGCGAAGGAGTCGTGACTGCCATTGTCTCCGTCCACTGTGTCGATGTTGATGCATTGCAGCCGCAGTGGGAGGCCGTCGCACCTGACGGCCATGAGTTGCCCCACGGCGAAGACCTGGTG
TRINITY_DN332891_c0_g1	TRINITY_DN332891_c0_g1_i1	MJFZ01000006.1	RAW43286.1	PC110_g565	100	1e-108	390	0	1.65725	1.65725	0.355918	1	Alpha-2-glucosyltransferase alg10 [phytophthora cactorum]	GCGGCTCCTACAGGCGGCCCCACCGCCGTCCTGCCGCGCCCCTCTACTTCCATTCTCCCCGTGGTCGCCACCCTAGGTCTGCTGCTCTCGTGGCTACTCGCAGCAGTAAACAAAACCGTTCCTGACCCCTACATGGACGAGATTTTCCACATCCCTCAAGCTCAAAAATACTGCGAAGGACGCTTCGACGAGTGGGACCCCAAGATCACGA
TRINITY_DN206561_c0_g1	TRINITY_DN206561_c0_g1_i1	MJFZ01000474.1	RAW28673.1	PC110_g14945	100	8e-93	339	0	1.65675	1.65675	0.00738712	0.553219	Wrky transcription factor 19 \\ 7.90e-24 \\ 75.76 % \\ go:0003677-iea;go:0015074-iea;go:0005575-nd;go:0006313-iea \\ dna binding-iea;dna integration-iea;cellular_component-nd;transposition, dna-mediated-iea \\ go:0003677;go:0006313;go:0015074 \\ dna binding;transposition, dna-mediated;dna integration	TGCAAAGCGCTGATCCGTTCACCCCCGAAGCTGTAGGACAGTCCTCATTTCGCCTGACGACAGCGCAGTTCGACTCCAGCCTTCGAGTTCGTAAAGCAGAAAACACCAGCATGCTGTCCACCATTCAGATCGCCGTCGTCGCGGCCGCCTTCGTGCAGACCGCGTCCGCGTACTCGAGCTACATGGAGCTCATCCCGAACGGAGAGAACATCGGCAAGACGCTGGGCCACACGGGCACAGGTTACACAGATTTCGGCACGCTCTTCTCGGACGATGGCACCGAGTGGTCCAAGGTCTGCTCACAGACGTGGCCCGGCGGCTCGGTCACTTGCGGTGAGGCCCTGG
TRINITY_DN307312_c0_g1	TRINITY_DN307312_c0_g1_i1	MJFZ01000146.1	RAW36212.1	PC110_g7507	100	3e-164	577	0	1.653	1.653	0.0263076	1	Cytochrome b-c1 complex subunit 7 [phytophthora cactorum]	TTTTTGTTCTTCTCATTTTTCTTTTGTTTTCGTTCCTCTTTCCTCTGTTCTGCGAGTGAAGCGGCGACAGCACTGCAAGAGAATTACCTCTCAGTGGTCCTTTTTCACCTTCGAGAGCGCGATGCCATCCTGTTCCTTCCTGTTTGCCGTCCGATTACAATTTGCAGACGCGTCTCCGTCAGTAGTTGGCCCGGTTCTCTCTGTTTCTGAAGACTCGCAAAGCTGGCAACTGTTTACCACCGAGTGAGATCGGCGCGCTCCTGAGCGAGCTTCTCGGCCTCGACGACCTTGTCGGACACGTAAAAGTCGAGCGGGCGCTGGATAGCCTGGATCTCGTCCGGAAGGTAGCTGCGCTTGAGCGAGCAGTCGGTGGCACGCGCGATGCGCTTGGTACGGGCC…
TRINITY_DN296431_c0_g1	TRINITY_DN296431_c0_g1_i1	MJFZ01000538.1	RAW27773.1	PC110_g15831	100	0	654	0	1.65275	1.65275	0.0745791	1	Hypothetical protein pc110_g15831 [phytophthora cactorum]	CGCCTTCGACACAAGCCAGTTTGATACTTTCCTAGTGTCTAACGACTGCATTTGAGACCGACAAGCACAAACATGGTGCTCCGAGCGGTGAAGCTGATCGTCCAGGCATCTCTGCTCCTACAGGTGCTTCAGTGTAGCGCCTCAGTGAACGGCGTCGAGGTAAATGAAAACTTTCAGAACACTCCACTCTCTACGAAGGACAAGCTCAAGCTGGGTACCGTTAGTGCGGCGAATATCCCGGATTCACAAGACGAAAATATTAAGAAGCAGGAAGAGCGTGGCTTCTTTGACTGGTTTAGCGATGATGACGACACCCCGGCTCCGGCTTCGCCGGCCTCGGGTTCGACCCCGGCTACAGAGACGGGTGAATTTGCGACTACCACACCGATTCCTGGCACC…
TRINITY_DN73361_c0_g1	TRINITY_DN73361_c0_g1_i1	MJFZ01001155.1	RAW23010.1	PC110_g20554	100	0	1393	0	1.651	1.651	0.083516	1	Hypothetical protein pc110_g20554 [phytophthora cactorum]	CCTTGCCCGAGGATTCGGTTTCCTGCAGCTCTTTTGACCAGCCATTCTTCGCCTGTTCCTTTTGCAGAATAAGCGACCCATCGGCAGAGCGGGGCACGTCCACAGCAATCGCTTTTGCGAGCGATAGCCAAATAGAGCGCGGCTTGCCGTCGCCTCGACGCTTCTTGGCCAAATGCTCCGGGACCTTGTGCGCGTAGGTCTCGTCCG
TRINITY_DN147059_c0_g1	TRINITY_DN147059_c0_g1_i1	MJFZ01000340.1	RAW31052.1	PC110_g12592	100	0	874	0	1.64975	1.64975	0.14849	1	Hypothetical protein gq600_21650 [phytophthora cactorum]<>hypothetical protein pc110_g12592 [phytophthora cactorum]	GTGATGACACGCAGAGCGAAGTCGTTGGCGCTCAAAACCGGCACAATCTCCACGTCTGTACGCGCCGCATCGCCCGCCTGGAACTGCACGCGGCTCTGATGAGACAAGTGCGAGAGCGACAGCGACTCCCAAGCGCTGGAGAACAACCGCGAGGAGCGCTGCAGTGATAGCCAGCGACGGCGCAGCACCAGCATCTAGATC
TRINITY_DN170294_c0_g1	TRINITY_DN170294_c0_g1_i1	MJFZ01000358.1	RAW30677.1	PC110_g12950	100	0	2525	0	1.64825	1.64825	0.0551538	1	Hypothetical protein pc110_g12950 [phytophthora cactorum]	CGGGGAGGAAAGCAATCTAGAAGAAAAGGGCAGTGGCCAGAGCCAGCACCGTCGACATGAGCACAGCCGACACGCCGTTCATCGCAGCGCCGCTGGAGCTCGAGTCGCCGTTGTTGCCCGAAGCGGTTGAGTCCGTGGTGGTGGAGCTGTCAGCCGAGGCGTCACCCGTGCCGCCGTTCTCACCCACAGCCTTCTCCAGAGTGGGGAACGTCCAGTCGCTGGGCGGGGTCTCGCAGCCGTCCGAGGTCGAGTTGCAGACCGTGCACGTGGAGCCGTAGAGCTCACGCTTGCAGCCAGCGTCACTGTTGCACTTCTCGACGTTAAGGTAGCACGCCGGGTTCTCGGCCGCGAGCTCCTCCGGGGTGGGCAGGGGCAGCATGTGCTCGATGATGCTCGAGT…
TRINITY_DN260944_c0_g1	TRINITY_DN260944_c0_g1_i1	MJFZ01000469.1	RAW28761.1	PC110_g14865	100	0	1242	0	1.64825	1.64825	0.0968589	1	Rlpa-like double-psi beta-barrel domain [phytophthora cactorum]	CGCCATACATGTATTGTAGTTGAAGGTAGCTGAGCTACGGTATGGCTCACGTCTACAGGCCACTGCACTTCTGACTCTCTCCTCTAGCCCCTTAGAACTGCTGCTTCGTGTCGACACACTCACCTACCTTCATAGAGTACGTGCCCGAGACGACGTCGCCATTGACGGAGGTGACATCGACCTTGAGCTTGTTAAACGGCACCTCGTCGGCGCTGTCGATCTGGTAAAAATAGGCTCCGTCCAGCAGCTTGCCCGCCTTGCCGTTGATCGACAGACCCTTGACGGCAATGCGCGTGTTCGCGGGCTGGATGGCGACCCACCACGGGTTGCTGCCCTTCTTGAGGCACACCTTGATGGTGCCCGGATTCGGGCAGTCCACGTACTTCCAGCCGATTTTGA…
TRINITY_DN11354_c0_g3	TRINITY_DN11354_c0_g3_i1	MJFZ01000067.1	RAW39381.1	PC110_g4389	100	0	1336	0	1.64825	1.64825	0.00225144	0.293153	Cell 12a endoglucanase \\ 1.30e-04 \\ 92.72 %	CAGTTTTCAATGCAATAGTTGCTTAGTTGATTGTCCATCCTACAGCAGTATTGCGCTGTTGCGATGGGTTCCTCTATGGTCTTTGCTGTAGAAATGTCGGTGTCATCGCTTAGTTTACCTTTGACGAGTACGATTTTACAATCATCTCACCGTTCTTGCCCTGGAAGGGCTCCGTGCCGGCCTCCAACTTCACCAAGTACTGCGTCTGGGGCAGCGTGTTGTTGGCAGGGAGTTCGTTGAAGAACTTCTTCAGGTCAGCCGAAAACTTGTAAGCAGTCTTCTTGGCGACGTATGAGAACACCTTGACCTCCTTGTTCATGCCCTGGAACAGGTCGAACTCGACGCCACCGATGTTCACGGTCTTGATGGGTTTTCCACTGTCGGTCAGAGGCCAGGGGC…
TRINITY_DN313765_c0_g1	TRINITY_DN313765_c0_g1_i1	MJFZ01000366.1	RAW30519.1	PC110_g13126	100	2e-86	316	0	1.64425	1.64425	0.188844	1	Hypothetical protein l917_12458 [phytophthora parasitica]	GTGAAGCGTGAGCTTCCAGTCGTGAAGCCTGCAGTTACAGTTACAGGTACAGCGGCGATGAGGAGAAAAGCAGAGTTGGCTACAGCGGCCAGTGTGGCGCACAAGAAGCAGAAAACGGAGAATATTAAGCCCGAAACTGTCGTGAAAGCAGCTCCAGCGGTACCGGTTTCGGTGCATCAGCAGATTCAGCAACAGGCCAGGCATCAT
TRINITY_DN36445_c0_g1	TRINITY_DN36445_c0_g1_i1	MJFZ01001009.1	RAW23703.1	PC110_g19866	100	1e-129	460	0	1.64425	1.64425	0.0145853	0.811539	Serine protease family s01a, putative \\ 1.60e-10 \\ 84.59 %	GCTCCGGTCGTCGAGGTTAGCACCGGCCTAACTGCCGATCAGGAGAGCCGCATTATTGGCGGTGCCGATGCGGACATCGACAATTATCCGTACGTTGCGAGTGTGCGTATTGACGGTGTGACGGTCTGTGCTGCCACGCTCATTGCCCCACAGTACCTCCTCACGACGGCACACTGCGTCAAGACGGACGAGATCGCAATGACCGCCTCCTTCGATACGGAGTACAGCTTCGGCAATGATGGCGAACAG
TRINITY_DN275955_c0_g1	TRINITY_DN275955_c0_g1_i1	MJFZ01000315.1	RAW31609.1	PC110_g12049	100	0	802	0	1.6425	1.6425	0.123044	1	Hypothetical protein pc110_g12049 [phytophthora cactorum]	CCCGACTCGGCTTCCGATGCTGGAAGAGCATCCGGACGACGTGTGTAGTAGGTCGTACCGTCCACGAGGGAATACTCGTGAGTGTGGCCGTCCTCCTCGAACGACGCCATTCCGTTGTATACCATACTTTTATCGTCTGCCGAGCGCTTTGGTGCAGGGGTCGCAATAACGTCAAAGGTCGAGGTGCCGTGTACGTACATGGCCTTGCGCTTGAGCTCAAAAGTTAGTCGAAGTGCCGGTTGTTCCTGAAGGTTGCGAAGAATATGGTGCTTGGCGATATGAGCGTGGAAGTGGTGCGTGTAGTTGCTCAACTGAGTGACGACGAGCAGCGCGGCGACGGCTGCGATCGCTACGAGACGCCAAGATGCCCATGGTCTACGGTTGGGCCGTGATTCACCT…
TRINITY_DN169456_c0_g1	TRINITY_DN169456_c0_g1_i1	MJFZ01000208.1	RAW34227.1	PC110_g9453	100	0	643	0	1.64225	1.64225	0.0585571	1	Proteasomal ubiquitin receptor adrm1 [phytophthora nicotianae]	CGAGAACTTCATGGCGTCGTCGCTCTTCCCGCAATTTGGCAACGTGTTCGCGCCGAGCACCGCCGGCCGCAATGAGCTGGTGTCGTTCAACGCCGGCAAGATGACAGTCAAGCCCACGGCCAACGGCAAATTCCTAATAACGCCTCAGCTGGAGAAGGGCAAAGTGTGTCTCTCGCGTGGAGATGACCAGCTGTTGCACTTCCAGTGGGTGGATCGCCAGACCGGCGCCAGTCCCGAGGACTTTATCATCTTCCCGGACGACGCTCACTTCGCCAAGGTGGACACAGGCCGCCCCGACGACCGCGTGTACATTCTGCAGTACAAGAACTCGTCCCGTCGCTTCTTCTTCTGGATGCAGG
TRINITY_DN273323_c0_g1	TRINITY_DN273323_c0_g1_i1	MJFZ01000095.1	RAW38142.1	PC110_g5612	100	6e-143	505	0	1.63975	1.63975	0.355918	1	Chorismate synthase, conserved site [phytophthora cactorum]<>hypothetical protein pc110_g5612 [phytophthora cactorum]	GCTCCATCGGCACGGTTGACATGCCGCGCGACCTGCTGAACGACCCCAAGAAGGCCATCTACACCCGTGAGGACGTGGACACCATTGGATCGATCCGTATTCTGCGTGATCCTTCTAAGTGGACCAAGGTGGAGGACGCTGCTAAGCAGCTGGAGAACGACAAGGCGTACGACACAGAGTTCGTCAAGGCCGAGGACGACCTCACCACGCCGGCGTACATTGACACGGAGAAGATCGTGTACAACCGCAAGGGTGACATTGTGCCCGCCCCGG
TRINITY_DN293898_c0_g1	TRINITY_DN293898_c0_g1_i1	MJFZ01000006.1	RAW43236.1	PC110_g620	100	8e-113	405	0	1.63975	1.63975	0.068335	1	Heavy metal-associated domain, hma [phytophthora cactorum]<>hypothetical protein pc110_g620 [phytophthora cactorum]	TTTTGAAAAAAAAATCTTCGCTTAGCTTTAGACCCTTGTCAGCTTCTTCTGTCTCTGCGATGCTCGACGAAGAAGCCACGGATATACTCGACGTGTAACGAAAGAAGGAGGGAGGAGCCACGGCGCTTAGGCCGCCAGTTCCACGCTCTTGCCGCTGGCCTTGGACCACTTGAGTAGCGCCTCCAGCATCACGTTGGCGTCGGCGTCGCCCTCCACCAGGATCTGCTGCTTCTCCACATCGCACTTGACGTCCGTCACGCCTTCGATCTTGCTGAGGATGCGCGTGCAGGCGCTGGAGCAGCCGTCGCATGTCATGCCCACCTTGAACTCGGTCACCTTCACCATGGCTGTTGCTTGTTGGGGGCTGCTTGAGGCGCGCTCGGAG
TRINITY_DN281967_c0_g1	TRINITY_DN281967_c0_g1_i1	MJFZ01000703.1	RAW25870.1	PC110_g17727	100	0	1131	0	1.63875	1.63875	0.0780316	1	Had-like domain [phytophthora cactorum]	GCACAACACAAGCACTTGAGGGAGCAACTGACCAAGCAGCCTAAGTGTCGACCGACCCAGTCAGGCCTCGTTTCACCACCAACCGACGGAACTCAAGCCTAAGTGAAGAAAATGGTGCAGCACCAAGTGAAGGAGTACTTCCCCAAGGTGCCCAAGATCACGTTCGAGGGACAGAATGCCAAGAGCACGCTCGCCTATCGCGAGTACAACGCGTCCGAGGTTATCATGGGCAAGGCCATGGAGGAATGGTGCCG
TRINITY_DN289237_c0_g1	TRINITY_DN289237_c0_g1_i1	MJFZ01000675.1	RAW26164.1	PC110_g17421	100	5e-38	156	0	1.6385	1.6385	0.180821	1	Hypothetical protein physodraft_313348 [phytophthora sojae]<>hypothetical protein physodraft_313348 [phytophthora sojae]	CTAAGGCGAGTGCTGCGTGACGCGGGGCGATTTCCAGCCTCTCGTCGCTCTGCGCTTTGATCTCCAGACGGAGAGGTGCATGAGTCTGTGGTGTCGCTGCCTGTCGCGAAGACGCGGAGACCTGCAGAGACGCATGCTCTTCCAGGAGCAGTTCGAGCGCATCAAGGCCGTGTACCCTGGCACCAGCTACGTCTGTTTACTGGATGGCGACAGCGGAAT
TRINITY_DN128163_c0_g1	TRINITY_DN128163_c0_g1_i1	MJFZ01000278.1	RAW32425.1	PC110_g11249	100	3e-109	392	0	1.63525	1.63525	0.355918	1	Hypothetical protein pc110_g11249 [phytophthora cactorum]	TCCAGCGCGCCACAATGGCCTTCTCTTCAGGTGTACGTTCTCGTGTGACGTATTTGCCCTGGCGACGCATTTCCCTGTAATGTTTGTTGCGAATACGCACCAAGAACTTATCAGCGAGGTAACCCGCGGGCATCGTAATACTGACGAGATGTCCCTGAGCATGTAGCTCCTTCGCGACGGCATCTACGTGGTCCAAACGATACGTGCCGGCC
TRINITY_DN180275_c0_g1	TRINITY_DN180275_c0_g1_i1	MJFZ01000122.1	RAW37039.1	PC110_g6675	100	1e-144	510	0	1.63525	1.63525	0.18948	1	Hypothetical protein pc110_g6675 [phytophthora cactorum]	CGCTCCTTCTTCTCTTCGTAATGCCCCGTGCCAAGGCCAAGATGAAGCTGAAGGCAAAGCGTGCCAAGAACAAGGCGTCCGGGTCTAGCTCCAAGTCACACACGGCTTCTCGCAAATGGGATTACATTCCTCGCCTCGTGGTGTTCGATCTGGACTTCACGCTGTGGTATCCTGAGATGTACGAGCTGTGGGGAGCTCCGTTTAAGAAAAACCCGACAACGGGGGTCGTTACGGACTGCAAGGGGGAGCAAGTGCACTTTTTCGGG
TRINITY_DN155660_c0_g1	TRINITY_DN155660_c0_g1_i1	MJFZ01000295.1	RAW32037.1	PC110_g11618	100	0	905	0	1.62975	1.62975	0.135266	1	Hypothetical protein f443_06808 [phytophthora parasitica p1569]<>hypothetical protein l915_06678 [phytophthora parasitica]<>hypothetical protein l916_06617 [phytophthora parasitica]<>hypothetical protein l914_06592 [phytophthora parasitica]	CCTACAAACGCCATGTTCGCTCTTCGTCAGACCTCTTCGGCCTTGCGCCGCCCTCTCGCTCGCAGCTTCGCGTCCAAAGCCGAGTACGAAAACATCCTGACCGAAGTGCGTGGCAAAGTGGCGATCATCACTCTGCACCGCCCCAAGGCTCTGAACGCACTATGCAGTCCGCTGATCGAGGAGCTGAACGGCGCAGCCCACGCCTTCGACGCCGATAAGAACATTGGCGCTATCATCATCACGGGCAGCGACAAGGCGTTCGCGGCCGGAGCGGACATTAAGGAGATGGCCACTAAGAGCTTCGTGGACGCCTATAAGAGCAACATGTTCGCCAACTGGGGGGACATCACCAAGGTCTCCAAGCCCGTGATCGCCGCCGTCAATGGCTACGCTCTAGGC…
TRINITY_DN253770_c0_g1	TRINITY_DN253770_c0_g1_i1	MJFZ01001101.1	RAW23235.1	PC110_g20329	100	2e-117	420	0	1.629	1.629	0.0482262	1	M96 mating-specific protein family \\ 4.80e-37 \\ 85.13 % \\ go:0090305-iea;go:0004519-iea \\ nucleic acid phosphodiester bond hydrolysis-iea;endonuclease activity-iea \\ go:0004519;go:0090305 \\ endonuclease activity;nucleic acid phosphodiester bond hydrolysis	CTCAAGGACAACCGATGCACTGTACGTCTCGTAATGGCGCGGGCGCGGCCGTTTTCACGGACATTCCGCCTCTAAAAGCCCAACGCGACGCCTTCCTGGCCTCGATTCTAGCGCAGAACATGAAGAAGTACGCAGCAAACAACAAACGCAGCTGCCCATTCGCAGCACCAGCCAAGAGACAGCGTCCTCGTCCGGACGACGACATTAAGTCACTGCAACAGGACGTGGAGGAGCTGGAGGC
TRINITY_DN171985_c0_g1	TRINITY_DN171985_c0_g1_i1	MJFZ01000273.1	RAW32549.1	PC110_g11122	100	4e-129	459	0	1.62875	1.62875	0.141411	1	Phosphatidylinositol transfer protein [phytophthora cactorum]	CGGCTTAAAGCTGCTTCGCCACACGAGCGTCTCACCCAGTTGCGTCTTGGCCTTCTCCACATCGTTGGCGTTGGCACGGAGGAACTTCTGCAAGATGAGCTTGGTCGAGAACTGGCCGCTCGGGTCCAGTGTCACGCCGTAAACCTCGTTGTAGCCATTGGCGGCCGTGATGAGCGACGGCAGCGCCTTAAGAAGCTGGTTGATGGGGTGGTCCTCTGCGATGGCAGGCCACTCGAGTGCAGACGACATCGCTTCGGCGGTTCAAG
TRINITY_DN39481_c2_g1	TRINITY_DN39481_c2_g1_i1	MJFZ01000425.1	RAW29475.1	PC110_g14174	100	0	1679	0	1.62875	1.62875	0.0112165	0.699419	Pectate lyase d	TTTTTTTTCAAGTTGAAGTGAACATTTATTCTGAACTTGACTGTTTTTCCATAACGACACCTTTTTTATCTCCTATATACCAACTCGCTCCCTTTGGTTAGGTTCCTCGCCATATTCCTTCGTAGGCGACCGCTCACTTGTTTTGTTGGGAGACGTCTTTGTCGTTTTTGCTTTCTTTGGCATCGTTGGCGGGGCGAACCGTTCCGACGGTCTGCTGCTGCTGCTGCTGGGCCCCACCCTCGACAAGGTGGATTTGGTCCATCGAATACTTGCACACGGGTTTCTTAGGGCCATTGCCAAGAATGAGCGGCTTGTCGCCCTTCTGCACACCACGCGAGTAACTGCACTCGGTGTAGTTCTCAGCACCAGGCTTCACGCGGATGTTGTGCAGGACGGCCT…
TRINITY_DN184482_c0_g1	TRINITY_DN184482_c0_g1_i1	MJFZ01000050.1	RAW40264.1	PC110_g3526	100	1e-159	560	0	1.62825	1.62825	0.153655	1	Hypothetical protein l917_19527 [phytophthora parasitica]<>hypothetical protein f444_20356 [phytophthora parasitica p1976]	GTCCAGGTTGAGGAAAATGCGGTCGACCGGGAGTTTGAGCACCTCAGCCGCTGTGGCGGTCAGGGATGCAGCCGTCTTGGGATTGAGGTCAGGCCCGATGCGGCCAATGCTGCGGATGTGGATAAAGGCACACGGGGCGTCGGATGCCTGAAAGATCATGGGCGTGTCCAGGTCCAGTTGCACCATCACGTAGGCCTCAGGCTTGCCCAGAGCGGCCGACAAGGCTTTGGACAGCGCATGTAGCGCCGTGGGGACGTCCACGTTGGACTTGGGCACGTTACTGGTCACGTGGACGAACGGCATGATTACA
TRINITY_DN223688_c0_g1	TRINITY_DN223688_c0_g1_i1	MJFZ01000461.1	RAW28910.1	PC110_g14726	100	0	649	0	1.62675	1.62675	0.192552	1	Myotubularin [phytophthora cactorum]	CTCTCGGATACGTCGGACACATGGCAAATGAGGCATTCAGCTCCGTCACTCTGTAGGGACTGCTACCGTCTCTCAGTGCCACACCCATCCTGGCAAAATCCTCATAGAGATCATAGAGTGCATGCCCCTGGAGATCCTCCTGCATCGGTCCGATCGACGTAAACGCAAACAAGTTCAGCGGTGTATCCACATAAGCGTATCGGTTTA
TRINITY_DN324367_c0_g1	TRINITY_DN324367_c0_g1_i1	MJFZ01001126.1	RAW23139.1	PC110_g20425	100	0	2150	0	1.61825	1.61825	0.00432405	0.414084	Elastase inhibitor \\ 3.60e-09 \\ 99.17 % \\ go:0005829-iea \\ cytosol-iea \\ go:0005829 \\ cytosol	TGGACAAGCACACACACCCCACCTCCTCGAAAGATGAAGTTCACCGCTGGACTTGTTCTTGCCGCCGTCGCGGTCGCTGGTGTCTCCGCCGAGTCGACCACCACCGTGGACCCCAAGACGCTTACTCGCGTGGACCCTGCTACGATTATCGGTCTTGGTCCTGCCGTCCCCGCTGGAAACAACCCCAAGATCAAGAAGGCTATGGAGGAGCTGGCGGGTCCCCACTCGGCTTCTGGCAGCGGCAGCAACTACTACACCATTGACCCTCGAACGCTGCCAACTGAGAACCCTGCTTATTTGCAGGGTCCCGGCCCTCAGGTGCCTATCAAGGACCACCGTCAGCTAAGCTCGACCAACACCCTGCAAGTCGACCCCAAGTCTCTGCCGGTTCTAGACCCG…
TRINITY_DN140813_c0_g1	TRINITY_DN140813_c0_g1_i1	MJFZ01000080.1	RAW38817.1	PC110_g4933	100	5e-113	405	0	1.61825	1.61825	0.0745371	1	Hypothetical protein pc110_g4933 [phytophthora cactorum]	CCGATCTAAAAACTTGTACGCAATGACCTGGTACACCGGACGCGTCTGAACAAGGACCCAGAGCTCTTTCAGGTAAGTACTGAACACCATGCCCTCGTGCTTCTCCTCTTTGATGAAAAACCACGTGAGAGGCATTACGGGTAGGCAGACGATAGTCAGGATGATCATGAGCTGAGGGAAGCTCAATGAGAAATCGAAGTCACCACCATAATGAGTGCCGTTGAAC
TRINITY_DN258515_c0_g1	TRINITY_DN258515_c0_g1_i1	MJFZ01000350.1	RAW30850.1	PC110_g12808	100	4e-114	409	0	1.61525	1.61525	0.038932	1	Gnat family acetyltransferase \\ 1.70e-24 \\ 76.05 %	CAGCACCTTGTTGGTCCCAAGCGGCGGCGGACGAATCCCCAGCGTCTTGGCCTTGTCCAGTAGTTCATCGTACAGCAGCGGCTTCTGCTCGCCCAGCTTGGCCGGAAGCCCCACCGCCTCCTGTGCCATGCGGTCGAAGGAACCTCCTTGGCGAAGAAGCAGAAAAACTGCCAGCAGCGAGCCCACGAACACCATGGCACCCGCCGCGATACCGATGAGCA
TRINITY_DN176344_c0_g1	TRINITY_DN176344_c0_g1_i1	MJFZ01000025.1	RAW41735.1	PC110_g2042	100	3e-115	412	0	1.61325	1.61325	0.185739	1	Hypothetical protein pc110_g2042 [phytophthora cactorum]	CGAGAGCGAGGAAGACCGTCTACTGAAGACCAAGATTCGCCGATTGTACGACGTGGCTAATGTCTTGGTAAGCGTCGGATTGATCGAGAAGCTGCAGCTTTCCAACTCCCGAAAGCCCGTATTCCGGTGGAAAACGCGCAGCGCAGCAGCGACTCCTAGCACTACTCAGGCAAACTCCACGTTCACGGCTGACGAAAGTGAAAACAAACCTGCTCAGCCTCTG
TRINITY_DN191502_c0_g1	TRINITY_DN191502_c0_g1_i1	MJFZ01000014.1	RAW42544.1	PC110_g1270	100	6e-72	268	0	1.6075	1.6075	0.202848	1	Hypothetical protein pc110_g1270 [phytophthora cactorum]	CGGGCACGGAACCAGACCCTGCGCACAGCGACGACGCATCGATCGAAAGGCTGTAGGTGGCGTCGCGGCAAACACTCACATCCACAGAAGCGCTAGTCGATGCGCTCAACGCCGCGAGCAGCAGCGGGAGTGTATATAGCATCATTATCCTGGTAGTGTATGTACCGCGCAGAGCGTAGTTGGCCGTTTCCAGTCGGCCCTCGACGATAAGAAGCG
TRINITY_DN321896_c0_g1	TRINITY_DN321896_c0_g1_i1	MJFZ01000651.1	RAW26428.1	PC110_g17165	100	0	1136	0	1.60675	1.60675	0.0506758	1	Proteasome subunit beta type-3, putative [phytophthora infestans t30-4]<>hypothetical protein pptg_14216 [phytophthora parasitica inra-310]<>hypothetical protein f443_12663 [phytophthora parasitica p1569]<>hypothetical protein l915_12386 [phytophthora parasitica]<>hypothetical protein f444_12772 [phytophthora parasitica p1976]<>hypothetical protein f441_12625 [phytophthora parasitica cj01a1]<>hyp…	CCACGCTTCCCCCCTTTGAAACAAGAGAAATCTTACAGAACTGTAGCGCTGCCGAAGACACCCATGTCCATCTTATCGTACAACGGAGCGGCGATCATCGCCATGGCAGGCAAAGATTGCGTCGGTATCGCATGCGATACCAGACTAGGCATGCAGGCACAGACGGTGGCCATGGACTTCCAGAAGGTGTTTCGTGTGACGGACAAGACGTTCCTGGGCCTGGCGGGCCTCGCCACCGACGTTCAGTCGGTGTCGCAGCTGCTTAAGTTCAAGATCAACATGTACAAGATGAATGAGGAGCGCGACATCAAGCCCAAGACGCTGAGTGCACTGCTGTCCAACATGATGTACGAGAAGAGATTCGGCCCGTGGTTCGTGGAGCCCGTGATCGCCGGCCTA…
TRINITY_DN344622_c0_g1	TRINITY_DN344622_c0_g1_i1	MJFZ01000007.1	RAW43117.1	PC110_g689	100	3e-91	333	0	1.60625	1.60625	0.169663	1	Hypothetical protein gq600_1047 [phytophthora cactorum]	CTTGAGGTTTGGAACAATATCTCTCGCGCTCTGCTGGCTCCGCTTAGTCCTTGTGGCCGGCATCGCTCTGCTCCTGCTGCATTGCCGCCTCATGTGCCTCCCGTCGCTCGATGTTGCGCTTCACCAGCACGCTAAAGCCGCGCGTCACGTCCGCCAGTCCGAAGGCGGTGACCAGCACCAGGCCGCCCGTCACTGTCTTGTGCAGAATGTCCGCCACCTTGCTGGAGCCCGGCATGATGTCAATGTGTCAATCGATGGATGGCGTTT
TRINITY_DN217758_c0_g1	TRINITY_DN217758_c0_g1_i1	MJFZ01000426.1	RAW29453.1	PC110_g14187	100	0	998	0	1.6045	1.6045	0.0522034	1	Dual specificity protein kinase shkd [phytophthora nicotianae]	GCCACTGCCTGCCCCCTTCTTGTCCTCTTTCGGTGCGTTCTTCTTGTCCTGAAGAGCCTGCGCCTCTTCTTCCTGCTCTTCCGGCCACAGGTTGCGCGGGTTGAACGGGTTCGTGGGCGCCAGGTCACGCAGGATCACGGGCATGCGGTCGGGCCAGACCTTCTGCCAGTTGACGTCATACATATCCGACTTCTTGTCCCCCATGGCAGTCTCAGGATTCCGCTGCTTGTTGCCTTGTTACTGTACCCGCCTGAGTGAGGGAGGTCG
TRINITY_DN267100_c0_g1	TRINITY_DN267100_c0_g1_i1	MJFZ01000737.1	RAW25560.1	PC110_g18022	100	0	946	0	1.604	1.604	0.355918	1	Hypothetical protein pc110_g18022 [phytophthora cactorum]	CCAGGATGTTCTTGAGAACGGGGAGGGTGGTCTTCGGCATGGGCGGCAGCTTCCGAGCTTCGGTTGCCTTGTTCTTCTTGGAATTGTGCAGTAGCAACGTCAGTCCCAAACTCACAGCCACTGCGGCGGCGGCGGTGACGGCCACGTCGTTCTTGTCGCCGAAAAGCTCTGAGACCGATTTCATGGCGAGCTAGTTACTGCTCAGTTGTCCGCTCTTGGCGCCTGGAATTCCGACGGGCTGGTCGGT
TRINITY_DN291219_c0_g1	TRINITY_DN291219_c0_g1_i1	MJFZ01000725.1	RAW25672.1	PC110_g17916	100	5e-174	608	0	1.60375	1.60375	0.168803	1	Glucose-6-phosphate 1-dehydrogenase [phytophthora cactorum]	CCTGGGCCGACTCAGCAAGATCCACGGCGAAGAAGAAGACGGCCACTCCGCGATCACCATGAGCCTTTCGAACAGCAACAGTACAAGCTCCCTGCCTCCCGTGGACGAGCACAACGCCTGCGAGTACCTCGACACGGCGCTGACCGTCTTCGTGATCGGTGCGTCGGGGGATCTTGCCAAGAAGAAGACGTACCCGTCGCTTTTCGCGCTCTACACCATGGGCTACCTGCCTGAACACGTGGTTATCGTGGGCTACGCTCGCAGTGCCAAGAGCGAGACCGACTTCCGCGCGCAGATCGCGCCCTGGATCAAGCCCAAGACGCCCGAGG
TRINITY_DN208157_c0_g1	TRINITY_DN208157_c0_g1_i1	MJFZ01001198.1	RAW22848.1	PC110_g20716	100	0	715	0	1.60075	1.60075	0.0433854	1	Zinc finger, ring/fyve/phd-type \\ 1.40e-53 \\ 93.84 % \\ go:0000166-iea;go:0005524-iea \\ nucleotide binding-iea;atp binding-iea \\ go:0005524 \\ atp binding	CTCTTGTGACCGCGCTGCACGATGCCTAAGGACGGATTTACGAGGAATCCCTATCCGGACCTCAATGTGACCGAGCAGCAGCGAGAGCAGCTCATCGAGCTCGTGAACGGATGTGTACAGAACCATTTCCAGAAATACGAACAGTTCTTCGTCACGGACCATCACCACGTGGATGAGCGTCGCTGGGAACACGTCAAGTCCAAGGACGATCTCCACGTCTACAATGAACGTTCTCAGAAGGATCAGGCGCGCAGGGT
TRINITY_DN112232_c0_g1	TRINITY_DN112232_c0_g1_i1	MJFZ01000012.1	RAW42724.1	PC110_g1077	100	0	815	0	1.59925	1.59925	0.229311	1	Putative glucosylceramidase 4 [phytophthora cactorum]	CTGCGTACAAGATCGAAGGGATCAATATCTGGGCCATGACGACGCAAAATGAACCTGACGAGCCCCTCGTTAAGCTGAACGCGTGGCAGAGTCTACGATTCACAGCGGCGACTGAGCGTGACTTTATCAAGAAAGACCTTGGTCCACGAATGAAAGCCGACCACCCGAATCTGCAGCTTATCGTCATGGACGATAACAAGAGCAACCTGCTCAATTGGTTGGCGGCTCTCGAAGACAGCGAAGCGGCTCAAT
TRINITY_DN200372_c0_g1	TRINITY_DN200372_c0_g1_i1	MJFZ01000147.1	RAW36158.1	PC110_g7563	100	0	833	0	1.59425	1.59425	0.0666837	1	Hypothetical protein pc110_g7563 [phytophthora cactorum]	CCGATCTCTCCGACATTTTGTTTGAGCCATCGGCGCCACCAGGAAATTCTTCCTCGCAGTCATCACCATGGAGCACCATCTTGTCGTCAAGGTAGAGCTCGCATGGGCCGGTGTGGGTAAAACCGCCTCCTCCGTTACCCAACCATTTAACTTTTCCGTCGGAGGGGACTGGCTGCGGGTCCACGTCCGTACGCGTGTAGCCGCATTTCTTATCCTTGACCATGTCCAGCACGACATCCTTGACGCTCATGCCCTTCTCTTTGGCCATGGTCTTGAACTTGCCGACTTGGTCACCGCCAGAGCCGATGTCCCAGAAATTGTCAATCATCGTGACCCACTCGACGGTTGGCGCGCCATCTTGGAAGGTCGCCTTGGGCTCCTTGAGATTGCCGTGGGCGT…
TRINITY_DN205434_c0_g1	TRINITY_DN205434_c0_g1_i1	MJFZ01000316.1	RAW31587.1	PC110_g12066	100	1e-70	265	0	1.594	1.594	0.00764535	0.564009	Hypothetical protein gq600_24294 [phytophthora cactorum]	CCCTACCACTACATCGCCAGCCAGAGCTCCATTCGAGTTCGGCTTCCGCGTCGTCGTGGTACCAGAAAGAAACCTCGAGAAAGAAGCGGCAAAGTACCAGGAAACGAACGCCCGGCCTTAGGGATCCGCAAGACACAGGTCGGCAAAACAGGCAAAACAGTCAACAGACTCCAGACAGGAAGAAATGCAGACCTCGCCGTGGCTTCTCGTTGCCACCGTGGCTCTCACGGGTACAGCTGACGGTGCCAACGCGGCCAATGCCGTCTTCATGGCCAGCACGTC
TRINITY_DN254500_c0_g1	TRINITY_DN254500_c0_g1_i1	MJFZ01000965.1	RAW23924.1	PC110_g19646	100	6e-107	385	0	1.59325	1.59325	0.157765	1	Hypothetical protein pc110_g21644 [phytophthora cactorum]<>hypothetical protein pc110_g19646 [phytophthora cactorum]<>hypothetical protein pc110_g17355 [phytophthora cactorum]	GTCATCGTCCTCTTCAACCTCTTCCTCGGTACTTGAGCTAGTATCGCTCGGTCGAGCTGCAAGCAGCTGGAAAACCACACGATGCTCCTGACGCAAAGCTTCTTGAGCGCGACGGAACACACGAGTGTCCGTGACAAGATTGACAGCCTTGGAGCTGATACGGGGATCCAGCAACATGGCTTTGATTTCATCATCAACTTCAGACGAG
TRINITY_DN290349_c0_g1	TRINITY_DN290349_c0_g1_i1	MJFZ01000014.1	RAW42560.1	PC110_g1284	100	0	1179	0	1.5895	1.5895	0.0309149	1	Chaperone protein dnaj 2 [phytophthora nicotianae]	CGCCATACTGGTCGTACAGTTCGCGCTTCTCCGGGTCACTGAGCACCTCGTAGGCCACCGTGATGGTCTTAAAGAGCTCCGGGTCGCCGCCCTTATCCGGGTGGTTCTTAAGCGCCAGTTTACGGTAGGCCTTCTTGATCTCAGCGGCCGTGGCCGTCTTGGAGACGCCCAGAGCCTCGTAGAACTTGTTGTTGTCCACGGGCTTGGACGGGCCGCCCGGGCCGCCCTCGAAGCCGCCGCCGAAGAAACTCTCGAATCCGCCACCGAACATGTTGGACTAGATGTGTGTGTTAATGTATCAGGCTGGGGGGATTTCTTCTTCCCTGCTGCCGGTCCGGTCGAGTCTCTGTG
TRINITY_DN292828_c0_g1	TRINITY_DN292828_c0_g1_i1	MJFZ01000002.1	RAW43670.1	PC110_g151	100	3e-141	499	0	1.5875	1.5875	0.107625	1	Hypothetical protein pptg_12755 [phytophthora parasitica inra-310]<>hypothetical protein f443_22706 [phytophthora parasitica p1569]<>hypothetical protein l915_11658 [phytophthora parasitica]<>hypothetical protein f444_11632 [phytophthora parasitica p1976]<>hypothetical protein f441_11902 [phytophthora parasitica cj01a1]<>hypothetical protein f442_11457 [phytophthora parasitica p10297]<>serine/arg…	ACGGCGGCCACCACCACCGCCACCGCCATCCCGGCGGCTTCCACCACGAGCGAGTTCAACACGAATGCGTCCACCGAGGAAGTCGCGGCCGTCCATGGAGCGAATAGCATCATCAGCGTCACGCGGGTCTTCAAAGTCCACGAAAGCGAAACCGGGCGGGTTGCGCGCCACCCAAATGTTGGACACGTGGCCGTAGCGGCTGAAACCGTCCTGGATCTCGCGCGAAGTGGCGTCGCGCGGTAGTCCGCCCACGTATACGCGAGTGCCCATGCTGCTGATCTGGTCTGGGGAGTCTTGGAGTGAGGGGGGTCGGTCAGCGCCTTGCTTGGTGCGGACGGAC
TRINITY_DN352660_c0_g1	TRINITY_DN352660_c0_g1_i1	MJFZ01000394.1	RAW30007.1	PC110_g13629	100	4e-98	355	0	1.58575	1.58575	0.0264833	1	Nudix hydrolase domain-like	GGCGTTGAAGAGTCTCGGAGTCTGGCGCTTGAGCTCTTCCCAGTTCAGTATCTTTTGGTGCTCGATAGAGGGATCTGGATGTACGTGGCGGTTGAAGCGGCTTGAGAGGCAGACATTCACCTGGTCCACTGCTAACGGAGCCTCGAAGCTGCGTACCGAGAAGCTCATGAGGCGGCGCAGCGGCAGCAGCATCGACCCGTTCCC
TRINITY_DN168334_c0_g1	TRINITY_DN168334_c0_g1_i1	MJFZ01000077.1	RAW38970.1	PC110_g4812	100	1e-139	494	0	1.58525	1.58525	0.246008	1	Hypothetical protein pc110_g4812 [phytophthora cactorum]	CACGATGTTGACGAGTGTAGTGCGCGCGAAGGCGCTAAATGCACCCCGCTTACATGCCGCCCGCTGGATGAGCACGGCCACCAACGCGACGCAGTTCAAGGTGGAGATGCTGGGCGGAAAGGACGCGGGTATCGCTCTCTTCACCATGGACCGCCCTGAGGCGCGCAATGCACTGGGCCGCCAATTCATGGCCGAGTTCCGTCAAGCGCTGGACCAGGTCCGCTTCGACCCCAAAGCCCGCGTCGTGATCTTACGCAGCGTCGCCCCC
TRINITY_DN248615_c0_g1	TRINITY_DN248615_c0_g1_i1	MJFZ01000827.1	RAW24836.1	PC110_g18741	100	5e-174	608	0	1.5835	1.5835	0.134154	1	Porphobilinogen deaminase, dipyrromethane cofactor binding site [phytophthora cactorum]	TTATGGACATGCCGGTGTCTCTGAACGAGGTGGATAACAGAGACCAGCTCGGAATTGGCACGGAACGCAACCCCCAACTGTCGGTGTCTAGTGTCAAAGACCAGCAAGTGGAGAGCGTCAAGGTGGAGGACAGTGAAGAAAGCTTGGAGCCACTTGACGCGTCACTTATTACTCTGTCGACAGCCCCGCGTGCATTCTGGCAGTCTCTGTTCAACCTC
TRINITY_DN343160_c0_g1	TRINITY_DN343160_c0_g1_i1	MJFZ01000001.1	RAW43818.1	PC110_g14	100	5e-123	438	0	1.578	1.578	0.133891	1	Histone-binding protein rbbp4, n-terminal [phytophthora cactorum]	CGCTACCGACAATCGCCACTGCATTGCCATCCTGGAGCCATGAGCCAGCAGAAGAAGCGCGCGGCCGCCGAGTTCTCAGGCGACGTGAAGCGCCACACGGCACAGCAACACAATGGCGAGGAAGACCTAGTGTTCGAGGACCCGTTCGGTGATGACATGGAGGACGAGGAGATGATCGAGAGCGATGGCGACGAGGAAATTGTGGACGGTGAGGCTTCTAGCGCTGACAAGGACGTGGACATGGACGGCGATGAGCAGACGGAGAAGCAAG
TRINITY_DN16843_c0_g2	TRINITY_DN16843_c0_g2_i1	MJFZ01000278.1	RAW20173.1	PC110_g23385	100	0	1443	0	1.576	1.576	0.00839875	0.593441	Hpr(ser) kinase/phosphorylase, n-terminal domain-like [phytophthora cactorum]	CTGGTGGTAGAGCTCTGCTGGATCGGAGAGTCGTTGGACGAGTCGAAGCCGTCGAACGAGTCCTTGGGAGCAGATCCGCCGGCGGATTCGACAATCTCACCGGGGGTCATTGCGCAGTCGGTCGAGCCAGCGGAGACGTTGCTGGCAAGCAGCGCAACCGCGGTCACGAGCAGAGCGTGATACAGACGCATGGTTTCTTGTTGGTCTTGAAGCCGCTGGACTGTGGCTGGAGG
TRINITY_DN258535_c0_g1	TRINITY_DN258535_c0_g1_i1	MJFZ01000090.1	RAW38390.1	PC110_g5398	100	0	758	0	1.5745	1.5745	0.258727	1	Chromo domain-like [phytophthora cactorum]<>hypothetical protein pc110_g5398 [phytophthora cactorum]	CTGGGGTCTTCTTGAGCGCCACCTTCTTGCCCTTCTTGCGCTGATAGAGAGACGACACCGGCAGGAACTCGTCGTAAATTGACTCCCAGTCCGAGTAGTGGATCTGCACGAGAATCTTGTCGTGCACCACCTTCAGCACCTCCGCACGGTTGCGTTTCTCGAAGACCTGCACACCAATGACGTCGCCCACCTTGAGGTTCAGTGAGTCCCAGTGAGTATTCGCAGCCGTTGTCTGCGCCTTGGTCTTGGCCAGCTTCTTTTTGCTCGCCGCAGCTTTAATAAT
TRINITY_DN9006_c0_g2	TRINITY_DN9006_c0_g2_i1	MJFZ01000289.1	RAW32166.1	PC110_g11495	100	4e-95	346	0	1.574	1.574	0.0039251	0.391963	Uracil phosphoribosyltransferase \\ 4.30e-55 \\ 95.50 % \\ go:0003677-iea;go:0016779-iea;go:0016757-iea;go:0003899-iea;go:0006351-iea;go:0016020-iea;go:0016740-iea \\ dna binding-iea;nucleotidyltransferase activity-iea;transferase activity, transferring glycosyl groups-iea;dna-directed 5'-3' rna polymerase activity-iea;transcription, dna-templated-iea;membrane-iea;transferase activity-iea \\ go:0…	CACGGCCATGCTGACGTTCGTGCTGTGGATGGTGCAGGCTGGTCCGTTGGGCGAGAAGGACGACACGTCGCTGAAGACGGCGTTCTTCTTGATGATCATCGCGATGCTGCACTACCCGCTGGCGGTGTTCATGTTCTGGAAGCACTTGCAGTTGGAGGCGGGAAAGCAGGGCGGTTCGGTGGCCTAGAAGACAAACACCAAAGCAGAACTGTCAACGAGCAAGGCTCGCTACAATTTCACAGTCCAATACATACCCGGGTTTTTTGCACTAAA
TRINITY_DN171387_c0_g1	TRINITY_DN171387_c0_g1_i1	MJFZ01000237.1	RAW33442.1	PC110_g10231	100	3e-146	516	0	1.57275	1.57275	0.0471345	1	Small nuclear ribonucleoprotein e \\ 4.60e-05 \\ 100.00 % \\ go:1901409-iba;go:0016538-iba;go:0000307-iba;go:0045737-iba;go:0005634-iba;go:0045944-iba \\ positive regulation of phosphorylation of rna polymerase ii c-terminal domain-iba;cyclin-dependent protein serine/threonine kinase regulator activity-iba;cyclin-dependent protein kinase holoenzyme complex-iba;positive regulation of cyclin-depend…	CTGGCTGCTTGGGTTGGCTAGTTGGATCCGTTGGTCGTGTCGACGGCCATCATGAGCGTGATTGTGTCGCCCTTGAGCAAAATGCGGCCCAGCGGCGTGCGTTTAAGGTTCTTCACATCCAGCTCCTCAGCGTCGTCCAGCACCAGGTTCATGTACTCATCGAAGCCCATGATTCGACCCTCGATTCGCGTGTTCACCTGCTCATAGAGCCACACCTGGATGCGAGATTTATTCTGCAGGAATCTGAACATCAGATTAATGGGCTGGGTCATCAATTTCTGCACTTTGGTACTCATGGTGGCTGAAACGGAGTGATCACTGGGTCGGTCTTCTGTCTTCTTGCTGTTTGCTTTCCC
TRINITY_DN104168_c0_g1	TRINITY_DN104168_c0_g1_i1	MJFZ01001613.1	RAW21687.1	PC110_g21870	100	2e-102	370	0	1.572	1.572	0.18864	1	Hypothetical protein pc110_g21870 [phytophthora cactorum]	CCCTCTCCCCATGTCGGACCTGTCTAAGTTCGTCGCCACCTTTGCTGTGGGCTCAGCCGTGGGCGTCGCGGCCACGGCCCTGGTCCTCCGTCAGCCCAAGAGCCTCAAGGCGCTGCCCAAGCTGTACATCTATGACCACTGCCCGTTCTGCGTGCGTGCGCGTATGATCTTTGGCTTCAAGAAGGTTCCTCACGAACTGGTATTCCTGGC
TRINITY_DN325556_c0_g1	TRINITY_DN325556_c0_g1_i1	MJFZ01000099.1	RAW37999.1	PC110_g5767	100	4e-108	388	0	1.572	1.572	0.18864	1	Hypothetical protein pc110_g5767 [phytophthora cactorum]	TGATGCTTGCACGACGTCTCCAGCAGCTTCGGACGCTCTCCGCAGGGCCCAAAACCAATGCAGGGTCCATTATCAAGCTCCCAACTGCTCGCAATATGTCTGGCAAAGGTGATTCTGAAGATTGGAACGATCTCGGTACCGTTCTCAAGGAGCTTCGCAATATATCGAGGGAAAACGGACTGGAAGGTAAAATGCCGGACACGAAGCTAC
TRINITY_DN233828_c0_g1	TRINITY_DN233828_c0_g1_i1	MJFZ01000131.1	RAW36694.1	PC110_g7015	100	0	743	0	1.57025	1.57025	0.213694	1	Ph domain-like [phytophthora cactorum]	CGATGATGGTGGGCGTGGCGGCCGGGGTGGCGACTTGATGTCAGCTATTCGCGGTCGTGGAGGTGGAGGAGGAGGAGCCCCTGGACGTGGAAACCTGATGGCTGCTATCGCTGCACGGAAGAAGGACTAGAGAGCTAGACCAGACCGAGCCACTTGTGATAGAGCGAGAAGTTGGCGCCTGTAGCTAGTGAGGAGAGAAGCGTAAATCAACAGAAAATGCAAAAAGAGAAAGATGAAATGCG
TRINITY_DN280787_c0_g1	TRINITY_DN280787_c0_g1_i1	MJFZ01000138.1	RAW36489.1	PC110_g7235	100	1e-68	257	0	1.5695	1.5695	0.0442521	1	Cct domain \\ 5.60e-27 \\ 79.25 % \\ go:0008270-iea \\ zinc ion binding-iea	ACGACCCAGGCTCGAAGAACCGCCCGCATATCCGCAGCGAAGCCATTAGCCGCAGTAGGAACTGCCGCAGCCACCCGTTCCCACCATGATCGAGTCCGAAGTGGCCGAGACGCTCATGAGCCTGTCAGCGCCCGACGAGCGCAAATTCGCCGACAATCCGCTATACGCCTCTGAGCCACCATCGTCATGGCAGGCTGGCAAGAAGCGCGGCTTCGCGGCCTTCG
TRINITY_DN184629_c0_g1	TRINITY_DN184629_c0_g1_i1	MJFZ01000025.1	RAW41760.1	PC110_g2057	100	1e-104	377	0	1.56825	1.56825	0.027077	1	Hypothetical protein gq600_13626 [phytophthora cactorum]<>hypothetical protein pc110_g2057 [phytophthora cactorum]	TTCCGGATAAAAAATGAATTTGAACGAGACTGCACCGTTCTCTGTCATCGAGTACGGAAGGCTCTACTCGATGTTGAGCTTCTCGCGACGGGCCTTGACCTCCTGGTCCACGATGTCCTGCGGTCGCTCGGATGAGAAGAGGTCGTGGCCAGCCTTTTGCTGCTTTCGGATGACGGGGTAGGCGCAGATAGCCAGGCAGATGGATGTGCCGACGAACACCTTGCCGCCCTGGCCCAGTGGCAGCTTCTCGAGTAACGTGAGGAGCATCTTGACGGGCGAAAGTGACTGAGCGCTTTGTGTCCGCTGCTT
TRINITY_DN303432_c0_g1	TRINITY_DN303432_c0_g1_i1	MJFZ01000164.1	RAW35592.1	PC110_g8138	100	3e-85	313	0	1.56675	1.56675	0.258637	1	Nad(p)-binding domain [phytophthora cactorum]	TGCTCTGGAGTGCGGTCTCTCGACGACCAAAGACAGCGACCTTGGCGCCGTACTCGGCGAGCTTGACAGCGATCTCCTGGCCGATTCCGGAGCCTCCACCAGTTACGAGAGCGACGCGGCCAGCGCAAGCGTCGCGACGAAAGACACGCTGGATGCTAGCAGAGTCCATGGCCACAAGGAGGTGTAAGAGCTGTAGAGACTTGAAAGAG
TRINITY_DN185377_c0_g1	TRINITY_DN185377_c0_g1_i1	MJFZ01000024.1	RAW41847.1	PC110_g1976	100	8e-137	484	0	1.566	1.566	0.193988	1	Hypothetical protein gq600_2331 [phytophthora cactorum]	CAGCCCAAGCAGCAAGTTGAAGCCCAGGAATCACCAGTCATGGCCCCCGTTCCGCACTACGTCAAGTCTGTCGCGCTCAAGAACTCGACGTCGCACCACGTGACGGTGGTTGCGACCTTCGGCTCCGACGAGTTCGAGGCTGAGGGCAAGGCCAAGATCAAGGAGACGTGCGAGTTGGCGCCCGGAGCCGAGACGACCATCAAGGAACGCGAGTACGACATGGGCGGCTGGACGGCCACGGCCGCGCTCTTCTCACTGGAGGTGGAGCACTCCACGGATAGCAAGCTGCTGGGCAAGACGCC
TRINITY_DN187169_c0_g1	TRINITY_DN187169_c0_g1_i1	MJFZ01000169.1	RAW35414.1	PC110_g8272	100	4e-103	372	0	1.56525	1.56525	0.158436	1	Hypothetical protein pc110_g8272 [phytophthora cactorum]	TGAGGTTGTTGTTCATGACACCGCGGACAGAGACCGTTTGCAGGACACAGAACTTGGTTTCAACGAGCATAGCGCGCAACTTTAAGCCAAACTCCAGGTCTTTCTTCGAGACTTTATGCGTATGCTTGGCTCCCAACACAGCAGTAGCTACTGTCGAGTCGAAACCCAGCAGCGGCAAATCACTCAGCTCCGCGCGCTTCA
TRINITY_DN303085_c0_g1	TRINITY_DN303085_c0_g1_i1	MJFZ01002732.1	RAW20531.1	PC110_g23027	100	4e-149	525	0	1.56475	1.56475	0.202343	1	Escrt-ii complex, vps25 subunit, n-terminal winged helix [phytophthora cactorum]	TGCCAACAAACAAGCGAGCATGGACAAGTTTTCGTACCCGGAGTACTACGACTTTCCCCCGTTCTTCACGTTGCAGCCCGTGCGCGCCACACGCGAGAAGCAGCTCGTACTGTGGCAGCAGCTTATCCTCGAGTACCACCGTGCGCATGACCTCCCGCTCTTCCAGCCGCTGGCCTCGACGCTGTTTGAGAACGTGACAATATCGAGGAACATGGCGC
TRINITY_DN117227_c0_g1	TRINITY_DN117227_c0_g1_i1	MJFZ01001040.1	RAW23530.1	PC110_g20037	100	7e-168	588	0	1.55675	1.55675	0.118633	1	Protein of unknown function duf4455 [phytophthora cactorum]	GTCCTGCACAAAGTCCATACTAACTCGGATGTGTTCCTCCGTGCAGCTCACGATGCGGCCCTTGAGCACTTCGCCCACGAATGGCCTGAACACAACCAAGCGGAATTCCACCTGCGAGTGCGACGTGCCATCCGACGGGTGGACGAACGCGTCACCGATGCTCACGAAGTCATAAAGCGTGATACAGAGCCCCACATCTGCGATGACCTTGTTCGCATACTTGCGGTCGATCTCCTCGACCAGAACTTGAGTGTAGTCAGCGTCAAAGAGCTCCGGAGCTACCGGAATCACGTCCGAGATGCGCGTCAGTACGAACATAGTGACCAAAGTGAAGTTTTTGACTGGAG
TRINITY_DN324853_c0_g1	TRINITY_DN324853_c0_g1_i1	MJFZ01000904.1	RAW24309.1	PC110_g19254	100	0	1149	0	1.5545	1.5545	0.0296211	1	Peptidase s1, pa clan [phytophthora cactorum]	ACCGCCAACTGCACACAGCATTCCAAGCACCTCTCTCAAGACAGTCAGTCCTCGCACGATGAAGATCGTCTCCACGCTTATCTCCGCTTCGCTCATGCTCGGGTCGGCATCTGCCATCCTTGGCGGCCAGAAGGTCCCGCAGGGCTCGAAGACCTACACGACGGGTCTCCGCACCACCATCGACCCCAAGTCACCCGATGACTTCAGCTTCTGTGGCGGTGCTCTTATCACGCCTACCCACGTCCTCACGACTGCGTCGTGCACCACCACGGCTAAGGCCAACTTCGTCTCGGTGGGTGCGCACTACGTCAATGGAGGCGAGGACGGCGACGAGATCAAGGTCCTGTCGGTGACGAACCACCCGCACTTCAACGCTAAAACGCTCGCTAACGACTTCGC…
TRINITY_DN216732_c0_g1	TRINITY_DN216732_c0_g1_i1	MJFZ01000453.1	RAW29036.1	PC110_g14610	100	0	715	0	1.55425	1.55425	0.00390917	0.391315	Hypothetical protein pc110_g14610 [phytophthora cactorum]	GTTGCTAATGTTCCTAGATGATTCTACTCGGTAGAATCTGGATTCGGGTACGGTTGCAATATGAAGACAAGATTTCCACAGGAAAAAAATTTTGTCCCAGGGCAGGTCTAGCGTCGATGTTTTGGCCTCTAGGCCAATTGAACTTGGTAGTGCCTCTGGAAACATTTTAGGCTCGAAGACGACGGGTGTTCTTGGCTTGTTTTTTCTTCAGCCATTTCTCGTACATCTTGCGAAGGTCCTCTTTGAGATATGGCGTGTCGTTCGGGTACATCAATCCAATGGCCGTGTACGGCCCGTGAATTTGGCTCCTGTCGAATTTACGTGTTCCTCGCCCGCCTCCTCCTCTGCCGCCTCCTCCGCCACGCCTGCCTCTTTCCTCCAAATCTGCTGCCGTATCAT…
TRINITY_DN62837_c0_g1	TRINITY_DN62837_c0_g1_i1	MJFZ01000157.1	RAW35844.1	PC110_g7886	100	2e-122	436	0	1.55375	1.55375	0.219806	1	Hypothetical protein pc110_g7886 [phytophthora cactorum]	ACGCGAATGGCGACTCTGAGGTGCTCACTTGTCTCTGCAGGATCATTGACGCCATGGAACCTCCCTGACTGAACCCGAAGATGCCGTCGAACGGTCCCTCTTTCTTGACGAAGTTCGCAACGTAATCAATCGCTTCTTCCACCTGCGAGAGCAGATATTGACCGGTTTCTTCGTCACGCGTGAAGTCGCACCACTTCAATTGGCTGACGTTCTCGCCGGTCTCTCCGTTGTTGGTG
TRINITY_DN236004_c0_g1	TRINITY_DN236004_c0_g1_i1	MJFZ01000663.1	RAW26303.1	PC110_g17290	100	0	723	0	1.55275	1.55275	0.180526	1	Hypothetical protein pr002_g15479 [phytophthora rubi]<>hypothetical protein pr001_g14870 [phytophthora rubi]<>hypothetical protein pr003_g15643 [phytophthora rubi]	CCCATCTGTGCCGAGAAGCTCCACTGCGTCCAGGAAGTCAACACGACGGCGACGGAGCCCGCCTCCATCTGCCACACGTGCATGTCGTGCATCGCCCAGAACGACGCCGCTGACAAGCAGCTCGCGGGTGTGAAGCGCTTCAACTGCTCGTCCATTTGCCCCCAGGAGATCCTCGACACTGTGGCCGAGCGCAACGCCGCTGGTGTGGGCATTGCCGACTCGT
TRINITY_DN250519_c0_g1	TRINITY_DN250519_c0_g1_i1	MJFZ01000253.1	RAW33021.1	PC110_g10631	100	5e-93	339	0	1.54725	1.54725	0.355918	1	Hypothetical protein pc110_g10631 [phytophthora cactorum]	CCGGAAGAGAAATCTGAAGAGGACAAACCCACGGGAGTCATGACGACGCCCGGCACGTCCTGGAAGTTCTCTACGCTCGTGTTGTCCGTCAGTCGCAATGAAAAACGAAAGGCAAAGAACGCCAAGACTGTCAACCTTTTGAGCGGCGGCGACGTGCCGCCAGTGTCTTCGAAGCGAGCATAACTGACGAGTACAAGTAGATCTCGTAGATAAGGG
TRINITY_DN331574_c0_g1	TRINITY_DN331574_c0_g1_i1	MJFZ01000172.1	RAW35345.1	PC110_g8377	100	2e-111	399	0	1.54725	1.54725	0.355918	1	Hypothetical protein pc110_g8377 [phytophthora cactorum]	CTTCGAGAACTGCGCCTACAACCGGCCAAGAGTCTTACAAAACTGAGGGAAAGGACGGTAGATGAAAATGCTGCACTACTGCTGATCTTAAACCATGACATCGAAGTCCCACGTCCGCCAGACTTTCTTCTGCAATCGATGGATGCGGAGGCTTATGCAACCTTCGCGGACATCTTCCATTCAATTGAATACCCGTTATATGCGCACTTAGCGCCA
TRINITY_DN347940_c0_g1	TRINITY_DN347940_c0_g1_i1	MJFZ01000099.1	RAW37957.1	PC110_g5759	100	0	1158	0	1.546	1.546	0.355918	1	4-coumarate--coa ligase 1 [phytophthora cactorum]	CGATCTCTTGGTGCCAGCCAATCACCATGATCTTCCGCTCCCGCCTCCCCACGCTTCCCATTCCAAACGATGCCTCCATCTGGAAAGTGGTCGAAGACCATGCACGCACCATCGGGAACAAGAAGGCCTTCATCTGCGGCATCACCGAGAAATCCCTGACGTTCGCGGAGCTGCTCGAACAGTCAACGAAAGTATGCGCAGGACTCGCCGCCAATGGC
TRINITY_DN183887_c0_g1	TRINITY_DN183887_c0_g1_i1	MJFZ01000153.1	RAW35967.1	PC110_g7737	100	3e-105	379	0	1.54525	1.54525	0.148785	1	Nucleotide-diphospho-sugar transferase [phytophthora cactorum]	TGCAGACAACGCGACGGAAATTAGGGACTTTGACAAGCTGGCAAAGGCGATGGACGAAGCTGCAAACCCTAATGGTGTGGTGGTGTGTGGCAGTCGCGCTCATCTTGAGGAACAGGCTATTGCCAAGCGAAACCCGCTCCGGAACTTATTGATGCACGGCTTCCACTTGATTGTGTCGACGCTGTGCATTAAAAATGTGCGGGAC
TRINITY_DN71263_c0_g2	TRINITY_DN71263_c0_g2_i1	MJFZ01000492.1	RAW28381.1	PC110_g15240	100	0	1134	0	1.5435	1.5435	0.0770621	1	Hypothetical protein pc110_g15240 [phytophthora cactorum]	TTGTCGGCCGAGAGCGTCCGCAGGAAGTACAGCTACCTCTTTTACGTGGATCTCATCGGCCACCAGACAGACGAGAACGTCATCAATGCGTTGCGTCATTTGCGCGAGTTCTGCAAGTTTGTGCGCGTGCTGGGATCGTACCCGACCAAGGGAAAATTACTAGGAGAGGTGCGCAAGACGCTGGAAGCCGTCGGCGCGTACCAGGCCAACCCGATCACGGCCTCGCCAGCCATTGCGC
TRINITY_DN189857_c0_g1	TRINITY_DN189857_c0_g1_i1	MJFZ01000937.1	RAW24089.1	PC110_g19479	100	6e-112	401	0	1.54275	1.54275	0.201692	1	Hypothetical protein pc110_g19479 [phytophthora cactorum]	CTTCCGTGGTATCGTTCCCATTAGCTACGGCCCCAATTTCGTCCGTAGACAGTAAGGTATCGTAGACTCCTTGACGCAATAGCCCCACGACCTTCATTTCCATCAGGATAGAGCGCTTCAGCACCGCAGCTGACATCGGTGCACCCGCTGCTGCCGATGATAAGCCCACAGAAGCTGCCGATGCTGCACTCGCTCGATCAAAAGCCTTCTCTAGTAGAG
TRINITY_DN331008_c0_g1	TRINITY_DN331008_c0_g1_i1	MJFZ01000018.1	RAW42240.1	PC110_g1534	100	4e-103	372	0	1.53825	1.53825	0.171293	1	Drug/metabolite transporter (dmt) superfamily [phytophthora nicotianae]	TCTCGCTCATGCCCTGCGGAAGACCAGGGATCATTGACATGACCTTGCTAAGCGGTCCCATCTTCATCACACTCTGGAACTGCTTGTACATGTCACGCAACGTGAACACGCCCTTCTGGAACTTCTCGACCATCTCCTCCTGGTTGTCGAGCATACCGCTAGTCTTGACTTCTTCCATGAGTCCACGGATGTCTCCCATAC
TRINITY_DN263946_c0_g1	TRINITY_DN263946_c0_g1_i1	MJFZ01000082.1	RAW38743.1	PC110_g5046	100	0	869	0	1.53625	1.53625	0.10228	1	Protein kinase-like domain [phytophthora cactorum]<>serine/threonine-protein kinase [phytophthora cactorum]	AGCTTGCTTGTCGATCACTCGGTCCAGGTATCGGACAACGTGCGGGTGCCTCAGCTCCCTCAAGATGTTCACCTCGCTGACGATGAGCTGCTTCTCCTTCTCACTCATGGCGCCGTAGTTGACTTCTTTCCACACCAGCATCTTGCGGTCAGCTTTGCGCACGATCTGCGTCACGACGCCGAACGAGCCCTTGCCGATGATGCGGACCTGCTCGTACGCGTCCATGCTGATTGACTAGTGGCTGATACTGTGTGATGGGGGGAAGAACGCTCTGCTTGTAGACGAGGGCAAAGGGAGGAACTGGGTGCCTGGTAACGCGTGAGTCGAGATCAAGGCGACTGAAGGACGGATCGCCTCGGGGGAACTTCTCTCCTCTCCGCTGTTCTTCGTTTGTGGCGG…
TRINITY_DN78093_c0_g1	TRINITY_DN78093_c0_g1_i1	MJFZ01000029.1	RAW41525.1	PC110_g2302	100	3e-125	446	0	1.536	1.536	0.0731888	1	Hypothetical protein pc110_g2302 [phytophthora cactorum]	CTCACTCGCAATCCCCACGGCGAATGAGGATGCGGCGCATATCGCGGCGTTCATCCGCCAGCACTCAGGCAAGCTCAAGCAGCTCGTACTGACGCTGGACTCACATCAACGCTACCACATCGCGCACGGGATCTTCTGGGAGAATGCGGAGGGCAAGTCACCCGAGCCGTTTACGCTCATCACGGCTAAGGAAGTCGCTGCCGGTGTGTGGAGGCCGCGCGATCCCAGTCTGAAGCAGTAC
TRINITY_DN24794_c0_g1	TRINITY_DN24794_c0_g1_i1	MJFZ01000570.1	RAW27367.1	PC110_g16232	100	0	1568	0	1.53475	1.53475	0.00301276	0.338208	Polysaccharide lyase \\ 1.00e-76 \\ 80.41 % \\ go:0005509-iea \\ calcium ion binding-iea \\ go:0005509 \\ calcium ion binding	TGTCATTCCTCGCGCTTCCCACTTGCAAAATTCCCCTCGCTTGCAATAACAAACCCAACTCCAACTTCTCCACCTCCATGCTTCAGTTCCTCGGTTCAGCTGCTACCTTTGCGATCGGCGCTGCAGTTGTGTTCGGTGCCCCAGTCCCCGATGGTACTTGGCCCACTAGTCAAGGCAATGTCAGCTTTGCTGAAGTCTACGTCGTGAAATCGGGCGAAGTGTTCGACGGCGGCATGAAAACGTACGACCGCTCGGACATCACCTGCCTCGGACAGACCGAAAGCAACGGAACATCCAACGCTGTCTTCGAGGTCGAGCCCGGTGCCACGCTCAAGAACGTCATCATCGGCACGAACCAAATGGAGGGTGTCCACTGTGAGATGTCGGACTGCACGATCG…
TRINITY_DN89351_c0_g2	TRINITY_DN89351_c0_g2_i1	MJFZ01000120.1	RAW37117.1	PC110_g6611	100	0	804	0	1.53475	1.53475	0.140446	1	Hypothetical protein pc110_g6611 [phytophthora cactorum]	CATCTCGCGGCTCCACCAGAATCTCGTTCACAGCCACGTACGGCGGCTGCGTGACAGCGTACAACACAGCTCGACCGATATCTTCAGGTTTGAGAACCTCGCACTCGGATGGACCCCCGTACAACTTCATAGCGTCTTCATCCACACCGCTGGCAGCATGTGCGTGCTTCACCAGGTCCGTGGCGACGTTACCAGGCTGAATGGAAGTTACACGGAGCCCACTGCCAACGTTCTCAAGACGCAGAGCTTGCGAGATGCCCTCGACGAACATCTTGGACGCCGAATACACTCCCAATCCAG
TRINITY_DN332725_c0_g1	TRINITY_DN332725_c0_g1_i1	MJFZ01000099.1	RAW38002.1	PC110_g5762	100	8e-116	414	0	1.5335	1.5335	0.180642	1	4-coumarate--coa ligase [phytophthora cactorum]	CGGGTATTCCACGCAGTTAAACGAGTGCAGTGTCACAATATCTCCCTTCTTGATGCCCTCGGCAGCCAACGCAGCACAAATCTTCCGAGCTTGGTCGTGAACGTCTGCGAATGTCAGTGTCTGGTTGGTGATGGCACAGATGTAGGCCGGTTTGTTTGGGATGTTGACGGCATGCTCTTCGACCCAGTCCCAAGCGGTCTTGCCCTTGGGGATCGGAATGACGC
TRINITY_DN201654_c0_g1	TRINITY_DN201654_c0_g1_i1	MJFZ01000433.1	RAW29349.1	PC110_g14289	100	6e-153	538	0	1.5315	1.5315	0.0717153	1	Hypothetical protein pc110_g14289 [phytophthora cactorum]	AGAACGAAGCAAAAGTACGCGCAGCGCTCATGAGCAACTCAGAGACTGGTGGCGGCTTTAAGGAGCCTTCGCGCGCCATTTTCGCGCAGAGCGACCTGCGTCACTTCCTGGGCTCTTCGGCCCAGCAGATGATCCTGGTGTTCGTGAAGCACCTGAACGAGAGTATCAAGGGCAAACGTATCTCCAGCGAGTACGAAGTCTCACCGAATGTCCAGAAGGCCGTGGATCTGGTAAACGAGATCAATTCATGGATCGGCGAGATTCCTCCCATCCAGCAGCCTATGCGCTTCGGTAACAAGGCTTTCCGCACATTCTACGAC
TRINITY_DN306037_c0_g1	TRINITY_DN306037_c0_g1_i1	MJFZ01001051.1	RAW23483.1	PC110_g20086	100	4e-89	326	0	1.531	1.531	0.0666232	1	Hypothetical protein pc110_g20086 [phytophthora cactorum]	TGGTAGACTTGGTTCGGAGAGTCTTGGCCAACCTGAAATGCAGGAGACACTTGCCCCACCTGGTAGTCCTGGTTTTCCTGAGACTGTTGGGTGACTTCACTTTGAGTAAAGTCGTCTCCATTGGCAATAGCTGCCACGAGGGCGAGAGCGGTGAGAGTAGTCGTGAACATCTTCATTGTTGGTGTGAAGAAGACGTTTGCAACGAAAAGGGGCTCTTGCTTTGAACAAGG
TRINITY_DN81089_c1_g1	TRINITY_DN81089_c1_g1_i1	MJFZ01000310.1	RAW31711.1	PC110_g11939	100	0	937	0	1.5305	1.5305	0.109783	1	Hypothetical protein pptg_08011 [phytophthora parasitica inra-310]<>hypothetical protein pptg_08011 [phytophthora parasitica inra-310]	TCTCGGTCCCATGTGGTATTCGACTCTCCTCCTCCTGCTCTTCTTGTGCGTCTGCGCGGCGCAGAACCCCTCGAACTCGAGTACTTCTCTCATCATCACGTCTTCCAGTGGCAGTGCTGACGACGTATACAACGTTTGCCCCGTTGTCGTTGAGTTCACTGAGGAACAAGAAAATCTCTCCGACGATGAGCTCAAGGCCAACGCCGCTGACGCAGCCATGTCTGCTTATCTACTGAGCCACCCCAACAACACTCTGTGGGAC
TRINITY_DN105851_c0_g1	TRINITY_DN105851_c0_g1_i1	MJFZ01000031.1	RAW41385.1	PC110_g2407	100	0	830	0	1.52925	1.52925	0.188329	1	Leucine-rich repeat domain, l domain-like [phytophthora cactorum]	GCACTTCGTTGCAAATCTTGATACGTTCGTCCTTCACCCCCATCAACTTCAACTGCAGTCGTCTCATCAGCTTCGAAATCCCCGCAGTGACTGGCAGCATCAAGATGATCACAGCAACACCTGCAAACGTCGCGGGGCCGATCTGCTTCCACAGCAAATAACAGGCCACCACAATCTGGAAGATGGAGAACCACACGCTGTTGATGGGGGTG
TRINITY_DN83775_c0_g1	TRINITY_DN83775_c0_g1_i1	MJFZ01000003.1	RAW43568.1	PC110_g320	100	2e-117	420	0	1.52475	1.52475	0.185005	1	Hypothetical protein pc110_g320 [phytophthora cactorum]	TCTCGCCGTAGTAGTGGAAATTGGTCTCGCGGAATTCGTTCTTAAGCACAGCTTTCTTAGGCTTGGCGGGTTCAGGTTCGGGTTTCTCAATCTCTTTTGGGTGGGTGGGGCACACGCTGTCACGCGCCAGACAGCATTTCTTGCAGGCCTGGATGGCACAGCCAGCGGCCACAATCTTCTTGTTACTGCAGAACTGACACGAGCGCCCCGTTGTCTCGGTCTTGACG
TRINITY_DN52839_c0_g1	TRINITY_DN52839_c0_g1_i1	MJFZ01000420.1	RAW29560.1	PC110_g14079	100	3e-146	516	0	1.519	1.519	0.00524214	0.459026	Hypothetical protein pc110_g14079 [phytophthora cactorum]	TGTTCTGTCGCCGGAAGGCTCCTGCTCAAGATGAACTTCGGCAAGCTCTTCCCCCTGGTGGCCATGGCGCTGTCCGTCTACTCCGCCGCAGCTTACAATGCTGCTCCCGCCCCCGCGAGCGTACCAATCTACTATGGGAGGCCCAATAACGGTGGCTATCCGTACCCCACACCCACGCCAGCAACAAAGCCCTATGAAAACAAAACTGAGACGCCAACTCCCCCAAGCGGGCCAATCTATTATGGACGCCCGAACAACGGCGGATATCCTTACCCCACT
TRINITY_DN248323_c0_g1	TRINITY_DN248323_c0_g1_i1	MJFZ01000262.1	RAW32824.1	PC110_g10848	100	0	1048	0	1.51725	1.51725	0.0590962	1	Hypothetical protein pc110_g10848 [phytophthora cactorum]	TCCGAACCGCACGCATCGCTAGGTTGCTCGAAACTCTGACCTAAAGTTTATCAGTTCCTCGATGCAGTCGACGGAGGTCTATTCGGACTCGTCATGTGAGTCTCCGGTAACGTTGACCATCATCTCGAGCGCGTCCTGTTTGAGCTCGGACTGTGCGTCGACCACCATCGCAGGCAGCACATACTACACCGAAACAAGCTGTCCGTCCAGTATTTACTCGCACGCAGCGGATGTCTACGATAACACGGAGTATTTGCTGGTGGACTTCTACAGCGGGACGGACTGCACCACGTACGTCGAATCGGTAGCGTTTGCGACCTCGGGCG
TRINITY_DN313601_c0_g1	TRINITY_DN313601_c0_g1_i1	MJFZ01000083.1	RAW38682.1	PC110_g5094	100	2e-131	466	0	1.517	1.517	0.355918	1	Hypothetical protein pc110_g5094 [phytophthora cactorum]	AGCTCGTCGAAGCTTTCAGGAGGCACTGTGTTTCCACTATCCGTAGCAGCATCTGCGTCATCAGGCGAATCCTTGTCCGTCTCAGCTGACGCCGGGGTCTCTTCAGTTGCAGTGTCTTGAATTGCTGAGGGTTTCTCGTCAACATCCTTGAAAATGTGTTCCTCGTGCAGCCAGTCTTCACAAATGACACACTGCACCATGATCTCAGGCGTCGTTCGTTCCGGGTCCGGATACGGTCGGTGGCAGTTGCAG
TRINITY_DN5829_c0_g2	TRINITY_DN5829_c0_g2_i3	MJFZ01000087.1	RAW38505.1	PC110_g5256	100	0	2843	0	1.51625	1.51625	0.0540601	1	Glyceraldehyde-3-phosphate dehydrogenase [phytophthora cactorum]	GGCGAGACCTCGGCCGAGATGCTCAAGGATCTGGGTGCTGAGTACACGCTCGTGGGCCACAGCGAGCGCCGCGAGAAGGGTGAGACCAACGAGATCGTGGCCAAGAAGGCTGCTTACGCTCTCGAGAAGGGTCTCGCCGTCATTGCCTGCATTGGTGAGACCAAGGAGCTCCGCGAAGCCAACCAGACTGTGGCCTACATCACGGAGCAGCTCGATGCTTACGCCGCCGAGATTAACGACTGGACTAATGTCGTCATTGCCTACGAGCCTATCTGGGCCATCGGTACGGGTCTCACAGCCTCGCCTGAGCAGGCTCAGGAGGTGCACGCCAGCATCCGTGCCTGGCTCAAAGAGAAGGTGTCCCCCGAGGCTGGTGACAAGACCCGCGTCATCTACGGT…
TRINITY_DN88142_c0_g1	TRINITY_DN88142_c0_g1_i1	MJFZ01000028.1	RAW41586.1	PC110_g2240	100	0	2303	0	1.5055	1.5055	0.123093	1	Hypothetical protein pc110_g2240 [phytophthora cactorum]	ATCTCCCTCGTCGTCCTCGTCAACTTGCTGCGTCCTCTGTTTCACAGGCGAGGCCGCAGTCACTCCTCCGCTTAGCGGCGCAGCATGGGGTGTTCGGGCGGACTCTCCGGCTCCCAGCGGTCTTGAGCCCAGCAATCGCTCTGGATCCAGTCCACAGCGTTCTGGAAGTGCGGTGGCTGTTCGTACACGCCGTAGAAGCCAAATTTGTTTGCGGCCTGTACGATGCAGTCCTCAAGTCCCTTGACGCGGCCAAGCTTAGCCCGAACTTCTTCCTCAAGCTTCTGCTCCTCCTCCTTCAGCTGGGAAAGCTTGTCTTCGTAGTGCTTGGCGATCCAGTCACGGAACTCGTCCTTCGTCATGAACTTGGACGCTTGCTGCTCCTCGGCGATCTCTTCCTTG…
TRINITY_DN139183_c0_g1	TRINITY_DN139183_c0_g1_i1	MJFZ01000183.1	RAW34962.1	PC110_g8706	100	0	723	0	1.50425	1.50425	0.0612479	1	Ubiquitin-conjugating enzyme e2 n [phytophthora nicotianae]	CCGATCTCCAGTGGTCAGCGACGTCGTTGGCCAGCGGGTCATCCGGGTTGGGCGCCGACAGCAGCGCCTGGATGCTCAGCAGCACAGTGCGGATCTGCAGGGCGGGGGACCACTTGTCCTTGAGGATGTCGAGACAGATGCGGCCTAGCTTGTCGATGTTGGGGTGGTAGATGCGCGTCAGAAAGCGCACCTTGGGAGGGGCCATGGGGTAGTCAGCCGGCAGGAATAGCTCTAGCTTGAAGATTCCATTCTCGTAGGGCGACGTCTGAGGACCGGCGATCACCACCTGGAAGTAGCGGAGGTTGTCTTCATACGGTGTGGCGCTGATTCCAGCCACAGGCTCCGCTAGCAGCCGTTGGGTTTCCTTGACGATGCGACGCGGGAGAGCACTTGCCATGG…
TRINITY_DN56386_c0_g1	TRINITY_DN56386_c0_g1_i1	MJFZ01000112.1	RAW37437.1	PC110_g6323	100	3e-109	392	0	1.5035	1.5035	0.259	1	Phospholipid/glycerol acyltransferase [phytophthora cactorum]	GTGCTGCTTCCACTGGCGACACCCGGGCTTTTGCTGAATTTCCCCTACTATTTTATTGGAACGAAGATGAACAGTCTTGCTGGATTCGTGGAATCCAAGTCGATGTTTAAGATCTTCGCTGCTGCCGTGTTGATGCCCGTGCACTGGCTCGTACTGATCCTTGCAACCTGGTACTTCCTTGGATCTTCGTATGCGTATGTGTTGGCTGTCGG
TRINITY_DN47301_c0_g1	TRINITY_DN47301_c0_g1_i1	MJFZ01000737.1	RAW25559.1	PC110_g18023	100	6e-117	418	0	1.50325	1.50325	0.0600041	1	Hypothetical protein pc110_g18023 [phytophthora cactorum]	AACGGGTCAAAGCTACGACCTCACGCAGTTCATCTCGGCCACCAACAGGAACAATCTAACGATCGTCTGCGGAGACTTCAACTCGTCTCCGGATTGTCTGGAGCTCAGAGTTCCCAAGCAATTGCTGAGTCTGAGAGACGCGTATACAGACACGAACGACGAAGACGGACTGACATTCGCGTCGCCTGAGAACAAATACTCGCATGGAGAACACCCGATGCGTATG
TRINITY_DN224838_c0_g1	TRINITY_DN224838_c0_g1_i1	MJFZ01000018.1	RAW42277.1	PC110_g1571	100	1e-150	531	0	1.50275	1.50275	0.355918	1	Hypothetical protein pc110_g1571 [phytophthora cactorum]	ACCTTGGCATGTATCGCAACAAGCAATCGCTGCTCCCGGTGCAGTACTACAACAAGCTTCCGAAGGAGTGTGATGTGGATGTTGCGATCATTCTCGAGCCTGTCATCGCCACGGCTGGCACGATCCTTGCAACACTAGCCGTTCTGAAGACGTGGGGGGTCGAGAAGATCAAGATTGTGAGCACGATCGCATCCAAGCAGG
TRINITY_DN169746_c0_g1	TRINITY_DN169746_c0_g1_i1	MJFZ01000065.1	RAW39485.1	PC110_g4289	100	0	819	0	1.50275	1.50275	0.355918	1	Hypothetical protein pc110_g4289 [phytophthora cactorum]	CTGAGCAGGCGTCCCACTTGTGAGATATCTTCCTTGGAGATCACTACGGACGATGAAGACAGCGAGCGGCCAACGACGACGCCATCCGCGTTAGGCATGCCAGCCAAGAGCTGCGCCGGCAATTTTTGATTGTCATTTTCCTTGCCGTCGGGGCCAACCACCGCATTAAATGAGTGGAATTTATTGGCACCTCCATTTAGC
TRINITY_DN278102_c0_g1	TRINITY_DN278102_c0_g1_i1	MJFZ01000138.1	RAW36472.1	PC110_g7244	100	4e-103	372	0	1.50275	1.50275	0.355918	1	Hypothetical protein, variant 2 [phytophthora parasitica p1569]	CGTGGAAGGGCCAGGAACTCACGTAGCAGCAATAACCGTATCCTGCTCAACCGAACCAGAAACAACCGCTTGAAGGACAAGGGAGCGAACCACGAATACGAGCCGTGCAACCACGAAGGAGCATGCGATTCAACAGACTGCTCATGCATGACTCGAGACCACACGTGTGACAAGGCGTGCTCGTGCTCTCGCGACTGCCCC
TRINITY_DN320032_c0_g1	TRINITY_DN320032_c0_g1_i1	MJFZ01000197.1	RAW34558.1	PC110_g9129	100	0	1286	0	1.50275	1.50275	0.355918	1	Hypothetical protein pc110_g9129 [phytophthora cactorum]	CCGATGGTGTAGAAGGCGTGCGCGAAGTTGCGGTACTGCACCACGGGCGCCGCACCGCGCGTCACGTTGTGCGCCAGCTCTCCCTGTAGCTGCATACGCGTCTTGATGACCTCCATCGGGTTGGATACAACACACGCGCCGCTTGTGGCCACGCTGGCCAGCAGGAAGTCTATCACTATGCTGCGGTCCACCATGGTAGCC
TRINITY_DN177681_c0_g1	TRINITY_DN177681_c0_g1_i1	MJFZ01000471.1	RAW28734.1	PC110_g14900	100	3e-151	532	0	1.5015	1.5015	0.151463	1	Hypothetical protein pc110_g14900 [phytophthora cactorum]	TCTAGTGTCGGTCACAGCGCTCCTTTCGTCCGCGTTCAACCTCGTTTAATCAAGTGCTGCCGTCATGTCGGGCAACGACGACAAGATCGAAAACGGCTACGTCGGCGTGCAAGACCCAGACGTGCTCATGAACCTCGCGCCAGCCAAGCCGTTCCAAGTGAAATCGCCGCTCTTCCGCGAGTGTCTGGCCGAATTCCTCGGTACCATGGTCATGATCATGTTCGGTGATGGCGTCGTGGCCCAGGTCGTTCTCGGCGAGGGCACCAAGGGCGAGTACATCAACATCAACCTGTGCTGGGGTCTCGGTGTGCTCTTCGGCATTCACGTCTCGGGTGGCGTCTCCGGTGCCCAC
TRINITY_DN255437_c0_g1	TRINITY_DN255437_c0_g1_i1	MJFZ01000272.1	RAW32588.1	PC110_g11099	100	1e-108	390	0	1.50025	1.50025	0.355918	1	Hypothetical protein pc110_g11099 [phytophthora cactorum]	TGTGGTTGTCGCTCTTGAAATTGCCCAGTAATGCCAACTCCGTGTCCGAGCGCTTGAGCACTCGCACGAGGTTGAAGTCACGCAGCATCTTCGTGGTACCGACATCGCCCACAGCTTGTTGCCACATATACAGCGCTCCAAGCACGGCCACCACCAGTGTGATACCGACGCCGAGGCGCTCCACCTGTCCTAGCAGATCTAGCAACCCCATGGTTCCTTG
TRINITY_DN264201_c0_g1	TRINITY_DN264201_c0_g1_i1	MJFZ01000351.1	RAW30816.1	PC110_g12828	100	0	3563	0	1.498	1.498	0.0557565	1	Cell division cycle protein 48 [phytophthora cactorum]	CAAGCGCGAGCCTCGAGAGCTACGTTTGCTTTGGAGCAGTACCCAAGCGACCAACAGAAAGAGCATCAAGCATGGGTGACAAAAAGGAAGAGTTCAAGGCCGGCATCATGGACCGCAAGCGGTCGCCCAACCGCCTGGTGGTGGACGAGGCCACGAACGACGACAACTCGGTGATCGCACTGAGCATGGCCAAGATGGAGGAGCTGCAGCTCTTCCGAGGCGACACGGTACTTATCAAGGGCAAGAAGGGCCACGACACGGTCTGCGTTGTGCTGCAGGACGAGACGGTGGACGACAACAGCGTCCGTATGAACAAGGT
TRINITY_DN206099_c0_g1	TRINITY_DN206099_c0_g1_i1	MJFZ01000136.1	RAW36553.1	PC110_g7179	100	0	1088	0	1.49675	1.49675	0.0752434	1	Hypothetical protein pc110_g7179 [phytophthora cactorum]	GACCAATTGTTGCTGAGTAAACCCCAGGCGATGCCCACCATCAAGATCCCAGAACACATAAACCACTGGAAAAGGATCCCATCGTAGGTGGCGTAGGCCTTGGCGGGCACGTAGCAAGTGCCGAAGAAGAAGACGGCCACGATGGCGGCGGTGTAGCCCAGCACCACTTCCTCGCTCATAGCTGGGAGGCTTCACGGGGCGAGGGGAGGTTTTGTTAAATGAGGGACAGGAG
TRINITY_DN100194_c0_g1	TRINITY_DN100194_c0_g1_i1	MJFZ01000038.1	RAW40994.1	PC110_g2808	100	0	1273	0	1.496	1.496	0.259124	1	Stress protein [phytophthora cactorum]	CCTCCCCCTGCAACCCAAGCACCTTCAAGCTCCAATGTCCACGCCCTCGAACCCCACAGAGAAGGTGCCACCCCCGGCCCTCAAGGCGACGGTGGGCCCGAACCCGACGACCAACCGCGGCGCCCCCAGTGTGTTGGGGATCCACCCGAAGGAGCCCAAGCTCATCTACTGCAGTGGCAAGCTCGTGGTAGTGCGTAATCTGGACGATCCGACCGACACGTTCGTGTACAAGGGCCACAATGAGCCCACGACAGTGGC
TRINITY_DN80585_c0_g1	TRINITY_DN80585_c0_g1_i1	MJFZ01000356.1	RAW30726.1	PC110_g12918	100	0	800	0	1.49525	1.49525	0.164919	1	Trna-dihydrouridine(47) synthase [nad(p)(+)]-like [phytophthora cactorum]	TGTCCATCAAGCTCTGTCATCTATACCAGCGTCTCCTACAGTTCAGCTGTCCTTTATGCAGTCTGGTACGCGTTAGCTCGGTGCTTGGGCACGAACTGGAAGCCTTCCGGCACGGGGCCAAGCAGCATCTCGGAAATCTTGACCCAATCCACAGCCTGATCACTGGCCATCAAGGTCTCGAGGGTGCTGCGTCCGTAATACG
TRINITY_DN249150_c0_g1	TRINITY_DN249150_c0_g1_i1	MJFZ01001348.1	RAW22331.1	PC110_g21227	100	1e-109	394	0	1.49525	1.49525	0.192677	1	Hypothetical protein pc110_g21227 [phytophthora cactorum]	CACCAAGCTCCGCGCGAGCCACGACCACGCGCATGATTCCTGCTTCGTCACTTGGGTGGAAATACCCGTTGGTGCCTTTTGCGTGCACGGCTTGTGCACGCTTCTTCACGCGTCGGTGTAGAGCCGCGAAGTGCACGCCGTACAACTTGGCGGCCGCGCGCAGACTCATGCCCTGCTGCTCCACAGCCACAATTGCTTTCTCCCACGTCTCGG
TRINITY_DN241929_c0_g1	TRINITY_DN241929_c0_g1_i1	MJFZ01000124.1	RAW36983.1	PC110_g6767	100	0	715	0	1.4945	1.4945	0.0466303	1	13 kda ribonucleoprotein-associated protein [phytophthora infestans t30-4]<>ribonucleoprotein-associated protein [phytophthora parasitica inra-310]<>ribonucleoprotein-associated protein [plasmopara halstedii]<>ribonucleoprotein-associated protein [phytophthora parasitica p1569]<>ribonucleoprotein-associated protein [phytophthora parasitica]<>ribonucleoprotein-associated protein [phytophthora para…	GTTGGCATTACAGCAGTTTATCTGTGCGCTTGACTAGCACACCAAAAGGTCTGAGCCTGGTCGTTGCAGTGGTCTGGCATTGGCATTGAAGCCAATGGGCCTTCTACACACCACGAGCGACGGGCAGAGGCTGCTGGCAATCAGTCGAGAGCGCTTAAATTAGGAGTTGCTCGATCTGCTCGCGCATACTCTGGATCTGCGGGCCCAGCTGCGAGGCGTCGTTGGACGTGATCGAAGCGGCGATCACGGGGCGCGATACGCCGCAAGCGCGGCCCAGGGCGACCTTGGAGGGCACGAACACGTATGGTACATTCTTGTCTTCGCACAGCAGCGGAAGGTGCAGCAGAATCTCCAGGGGCTCCGTGTCGGCGGCCATGACAATAAACTCGGAGATGCCGC…
TRINITY_DN191315_c0_g1	TRINITY_DN191315_c0_g1_i1	MJFZ01000255.1	RAW32969.1	PC110_g10685	100	3e-105	379	0	1.49325	1.49325	0.148406	1	Phosphoribosyltransferase-like [phytophthora cactorum]	CTGGGGCCGGCGACCAGCCGTTGAAGCTCACCTTCTCCGGAACATAGGTAGGTTCGAACTTAAGCGGCGGCACCACCACCTCCTCCTGAGGCTGGCGCTGCAGTGCGCGGAGGTTGGCTGGGTGGCGCGTCTTGCGGCGGATCTGGCGGTTGCTGGCCACGCGCTCTACGACGTTAGCACTCGCAATCACTCGGCGCTGGAACATAC
TRINITY_DN215448_c0_g1	TRINITY_DN215448_c0_g1_i1	MJFZ01000456.1	RAW28986.1	PC110_g14648	100	0	780	0	1.49325	1.49325	0.0169194	0.872068	Ras-like gtp-binding protein \\ 1.50e-09 \\ 100.00 %	CCCGCCATACACCAGGTCCTCTTTGAAGTCGTAGTCTCCGGGGAAGTCCCAGATCTGGAACTGCACGAACGAATTGTTGGCGATGTATTTGATGTCCAGGCTGTTGGTGCCCTCCAGAAAGAGCGTCTCATGGGGCGACATCTTGTGGAACACCACACGCTGGATGCTTGACTTGCCACTCCTGCGCAGACCCATGAGTAGGATGCGGGGCTTGTTTTCGCCCGTCAGAGCTGTCGCCTCATCGCCGTAGCCTTGGTTCAGGCCATATCCTTCCGAGTACGAGTTCTCCCACCCCAGCTCCATTGTTGCTCCTGTCCGTGCTT
TRINITY_DN94159_c0_g1	TRINITY_DN94159_c0_g1_i1	MJFZ01000051.1	RAW40209.1	PC110_g3576	100	3e-71	267	0	1.49275	1.49275	0.135159	1	Hypothetical protein pc110_g3576 [phytophthora cactorum]	CGGTATTGATCGCAGACATGGGGCTGGAGGAGCTGGTGGTGACGGGCGCTGTGTACTGGCCAAGATGCCGTTCATCCAGGAGCTCTTCGACTTGAAGCCCAAGAAGCCCTCAGCGCACGAAGAAAAGTCCATCTCCTTCCAGGATCGATACCAAGCCTACAAGCGGAAGCGGCATGCGACGAGGATTTCGTAGAGAATCAGAGGAGACGCGAGCGGCTAAGCATCACGGTCATCGCTCACGAATAAAC
TRINITY_DN209932_c0_g1	TRINITY_DN209932_c0_g1_i1	MJFZ01000218.1	RAW33967.1	PC110_g9700	100	5e-113	405	0	1.4895	1.4895	0.188834	1	Hypothetical protein, variant 5 [phytophthora parasitica p1569]<>hypothetical protein, variant 5 [phytophthora parasitica]<>hypothetical protein, variant 5 [phytophthora parasitica p1976]<>hypothetical protein, variant 5 [phytophthora parasitica cj01a1]<>hypothetical protein, variant 5 [phytophthora parasitica]	TCGTGGACGCACGCAATCCGCTGTTCTACCGCTCCACGGACCTGGATGCATACGCGAAGGAAGGCGAGACGCCCCGTCGTACACTTTTGATCGTAAACAAGTCAGATTTCCTGGATGAACGTCAACGGACGGCGTGGGGAGACCATTTCAAGAAGGAAAATATCGACTTCGTGTTCTTCTCGGCCAAAGAGGCACAGGACGAAATCGATGAGAG
TRINITY_DN115321_c0_g1	TRINITY_DN115321_c0_g1_i2	MJFZ01000071.1	RAW39232.1	PC110_g4561	100	0	1391	0	1.48825	1.48825	0.0197043	0.952206	Sodium/potassium-transporting atpase subunit alpha-2 [phytophthora nicotianae]	GTGACACTGTGCCCATTTTCACCCCTAATTTGAATTACATGTCGCCCGAGGAAGCAGTGTCCGCAGCCGCCTTCTTCAGCAGCTCATCCGTCTCCTTCTCGGTGAGTTGGCGGTGCACGATCTTGCCGTCGGCGTTCCGCGTGACCGTCGTGAACTCAAGCTTCTCAGCGCTGGGAGAAGTAGAGTCCATGGTCTTGTTCATAACCTTCACCGAGAAATCCAGCGCCTCTTCCACCGTCATACCCTCCTCGTAGTCGCTCTTGAGCATGCTCTTGGCTGCGCGGTTGTTGGCACCGATGGCGGTGGCCTTCCAGCCGCCGTAGTTTCCGCTGGGGTCGCTGTGGTACAGCTGGAAGCCGTGGTGGCGGTCCCAGCCAGCGTACAGGAAGGACACACCGA…
TRINITY_DN219852_c0_g1	TRINITY_DN219852_c0_g1_i1	MJFZ01000271.1	RAW32604.1	PC110_g11053	100	1e-129	460	0	1.48775	1.48775	0.295241	1	Hypothetical protein pc110_g11053 [phytophthora cactorum]	CTGGTCGTCGTCTTCGGGCTCGGCCTCCCACGTATCTTGCTTGTGCTGCTTCTTCACGGCGGCGATGCGCTGCGCCTCCGTCGTCTTCTTACGTTGCATGAACTTCATGGCAAGCGTCTTCTGCGACAACTTGGCGGGCACCTTCTGCGCCTTCCGCGCAGGTAGACTGTCACCCTTCATCGGTACCGCATTATCCGTGTTACTACTGGTCTTCGTGTCCTGCGGTCGGTCGCTGCCGGGCTTCCACATCGG
TRINITY_DN276001_c0_g1	TRINITY_DN276001_c0_g1_i1	MJFZ01000154.1	RAW35919.1	PC110_g7788	100	3e-104	375	0	1.4865	1.4865	0.355918	1	Hypothetical protein pc110_g7788 [phytophthora cactorum]	CGTGGTGCTTGCGCTTCTTGCTCTGGTTCTTGTGCCGAATCATGTGCTCTGACAAACTCTCTTCCTTCCCGTACACACGTGAGCACACGGGGCACTTGAACCACTTCTTGCCGTTCTTCATCTCGACGATAGGCTGGAGTTGGTCAGGCAACACCACGGGCGCCAAGTTGGTTCCGCTCGTAGACTTCTCTTTATCCTCTTCGG
TRINITY_DN203708_c0_g1	TRINITY_DN203708_c0_g1_i1	MJFZ01000049.1	RAW40328.1	PC110_g3442	100	2e-169	593	0	1.48425	1.48425	0.118498	1	Sm-like protein lsm7/snrnp-g [phytophthora cactorum]<>sm-like protein lsm7/snrnp-g [phytophthora cactorum]<>hypothetical protein pc110_g3442 [phytophthora cactorum]	GCACGAATATAGGATCTTGGGATCTTATCTAGAGAAAACTTCTGAAAAGACTTGAGCACCCGCAGTCTTCCTATCCCTCCTGCTGTAGGAATGGGTTGGGGATCTCAGCTGTGCCGTCCACGGGAGACACGAGCATGACGGACGTGCCTCTGCACACCACCAAACCCACCTTGCGCGTCTCGTCCGTGATTCTGTACTCATCGTTCGGGTCGCGCAGGAACTCGACGCAGTCGTCCAGCACCAGGTTCACCAGCTGATCGTAGCCCTTGAGCGTGCCTGTCACCTCGCGGCCACCGTGGAACTTAACACGAACCTCTTGGTCGATGTACTTGGCCAGGTCCAGGATCGGGTCCTTGCGACTGCCGCCGCTACTTGCGCCGTTCGCTGCCATCGCTGAGA…
TRINITY_DN263845_c0_g1	TRINITY_DN263845_c0_g1_i1	MJFZ01000750.1	RAW25439.1	PC110_g18145	100	1e-129	460	0	1.479	1.479	0.355918	1	Hypothetical protein pc110_g18145 [phytophthora cactorum]	CAAGGTCCGGTCGTCCCCCGCTAAGGTCCGTGTATCGCCTGTGAAGGCCCGGTCGTCTCCGGCCAAGGTACGCTCGTCACCAGTGAAGGCCCGTTCGTCGCCGGTGAAGATACGGTCCCCCATTAAAGCTCGCTCGCCTGCGAAGCCGCGATCGTCGTCTGTGCAGGCTTCCAAGCCTCCTGTTGCTCCGTCCCCCATTGTAGAGCGACTTGCTGAAGCGG
TRINITY_DN232545_c0_g1	TRINITY_DN232545_c0_g1_i1	MJFZ01000013.1	RAW42661.1	PC110_g1191	100	0	761	0	1.47725	1.47725	0.0707745	1	Hypothetical protein pc110_g1191 [phytophthora cactorum]	GTCGTCCATCTCGATGAGATCGTCCTCGTCCTTGTAGATCGTTCCGAAGCGTTCGTAGCCGCCGTGCAGGATGAGTACGCGGGGCTTGTGCTTGGCTCCTTCTAGAACCACCTCCATCCGAGACTTGAACCTCTTAGCGCAGGAAGGTCCGCGCACTTGGCTCATCATGCAGTGGAACACAATGGCATCTTCCTCCTTGTACTTCTCCACGAGGGCGTCCACGTCGTCATCGTCCATGAAATTATCCTCCGGAATGTTCACCGCTGATCGAATATGGCCGCCAGCGTAGTCGGTGTCGCGCACGTCGATGATGGTCGGACGTTTACTGGACGTGTTGGGGTTGCGCAGGATCTCAACCAATGCGGAAGGCTGGATGTAGTGCGGGGGCTCCATGTACCC…
TRINITY_DN338201_c0_g1	TRINITY_DN338201_c0_g1_i1	MJFZ01000939.1	RAW24079.1	PC110_g19493	100	0	643	0	1.47625	1.47625	0.044774	1	50s ribosomal protein l20, putative [phytophthora infestans t30-4]<>ribosomal protein l20 [phytophthora parasitica inra-310]<>ribosomal protein l20 [phytophthora parasitica p1569]<>ribosomal protein l20 [phytophthora parasitica]<>ribosomal protein l20 [phytophthora parasitica p1976]<>ribosomal protein l20 [phytophthora parasitica cj01a1]<>ribosomal protein l20 [phytophthora parasitica p10297]<>ri…	GTCAGTGACTTGCAGGACACCTACTACAGAACAGAGCAGCATGTCGTGGGCCAAGCACAAGAAGATCCTGGCCATGGCCAAGGGCTACCGTGGACGCGCCAACTCGTGCTACCGCACGGCCATCAACCGCGTGGAGAAGGGTCTGCAGTACCAGTACCGGGACCGCAAGCAAAAGAAGCGCGACATGCGCTCGCTGTGGATCCAGAAGATCAACGCCGGCGCGCGCCAGGAGGGACTTTCGTACTCGAAGCTTTACGGAAAGATGAACGGCTCGGGCATCGAACTGAACCGCAAGGTGCTGGCCGACATGGCCGCCACGGAGCCCTTCAGCTTCAAGTCGGTGCTGGAGGTTGTTAAGCACATGGAGGGCGTCACCAAGGCTCTGTAAATATGCGAAAC…
TRINITY_DN325686_c0_g1	TRINITY_DN325686_c0_g1_i1	MJFZ01000072.1	RAW39193.1	PC110_g4613	100	1e-103	374	0	1.476	1.476	0.355918	1	Coiled-coil domain-containing protein [phytophthora nicotianae]<>hypothetical protein am588_10003731 [phytophthora nicotianae]	CATCTGTAGCACGGAGCTCGAGGCGGCGCAGAAGGAGCTGGAGGAGACCAAACGCTCGTCTGAACGGCTCATTGACACGCTGCGTGCCGTACTAGAAGAGACAGACATCCGCATTGCAGAACTCAAGAAGGACGCGTACGAGTTCAAGCGCGACATCGTCGTGGGCGCCGAGAACTTCCGCACGGGCAAGACTATCGCTGAG
TRINITY_DN245116_c0_g1	TRINITY_DN245116_c0_g1_i1	MJFZ01000031.1	RAW41381.1	PC110_g2409	100	5e-142	503	0	1.47575	1.47575	0.0261679	1	Oxysterol-binding protein 9 \\ 1.00e-08 \\ 97.99 %	CCAAGCGCGCCTTCGCGTCGCCCGCTCAGGCCATGGGCTTCACCGATATCAAGGACAAGGAAAAAGCCGCCGAGGCCGTCTTCTTCAACAAGCAGGACGAAAAGACGCTGCGCAAGCTGCTGCAGAAGATGAAGGGCCAGACGGACGTCGTGGACAAGGAAGGCTCCAAGCACCACGTCGAGCACGACAAGAAGGGCCTGAAGAACATCGCTGGCCTCAACTTGAGCGAGGAACAGGTCAATGCGCTGCTCAAGTGGAAGCACCAGCAGTAAGCCGCTGGCATAGGCCGCAGCTCCGTATCTTCTCGCCAGGCTCTTACGAAGAAGCCTTCGCTCTCCTTGTCGCATTGGCCGCAACTCGAAACTGCGAAATCATCGAAGCAGAGTCTCAGGAGCAATC…
TRINITY_DN39942_c0_g1	TRINITY_DN39942_c0_g1_i1	MJFZ01001197.1	RAW22852.1	PC110_g20712	100	2e-92	337	0	1.47325	1.47325	0.355918	1	Thioredoxin-like fold [phytophthora cactorum]	GTGCCATCCAGCTCGAGAACTGGTACCTGACCAAAGGGCAGTGTCGGCTTGAGGGCCGCGAAATTAGCGTACGCGATGCGGTCGTCCGTGAAGGCGATGCCGCCGTAGTTGAAGATCATGCGCGGGAGCTCGGCGCGGCCTTTGCCGTCGAAGTAGGTGAGCTTGAGCTGAGCCTGGACCATGGTGGTTGATAGGAGCTTGCAAGAGGTATTGAGTGGAACGGAGCGAATTCGCAAATGAGCTCAAGTGTAGAGCGTAGTCCGGTGATGCGGCAATTCTATATTCC
TRINITY_DN345658_c0_g1	TRINITY_DN345658_c0_g1_i1	MJFZ01000394.1	RAW30023.1	PC110_g13632	100	0	1297	0	1.468	1.468	0.0689006	1	Hypothetical protein pptg_09100 [phytophthora parasitica inra-310]<>hypothetical protein pptg_09100 [phytophthora parasitica inra-310]	CCCCAGAGCACCAGAAGCTGCAGCAGCGAGCAGTGCGGCATGACGAACAGCAGAGCGTAGAGAGCCCCCACGTGCCACGAGCTCAACACGATCACGTTGTACCAGACCACCTCGGACCACTTGAAGCCGGCGTCGGCCTGTTCCTCGGGCGCGAACAGCTCCCCCTCCTCCTCGGCGAACTCGCTGTCCATGTCCGTCTTGATCAGCTTCTCGGTCTTGGTGACCGCAGCGGCGTTGGGGCGCAGCTGGGCGGTGGATCTCTCCTCCATGTTGGCGACCATCCTACGTCCGGGGAGTGGGCA
TRINITY_DN217569_c0_g1	TRINITY_DN217569_c0_g1_i1	MJFZ01000027.1	RAW41623.1	PC110_g2157	100	0	719	0	1.46775	1.46775	0.171652	1	Hypothetical protein pc110_g2157 [phytophthora cactorum]	CCACACTGAAAAACCGCTTCGAACATGGAGTCGGCCGCGTCACCACCTTCAGAGCTGCAGCTGGGCGCGCTGTACGGGCGCTACCGCCACTGGCGTTCTCCCCCGGCGCCCCCATCTGATGCGTCTATGGAAGATGCTTCTAACGAGCCTCCTGTTTCTTCTCTATGCGCTCTGGTCGTGCAGTTCGAGGCAACTGCCCGCGAA
TRINITY_DN265974_c0_g1	TRINITY_DN265974_c0_g1_i1	MJFZ01000143.1	RAW36286.1	PC110_g7417	100	0	726	0	1.46775	1.46775	0.158586	1	Hypothetical protein pc110_g7417 [phytophthora cactorum]	CTCCAAGTAGAACACGAGTTCCTTGTACATTTTCTTGTCGTGCATGGTCTGCATGGCCTGTTTCAGTCTCGAAGCTGTTAGCGGCTTCATGTCCGGGAAGTAAATGTTGCCGCGTGACCCGTGGTCAATGAAGTTGATGAACACTCGGTCGTCCGAAGTGCTGTTGAGCACCTTCTTGTTGAAAGCTCCGGAGCTATTGCCCGTC
TRINITY_DN180499_c0_g1	TRINITY_DN180499_c0_g1_i1	MJFZ01000333.1	RAW31191.1	PC110_g12457	100	0	676	0	1.46575	1.46575	0.0144064	0.805502	Cysteine-rich protein	CAGCAACCTCACACCCCGATCAAGATGCAGATCCTCTCGACGATTACCGCCGCTGCCGTAGCCACCGCTGCCTTGGCACTCGTCCTTGCGGAGCAGGAGGTTCACCTTAAGGTGCGCGTGACGGACAAGTTCTACGTGACGCCCATTGGCAAGCAGTGCGCCTTCAACAACTGCGTGGATCCGTCCATGTACCCGTGTGCCAACGGCGTCTGCGTGCGTCTCAACTACACGTACGGCAAGTGCAGCGACGACCCGTCGGACATGTCGGCCGAGCAGGACTACAACGACCCCAAGCTGCTGTGCCCCTACCCGAACCCGTACAACAGCAAGCTCGGCTCCGTGGACAACGACGAGAGCTATGACAGCTACGACAGCTACGACAGCCAGTAAATGGGGACA…
TRINITY_DN176014_c0_g1	TRINITY_DN176014_c0_g1_i1	MJFZ01000913.1	RAW24256.1	PC110_g19315	100	4e-166	582	0	1.4625	1.4625	0.0539622	1	Hypothetical protein pc110_g19315 [phytophthora cactorum]	TCTTAGACACAGGAAGTGCAGGCAGGCGGACGATAATGGCGAGCAACCCGGTCGGCGAGTTCATCACGAAGCTCATGGCGTCCAAGAGCGAGGGCGAGACGGAAACTCTGGAGCACCTGTCTAAGTTGGCGGAAGGCGCCAAGTGGCGGCTGGACGATGACCTGTCGGCCCACAAGAAGGTTGGCTTCCACCGTCACCACCAGTACACGAGTCCTGAGGGCTTCCCGGAGGTGCCGCGTCAGTACATCGTGACCACGCACTCCAAGGGCCAGAACTTCGCCACGTACGCTGCCAACTCGTACTCGTCGGCCATTGCCGTCCAGGAGGAGATGAAGACGCGTCAGTTCTAAGCGTTAAGGCTACAGCTGTACCTTAGTTGCTGGGAGACTCGAAAGGGAT…
TRINITY_DN267649_c0_g1	TRINITY_DN267649_c0_g1_i1	MJFZ01000026.1	RAW41721.1	PC110_g2092	100	5e-139	492	0	1.462	1.462	0.202673	1	Hypothetical protein pptg_21596 [phytophthora parasitica inra-310]<>hypothetical protein, variant [phytophthora parasitica inra-310]<>hypothetical protein pptg_21596 [phytophthora parasitica inra-310]<>hypothetical protein, variant [phytophthora parasitica inra-310]	TGCTCGTTTAGCGGGGGCCTCAGTGGGGGCTACCGTCGGTAGCTCCGTAATGACGGGGGCCTCTGTCCGGAGCGCGGGGGTGGGCTCAGGCGTGGTTTGCTCCGTCACCTCGGTGGACTTGGAGCTATGGCCGCTGAGTGTGAGCCACAGCACGACAATGATAGCCGCTAGGACCACGACAGCGCCGGTGATGCCGACGATGCGCTTGCGCTTCTGGGCGTCCGAGGCGTATTGCTCGCCGCGCAAAGGGGTGGTTTCCGTGGGCATGTTGTTCTGGTGAATTCTACTATGGAAGACTCAGATACGGAATGTACTCCGCGG
TRINITY_DN70935_c0_g1	TRINITY_DN70935_c0_g1_i1	MJFZ01002764.1	RAW20513.1	PC110_g23045	100	2e-47	187	0	1.4605	1.4605	0.355918	1	Wash complex subunit 7, c-terminal [phytophthora cactorum]	CGCATGATCTGTAGGATATCCAGACCTTGATCCAGCGACCCCATGGGAAGATGATTATCCGCAAGACTCAAGCCATACTTGTCGTTCGCCAAGTTGCGCATCTCACCGTACGTTTTCCAGTCGTGAAGCGCCACAGTAGTCAAGTTGTAGAACATGCTCTCCAGGTAATGAGTAACATGTTGGCGAAGATCAAGCGTCTTCCCATGCAGGCGAATAGGACGC
TRINITY_DN229396_c0_g1	TRINITY_DN229396_c0_g1_i1	MJFZ01000148.1	RAW36141.1	PC110_g7578	100	3e-120	429	0	1.4555	1.4555	0.278895	1	Chromodomain-helicase-dna-binding protein 1-like [phytophthora cactorum]	CCGCTTGCGGACCGGATCACGACCCAACCCTCTTTGCTGGAGAATGTGACGCTGCATGACTACCAAATGACAGGGCTGCAGTGGCTGCTGCGCAAGCATGAGCAAAGGCTGAACCCAATTCTGGGGGACGAAATGGGGTTGGGCAAGACTCTGCAGGTCATCTCTTTCATTGCGGCGCTGGTCACCTCCGACCGAGAGAAGAAGATAGCCGAAGGAGGTCGGTACTTAGTCG
TRINITY_DN236121_c0_g1	TRINITY_DN236121_c0_g1_i1	MJFZ01000098.1	RAW38017.1	PC110_g5714	100	2e-158	556	0	1.45475	1.45475	0.355918	1	Hypothetical protein bbo99_00001457 [phytophthora kernoviae]	CGGGTGGTTACGGAACTTCTTAATGTACGAGAAGATGTAGTCCCATCGGCCGCAGTTGAGACCCGACGAGTGGTTGCGCAGTTCGTACAGGATCTCGTCCATCTGGAAGACAGCCACGATGGTCTCCACCAGCACAGTTGCACGGATGGAACGCTGAGGGATGTTCAGATAGCCCTGGGCAGCCACGAACACGTCGTTCCACA
TRINITY_DN254894_c0_g1	TRINITY_DN254894_c0_g1_i1	MJFZ01000193.1	RAW34687.1	PC110_g9007	100	3e-104	375	0	1.45475	1.45475	0.355918	1	Hd domain [phytophthora cactorum]<>hypothetical protein pc110_g9007 [phytophthora cactorum]	GCCCTTGGTGCTCTGGAAGAAGTCGTCTAGCGAAATGCTCTGGGCTCGCTCGTAGTCATCTGCTTGCAGGATCATCTCGAACTTATCAAAGTCCTTGACGATTTTGGCTTCCTCGGTGGATCCAGCCTCGTACTCGTTCCATAGCTCACGGATCTCCGCAGCGGACGGTGTGTCGCCTAGTGTACTGCAAATCTCGTCCAGCG
TRINITY_DN277378_c0_g1	TRINITY_DN277378_c0_g1_i1	MJFZ01000091.1	RAW38323.1	PC110_g5434	100	7e-127	451	0	1.453	1.453	0.207576	1	Hypothetical protein pc110_g5434 [phytophthora cactorum]	TCCCAGTTGCAGCTGGAGGACGACAAATACGCGCATATTTTTGCTTTGGGTGACGTGTGCAACCACCCGGCACCAAAGATGGCATTTATTGCAGGTGAACAGGGCAAGTTTTTGGCTGGCGAGTTGGCGGCGGTGATTCACAAGAAACAAGCGGGTTTTACGAAGCCATTCGATACACCAGCCATAGCTGCGACGATTTTGCCACTGGGTCCGTGCGGAGGAGTTTCGCAGCTACCTGTTTGGGG
TRINITY_DN109253_c0_g1	TRINITY_DN109253_c0_g1_i1	MJFZ01000111.1	RAW37476.1	PC110_g6264	100	5e-179	625	0	1.449	1.449	0.164902	1	Snu66/sart1 family [phytophthora cactorum]	CTCGCTTCATCTTCTTTTTACTAGCAGCCAGCGCCTCGGATGCCACTGCATTTGCCTTCTCGCGAGCCTCCTGGAACCGAAGCAGATTGTCTTCCTCTTCCGCATCCTCATCAGGGCGAGTACGCTTGCGCTTTCCTCGATCTTTAGACGCAGAAGTACCAGTCTGCAAGGCCTCCTGTTCCAACTGAGCCACCAGAGACGCAG
TRINITY_DN58795_c0_g1	TRINITY_DN58795_c0_g1_i1	MJFZ01001232.1	RAW22711.1	PC110_g20849	100	3e-176	616	0	1.4465	1.4465	0.148383	1	Isopenicillin n synthase-like [phytophthora cactorum]	TCTGCGCTCTGCCCGACAACACCAAGGCTGCGATCCCAGTGGTGCAGAACGGCAAGGGATTCACGCGCGGATACATTGGCGTAGGTAAGGAGAGCGGCAGTGCCGAGCGTGTGGAGGTCAAGGAGGCTTTCTCGTACGGCTACGAGTGGCCCGAGGACAAAACGGAGCCGTTCGCCAATGGATTGCAAGGCCCCAACGTCTGGCCCCAG
TRINITY_DN252900_c0_g1	TRINITY_DN252900_c0_g1_i1	MJFZ01000608.1	RAW26884.1	PC110_g16707	100	0	697	0	1.44625	1.44625	0.188546	1	Hypothetical protein pc110_g16707 [phytophthora cactorum]	GTAGAGTTCGGGGCGGAAGCGGCCGCGTCGTCTGTTGTCGCGTCCGAGTTCTGTCCTTCCTTGACCCCGTCCAGTTCATCCCCCATCGTAGTGTTACCGCTCTCAACAACACTCACACTGACCCCGTCCGCGGTGGCTGCAATGGATGCTGCTTGGGCTGAAGCTGCGGAGGCAGCAGACGCCTCCTCGCCCATACTGCGCTGCAGAGCAAGGAAA
TRINITY_DN324469_c0_g1	TRINITY_DN324469_c0_g1_i1	MJFZ01000275.1	RAW32493.1	PC110_g11163	100	8e-163	571	0	1.44425	1.44425	0.0779776	1	Dimeric alpha-beta barrel [phytophthora cactorum]<>hypothetical protein pc110_g11163 [phytophthora cactorum]	CTTCGAACTCTTATTCTAGTCGCGTATGTCTGCAATTAGAGGCGACTCGTGTCCAGCTCGTTGAGCTGGCGGATCTCCAGCTTCTTGGCCAGCAGCGGGGCCATGTAAGCCCCGAACGAGGCGTAGAGCGGGTTGGCCATGTGAACCTTCAGGCTACTTTTCTTCTCGTAGCGCTCGACGATTGTCCACTTGCGGGGGTCCGCGTGGTCCTGCATGACGTGCCAATTGAGGGTCCCCGCGTCCTTCACGTACACGTTTGAGGCCTCGACGAGTTTGCTGCGGATCTTCTCTTCAATGTCCTTGCCCTCCTTGGCGTACAGATGGCAGACGATAGTGTAGACCATGCTGCTTGGTGTCCTTGGTGCCGTTTAACGACTTGAGATCGG
TRINITY_DN303628_c0_g1	TRINITY_DN303628_c0_g1_i1	MJFZ01000087.1	RAW38486.1	PC110_g5276	100	9e-111	398	0	1.444	1.444	0.048086	1	D-isomer specific 2-hydroxyacid dehydrogenase, nad-binding domain conserved site 1 [phytophthora cactorum]	CGCTTCTGCGTACGTCTTCCTCCAGCCGCAGTTCACCATGGTTCAGTCCCGCAAGATCGTGTGCCAGAAGCTGTCCACCGACTTCCGCGAGTGCACGGCCATCGTGCCCTTCACGGTACCGGCTCTCAAGCAGGGCGAGGTGCTCGTGCAGACCAAGTACTGCGGCATTAACGCCTCCGACATCAACTACACCAACGGCGCCTATCTGCCAGGCGTGCAACCTCCCTTCGACTGCGGCTTCGAGGCCTTGGG
TRINITY_DN125984_c0_g1	TRINITY_DN125984_c0_g1_i1	MJFZ01000009.1	RAW42982.1	PC110_g857	100	1e-108	390	0	1.44225	1.44225	0.151184	1	Hypothetical protein pc110_g857 [phytophthora cactorum]	CGTCATCAGTCTTCACCTCACGACACCGGATACACTTGCATGGCGTTCCTCGCTCAATCATCTTGTTGCCAATCACTTGGCGCAGATTCGGCTCATCCATTCCTCCTAGAATATACTGACTCGGGATATCGCGGATCACACGGTTAAGACGAATCCACGGGTGCACTTCCGCCTTGACATCCATCAGCAACTCAATGAGCTTGTCATCGCC
TRINITY_DN297851_c0_g1	TRINITY_DN297851_c0_g1_i1	MJFZ01000011.1	RAW42778.1	PC110_g1051	100	3e-115	412	0	1.4405	1.4405	0.355918	1	Hypothetical protein pc110_g1051 [phytophthora cactorum]	TTCTTCCAAACATCATGAGCTTCTCTTTCATGGAGCTTCCCGTCAACCAGCGGGCAGTCGTCGTCTCCGTCCTGATTCTGCTGTTTGGGTTGCTATTCGGCCTCTCGCTGGACGCCAATGCGCATATCCCCAAACCGTGGAACCGCATGTCCAGCATCATCGGCTGGATCTACTTCTTCTGTTGGAGTGTGAGCTTCTACCCCCAAGTGTTCCTGAACCGCCA
TRINITY_DN295491_c0_g1	TRINITY_DN295491_c0_g1_i1	MJFZ01000275.1	RAW32478.1	PC110_g11171	100	1e-172	604	0	1.43975	1.43975	0.0306556	1	Ribosomal rna processing protein 1 \\ 1.50e-04 \\ 85.25 % \\ go:0016020-iea;go:0016021-iea;go:0016787-iea \\ membrane-iea;integral component of membrane-iea;hydrolase activity-iea	CCCTTCGCCGCCAGCACGCCGTTATACAATGTCGCTTCTTAACAAGGGATCGCGCCTCATGACCCAGTCGCTCCACGCTGGTGCTCGCTGCATGTCGAGCGCCTCCGAGCAGGAGGCCAAGGAGCAGATGCACCGATGGACCACCATCTCCAAGGGCATGATCGGTCTGGTGGCGGTGTACACGGTGTACGCTATCGGCGACCACCTGAGCCACGAGCACCATGAGGAGGAGACGCCCGCCTACCCGTACCTCAAGATGCGCACTAAGCCCTTCCCGTGGCCCGAGTCGGACTGCGACCTGCTGGACCGCGAATGCCGCCGTAAGGCCCGTGAGGCCAAGAAGGCCCTGGAGTAAGTTGCTGTCTCGAGGAGAAAGCGGGACGGGTCAAAGGATTGAAG…
TRINITY_DN203370_c0_g1	TRINITY_DN203370_c0_g1_i1	MJFZ01000118.1	RAW37205.1	PC110_g6529	100	1e-83	307	0	1.439	1.439	0.173136	1	Amidinotransferase [phytophthora cactorum]	CGTGCGGGTACAGTCATTGTGGAGGCTCATGAGAAGAAAGCCCAGCAGTGCTTCAAAGACTGGGGCTTTGAGGTCATCCCCGTACCGTTCCGCAATTTCATGCCCTTTGGTGGTTCCTTCCACTGCGCCACGTGCGACGTGCGCCGCACCGGCACTCTGCAGTCCTACTTTGACTAGGTCTGTGGATGAGTCGAAGTCGCGTGGAGGCAAGTGCGAAGAAATAAGAGAGCAAGCAGCATCAATTACAGCTTTGAACTGGGC
TRINITY_DN279001_c0_g1	TRINITY_DN279001_c0_g1_i1	MJFZ01000510.1	RAW28153.1	PC110_g15472	100	9e-101	364	0	1.4335	1.4335	0.234323	1	Hypothetical protein pc110_g21198 [phytophthora cactorum]<>hypothetical protein pc110_g20958 [phytophthora cactorum]<>hypothetical protein pc110_g20094 [phytophthora cactorum]<>hypothetical protein pc110_g15472 [phytophthora cactorum]	CGATCTCTGGCCGCGGCGACGGTTAACCCCAGTGGATATATCCATGGCGAGCTCAAAACCTCGCGGGCGGCCACCGGCAGATGGGAACTTTATCGTGTGGACGGAGCCTCTGGTCGAGAGTTTGCTGAGGTTGAGGTTTGAGAAGTACGCGGAGCCGATGGCGTCTGCACAAGGCACCAAGTCGCTCCGAGTGGCGTGGGCCGAGCTGGCGGCGGAGCTTACGCGGCAGAACAACGGGGG
TRINITY_DN62517_c0_g1	TRINITY_DN62517_c0_g1_i1	MJFZ01000335.1	RAW31154.1	PC110_g12491	100	2e-143	507	0	1.433	1.433	0.145375	1	Hypothetical protein gq600_5507 [phytophthora cactorum]	CAGTACGACTGTGAACGAGTCACTACAGGACACGCTGGACACCTCCGACTTCGCTGCAGGTGTCTGGGGCTTCTGCACAGACGTCGAGTTCTCGTCGGACAGCAACGGCGCCAACGCCAGCGCCAGTTTTGACCACTGCTACCTCTTCCACACGTCCTCCGAGTACAACGTCACGGACGTGGACTCGAACCTCATGGCCAACTTCTCCGAGTACAGTGTGTGTGATGGCTACAGCCGCGCCGGAGATGTGAGCGAC
TRINITY_DN336772_c0_g1	TRINITY_DN336772_c0_g1_i1	MJFZ01000703.1	RAW25874.1	PC110_g17723	100	0	643	0	1.43175	1.43175	0.180394	1	Hypothetical protein pc110_g17723 [phytophthora cactorum]	CTCCACCAGAAAGTGTCCGGCAGACACAGCAGCTCTACTAACGACCATGGGCGTTGCCTCGACCGTCACGCAGGAGCATGTAGACACCGTGAAGCAGTACGTGAAACTGCGTCTCGAGAAACGCACCAAGGAGACACTGCAACTTGTGAGTGACGACATCCAGTTCTACAGCCAGCGCGACGGCAGCTACCAGGGCAAAGAGCAGTTCCGAGTGTATCTGGAGAAGACCAAGATCGAGGGCAAGTGGGAGCCGCCGGCCATCGAGGACGGCGACGACGAGCACGTGGTCGTGCGTGGTGTGGTCAAGGTCTTCTACATCCCCATCTCGGTCAAGTCGACCTTCTCCATCAACGACGAGGGCTGCATCTGCAACATCCACACGAGCAAGGCGTAGGTACT…
TRINITY_DN257183_c0_g1	TRINITY_DN257183_c0_g1_i1	MJFZ01000391.1	RAW30074.1	PC110_g13576	100	0	1011	0	1.43075	1.43075	0.188647	1	P-loop containing nucleoside triphosphate hydrolase [phytophthora cactorum]	CCGATCTCTGGTTAATAGTCTTAAGCTTATCGGACAGCAGCTCCAGTAGCTTCTCGTCTGTGATGGTGTAACCCTCCATCTGCGCTGCAAGATGCGGCGACACGGGGTTCTTCCATGAGAACAAAGTCGAGCATTGAAGCTCTCCCTGGTTCTGGTTCTTGAGTAGCGCGTGCTTCTCGATGAAGGAGGCGTCACCAGGGAAAGACCCGGGGATGTC
TRINITY_DN265161_c0_g1	TRINITY_DN265161_c0_g1_i1	MJFZ01000005.1	RAW43369.1	PC110_g467	100	4e-108	388	0	1.4305	1.4305	0.254862	1	Rossmann-like alpha/beta/alpha sandwich fold [phytophthora cactorum]	CCTGAAGGACTGGAACCAAGTATGGAGAACGTGACGGTCAAGATGGACGACGTGCAGCTTGAGGACGGCGCCGCGCCCGTGAAGAAGATGGCGCGTCGCGACCACCTGATCGACATCGAGCACGAGGTGATCGCCAAGTGGGACGCCGTGAAGCTCTTCGAGTCGGACCCGGACCCGAGCAAGCCCAAGTACATGGTCACGTTCCCGTACCCGTACATGAACGGCTACATGCACGTGGGCCACCTGTTTACGCTCATGAAGAGA
TRINITY_DN82043_c0_g1	TRINITY_DN82043_c0_g1_i1	MJFZ01000744.1	RAW25494.1	PC110_g18085	100	8e-121	431	0	1.42875	1.42875	0.278305	1	P-loop containing nucleoside triphosphate hydrolase [phytophthora cactorum]	TGGATGTGGTAGATTCCGCGCGTTTCTTGGGTTTAACCTCCTTTTTACTTCTCCAACCGTCCACATTGCTACTCTCCGACTTGTGCTTCTTCACTCCATTGCGTCCAAATGCCGCCATCCAGTCTTTTGCTGCAGATGTTGATTTTTCCAGATCTTTTTCGAAAATATCGTCCTCTCCAGGCGACGACACGTCCGAGTCCACCTTCAAGTCCTGCATCTTGGAGCTGTTGGTG
TRINITY_DN41052_c0_g1	TRINITY_DN41052_c0_g1_i3	MJFZ01000011.1	RAW42825.1	PC110_g1003	100	0	2191	0	1.4285	1.4285	0.0881784	1	Hypothetical protein pc110_g1003 [phytophthora cactorum]	TGTCATTGTCGGCCCCAGTGTCGGTGTCTTCAGTGACCGCACCACCTCCCGATTCGGTCGTCGCCGCCCCTACCTCGTTGTCGCTGGCATTCTAAGTATCATCTGTTGGATTGCTATGGGCTACACGCGCGAGATTGGCGACGCTCTCGGTGACCACGGGGACGGCTCTGCCGGCGACATGGACCGCACGTGGACGTCCGTGTTCACCATTCTCTTCTACGCCTGGATGGACATCACCGTCAACATTGTGCAGACCCCGGCCATGCTTCTTGTGGCAGACTTTGCCGGTGATCGTCAGACGACCGGTGCGGCTCTCGGACAGGCCTGGTCGACCCTGGGATCGATTGTTGTGGCCGTCTATATCCGCGCTTTCGGTGCTGCCTACCTGAGTATGCACTG…
TRINITY_DN181005_c0_g1	TRINITY_DN181005_c0_g1_i1	MJFZ01000041.1	RAW40815.1	PC110_g2990	100	6e-173	604	0	1.42825	1.42825	0.135211	1	Inosine triphosphate pyrophosphatase-like [phytophthora cactorum]<>hypothetical protein pc110_g2990 [phytophthora cactorum]	CACCATGTTGTCAACCTTGTCGAGCCACCTCCGCAGTCGTCGTGTGATCCTCGCGTCACAGAGCCCTCGTCGCTTGGAACTTCTGCGCGATTGCGGTCTCACCTTCGAAGTAATCCCGTCCACTTTCGAGGAGAACCTGCCCAAGGAGCGGTTCCCGACGCCCGATCTCTATGTGATCGAGAACGCCAAGCAGAAGGCAGTGGAGGTGCTGAACCGCGTGTCAAAGGACAAGGACGCTGGTGACAAGCTCCC
TRINITY_DN308464_c0_g1	TRINITY_DN308464_c0_g1_i1	MJFZ01000009.1	RAW42995.1	PC110_g887	100	2e-111	399	0	1.426	1.426	0.00969367	0.645623	Rossmann-like alpha/beta/alpha sandwich fold [phytophthora cactorum]	CACCGACGGACTCCAGTAGCTTCATCTGCAGCTTCCAGCCAGACTTCCAGCGCTCAATTCCATCGCGACAGCTTTTGTCAATTCTCTTGACCTATTCAACGCCGCGTTACACCAGGAAAGACGCCCACCAAGCCCATTTCTACATCGTCGCCTACAGACTGCAATCCCGACTATTTCGACGAGTTCCAAGACCGTAACTCATGACCAGCAACAACAGTATGAGGTCTACCTTGCTGCGCTTTGATCTCTTCTTCGC
TRINITY_DN242776_c0_g1	TRINITY_DN242776_c0_g1_i1	MJFZ01000303.1	RAW31855.1	PC110_g11797	100	8e-116	414	0	1.42325	1.42325	0.355918	1	Hypothetical protein pc110_g11797 [phytophthora cactorum]	CGAAAATCTTGTCTCCACCGCTGTCAACAGTCGTGCTCGCTTGGGCACCGGCCTTCGCACCGGTAGGAATAACGGGGAACACGTTCAAGCCGCAGTTAATCTTGGCGTCCGCTACCAGTTTCATGAAGCCGCTGTCGCCCCATGAGCTGCCGTACGAATTCTTGAGGATCCAATAATCACCGACCGTCGAATCCGTGCCGTAGCCCACCAGCAGCAGAGCGTGG
TRINITY_DN42222_c0_g1	TRINITY_DN42222_c0_g1_i1	MJFZ01000054.1	RAW40039.1	PC110_g3722	100	0	977	0	1.423	1.423	0.0312426	1	Krr1 small subunit processome component [phytophthora cactorum]	CTCGTTCGCCACGCTCTTCCCCAAGTACCGCGAGAAGTACCTACGCGAGGTGTGGCCCATCGTCACCAAGGCACTAGACGCGCACAAAATCACGTGCGAGCTTAACCTAGTGGAGGGTAGCATGACGGTGCGCACCACGCGCAAGACCACGGACCCGTACATTGTGCTCAAGGCACGCGACCTCATCAAGCTGCTCGCTCGTAGTATCCCCGTGAACCAGGCCGTCAAAATCCTAGACGACGACGTGCA
TRINITY_DN184357_c0_g1	TRINITY_DN184357_c0_g1_i1	MJFZ01000558.1	RAW27499.1	PC110_g16111	100	7e-138	488	0	1.42275	1.42275	0.188968	1	Mitochondrial 28s ribosomal protein s34 [phytophthora cactorum]	CGAGCATTATGTCAGCGGTGGCCAAGAGTTTCAAGAATGCCTTCCAGGTACTGACCCCCGTGCGCGAGTACGGCGTGGGCAAGCGCGTGACGCGTGTCATCTGGGACAAGTACGCGGAGCCCTCGTTCTGGGAGGTGGTGCGTATCCGCCCGTCGCCTGACCTCAAGCACGGCAAAGTCTTCGGCAGATTCACCTTCCGCGGCAAGACGGACCCCCAGGTGAAGCGCATGAACGGCGTCTTGAAGAAGGACTGGAGCTTGTATGAGGCTTAGGCTGATAGATGAAGAGGGCGGACGGAATCGCCAGCATTTTTAACTGAGAATGGAAGAAACGTGTG
TRINITY_DN40573_c0_g1	TRINITY_DN40573_c0_g1_i1	MJFZ01000046.1	RAW40513.1	PC110_g3270	100	3e-140	496	0	1.42025	1.42025	0.112671	1	Tetratricopeptide repeat [phytophthora cactorum]<>hypothetical protein pc110_g3270 [phytophthora cactorum]	CCGAATTTCTCCTTAAATTTGGCCAGCGCCTTGTTCGTGCGCGTAACATATTCACTCGAGCCAGGTGCGGCGTCCTTGAAGAAGCCCTTGGTTTCCAGCTTGGCCACCCACTTCATCCACAGCTCCGGGTGCTTCTTCACGACTGGGTCTTCGTCCGCCAACGACTTCGGCTCACCCGTCCTGCCTGTCTCCAGATTCAGCGCCTTGAGTCCCGCAGCGAAGATCTCGTCAAATGAGGCCTCGCCGTTGACTGCCAACTGCTGCTTCT
TRINITY_DN339710_c0_g1	TRINITY_DN339710_c0_g1_i1	MJFZ01000043.1	RAW40684.1	PC110_g3093	100	0	695	0	1.419	1.419	0.1717	1	Cation efflux protein, cytoplasmic domain [phytophthora cactorum]	CGACGGCGACAAGTCAAGCGTATCCAGTCAAAGTTATACCAGCTCTAGAAATGGAGAGCCCTACTGCTAGACCGGTGTCACCGACAACCAACTCGGCGGGGAATGCGTTGTGCGCGCGGTTCGCCACCCTGCGCCGTGTACTGCGCGGAGAGGAACCGCTGGATCACGTAGCAGTGGTGCTCAAGGCCTCACTTACGACAGATCGG
TRINITY_DN280125_c0_g1	TRINITY_DN280125_c0_g1_i1	MJFZ01000233.1	RAW33579.1	PC110_g10110	100	1e-104	377	0	1.41825	1.41825	0.228443	1	Hypothetical protein bbj28_00024187 [nothophytophthora sp. chile5]	GCCGATCATTTGGTAGATAGTCTGGTTCTTGGCCTCGAAGCCTAGCGACTGCATGGCCGCCTTGAGCTCCTTTGGGTCGATCGTGCCACTGCCGTCTGTGTCGAACAGGTTGAAGGCCTCGCGGATCTCCTCAATCTCCTCCTCGCTCAGCCCTGGACGCTCATACGTCTTGGCGTTGCGCTTCTGCGAGATGCGGCGAGCCATCGTCGGTTGGGTTATCCTAGTTACTGCGGAAGTGCCGC
TRINITY_DN100749_c0_g1	TRINITY_DN100749_c0_g1_i1	MJFZ01000044.1	RAW40618.1	PC110_g3159	100	0	1423	0	1.4165	1.4165	0.355918	1	Hypothetical protein gq600_26513 [phytophthora cactorum]	CGAGACGTCAAGGAACACGCGGTAGTAGTCGCCCTTCTTGTTGAGCTTCTTGGCGGAGAAGTCGAGCAGGCCGTTGATGATCTGCGTGATGAACTGGCCCGAGTTGTGGAAGACAAAGTCGATGTTGGTGATCAGATTCCAGCCCAGCGACAGCGTGTTGACCTTGGCGTCCCTGAAGTTCTTGTAGATGGACTTGGTCAAGGTCGTGAGGTCACCGCTCAGC
TRINITY_DN173771_c0_g1	TRINITY_DN173771_c0_g1_i1	MJFZ01000362.1	RAW30595.1	PC110_g13044	100	5e-128	455	0	1.41575	1.41575	0.355918	1	Alpha/beta hydrolase fold [phytophthora cactorum]	CTGCTGTCCGCGGATTCAAGCCAACGTTCCCCGAATGGACGCTCGCCTACGAGCTCACCATTTCCATGATGCGTTACATGTTCCTTCACTACGGACACATTATCGCCGACGTGAACGCGCAACGTCTTCGCGGCCCGTTCCAGCTTCATGGCAAGACCATCTTGAAGTCCTGTTGCCGCAAGCATAACACGATCCCCGAGAAGCTAGTGGCTAATGGAATGGAGCACATGTGGATGCGCGACCCGGG
TRINITY_DN188966_c0_g1	TRINITY_DN188966_c0_g1_i1	MJFZ01000334.1	RAW31180.1	PC110_g12467	100	0	715	0	1.4135	1.4135	0.0504224	1	Hypothetical protein pptg_09551 [phytophthora parasitica inra-310]<>hypothetical protein f443_05378 [phytophthora parasitica p1569]<>hypothetical protein l915_05235 [phytophthora parasitica]<>hypothetical protein f441_05385 [phytophthora parasitica cj01a1]<>hypothetical protein f442_05428 [phytophthora parasitica p10297]<>sda1 protein [phytophthora nicotianae]	CATAATCGACGCATTGGCGCTAGTAAGTCATGGAGGCTGTGAACGCGTCCCGCCCGGATGTGATTGGCAAGCTGCCGCAGCTGCAGAACATGGTTAAACGCGACCCGGTAGGCTACCGTACCGAGTTCCTCATGCAACTGCGTCACTTCGAGAGCGAGTATCAGCTTTTCCTGCTGCAGCCCACGAAGGAGTCGGCGCACTTTGGTGCGCTTGTGAGCTTCCTGAGCCATGTGGCTAAGTGCTACCCTACGGAGC
TRINITY_DN319512_c0_g1	TRINITY_DN319512_c0_g1_i1	MJFZ01000552.1	RAW27565.1	PC110_g16036	100	7e-111	398	0	1.4135	1.4135	0.107917	1	Alpha/beta hydrolase fold [phytophthora cactorum]	CGCACAGGAACACCAGAATCTCTCTGCAAGGCGTCTATACTTCTGATGAAGGTCTTTTTCGCACCGCTCATCGTAACTGCGTTCCTCGTGCAGTGCACCGTCTTCGCGGACGAGTGTATCGATACCATCACCGGCAGTTCGACTACCCAAACATCGTCGCAAGCGGTACTCTCTAGTTTGACGACGACTACGGCCACCTCAACAGTCTCATCTACGACGTCAGCCGGTAGTGGTAAGAGC
TRINITY_DN291614_c0_g1	TRINITY_DN291614_c0_g1_i1	MJFZ01000029.1	RAW41547.1	PC110_g2259	100	0	1807	0	1.41325	1.41325	0.145666	1	Hypothetical protein pc110_g2259 [phytophthora cactorum]	CTTCTTCACAGCAGACCAACCTGAGTGAGCGATGGCATTGGCCGGCGGAAACACGTTCTCGGTCCTGTGCTACAATGTGGCGGGGCTGCCAGCTATCCTGTCCAGCGGTGATCCACAGGATTACAGCGTGGAAATGGGCAAGCGCATTAGCGACTGGGACATCGTCAACGTCCAAGAAGACTTCAACTACCATGCCTACCTGTACAAGGAGAACACCCAAAAGTACCGTACGGCCACGAGCGGTGGCGTTCCTCTCGGTAGCGGTCTCAACACTCTCTCGAATCTCCCCTTCAGCACTTTGGGTCTCGAACGTACGAAGTGGAGCGAATGCAGCAATGACGAGAGCGCTGACTGCATGACGCCCAAGGGATTCACGCTGCAGGCTGTTCAACTGGCGG
TRINITY_DN174064_c0_g1	TRINITY_DN174064_c0_g1_i1	MJFZ01000065.1	RAW39491.1	PC110_g4298	100	8e-88	322	0	1.41325	1.41325	0.0716737	1	Hypothetical protein g195_007420 [phytophthora kernoviae 00238/432]	GTTAGCTACATGGCGAGACGAATCGGTGAGCTGTCAATCTTTCACCCACAGAGCACGTGTGCTTTTGGACCACGCCGCTGGGCGTTGGAGTCGTTGCCCTCATCTTCTGTCTCTGGTCGCGGAACCCTTGTCTTGAGCGTCGAAGGTGGGAATAGAGGCGTCTACAGCAGCGGGCTGTACTCGAGGCGGCTGCGGCGTGCCTGCCATGACTTGGCCGCGACCACGTTAACGACCACGACGACGGCGACAAGCGCGGCCAGCATCACGGGGTTCATGCTCTGCGCAGCATCCTTGGCAGCAGCGTACGGAGCGAGGATCACGTCGGTGAGGGCCATCTTGACTTGTGCTTG
TRINITY_DN319118_c0_g1	TRINITY_DN319118_c0_g1_i1	MJFZ01000023.1	RAW41889.1	PC110_g1878	100	6e-112	401	0	1.412	1.412	0.193228	1	Hypothetical protein pc110_g1878 [phytophthora cactorum]	CTCTTTGATGGCTCGATGGGCTGCCAATCTACCGGCACCTCGTCGAAAGCTTGTTCTTACGCGAAAAAAAGAAGTAAACGACGACGCTGAAGAGGATGCCAGCCCTCCTGACGAAGCTGAAGAAGAACCAATTGACTTGGAAGCCGTGAGAGAAGAAGAAAGTACTCGACTGCACGAACAATTCGCCGAGGACCAGAAATCTCTGGATGAGGCTATC
TRINITY_DN77512_c0_g1	TRINITY_DN77512_c0_g1_i1	MJFZ01000001.1	RAW43747.1	PC110_g61	100	4e-119	425	0	1.41175	1.41175	0.179931	1	Acyltransferase choactase/cot/cpt [phytophthora cactorum]	CTCGGTGCGTCCGTGTAGGAACAAGCGCGTCTGCGAGGCTTCGTACGTCGCAGCGTTCTTCTTGAACAGCTTCTTGTATGCCAGTTGAATAGCTAATTGCACGAACGCGTCTGGACTGCAGCGAAAGCTCTTGATAGAGCGTGCACCGTAGCCATAGAAGGCCTGCACGAACACTTCGTGGTCGATCACAGTCTGGTCGAACACCTTCTCGGCCTCGGCGATGTTTCGCA
TRINITY_DN314799_c0_g1	TRINITY_DN314799_c0_g1_i1	MJFZ01000271.1	RAW32602.1	PC110_g11055	100	9e-131	464	0	1.41	1.41	0.355918	1	Ubiquitin-protein ligase [phytophthora cactorum]	ATCTGTTCGGTAGTCGTCCGTCTCCGTTGCGAGCTTCAGAGCGTTCTCTAGCTGCGTCCCCATTGGAGCAACAGAGGTCACAGCTCTCGTTCCATTGCCGTTAGTAATCGGAGAGCTGTGAGAATTAATAGTAGCAGACGATGCCGCAGCTGCAATCTTCGTAGGTGCAGGTACAGCTCCAGTGCCAAGAACTTTTGTGATGCTG
TRINITY_DN161083_c0_g1	TRINITY_DN161083_c0_g1_i1	MJFZ01000018.1	RAW42278.1	PC110_g1570	100	3e-105	379	0	1.41	1.41	0.355918	1	Hypothetical protein pptg_01446 [phytophthora parasitica inra-310]<>hypothetical protein pptg_01446 [phytophthora parasitica inra-310]<>hypothetical protein am587_10015367 [phytophthora nicotianae]<>dead-box atp-dependent rna helicase 3 [phytophthora nicotianae]	CGTGTGCGGGTGGTTCGGCGTCTTGTAGCGGTAGAACTTGCCCTCCATGGCACTCACGTTCACGATAAACTTCTTTTCGCTCTTACCGCTCTTTTCCAGCAGCGGCACCAGGCGGTTGTTCATGATGAACGGCGCCAATGTGTTGATCGCGAACACCTCGGCCACTTCCGGGGTGGCAACCTCGCCCATGCGCAGCAGCCACGAG
TRINITY_DN98369_c0_g1	TRINITY_DN98369_c0_g1_i1	MJFZ01000201.1	RAW34424.1	PC110_g9253	100	0	721	0	1.408	1.408	0.185179	1	Hypothetical protein gq600_1436 [phytophthora cactorum]	TTTCGAGTACCAACTACTAAAACCTCTACACACTCCACGACCATTATGGCTCGCTTCACCTCGTACTTGATGCTCACGGCGCTCGCTGCCGTTGCAGTCACTACGCCAGCGACTGCCGACATCATCCAAGACGCCACCAATGCTGCCGAAGACGCCGCGAACGCCATTGCCAACGCTGCAAAAGATGCTGCCAACGCTGCCGGAAGCTGGATCGACAACGCCGCCAGCAACGTTGAGGAATTCTACCACGACGCTGCAAGTGCTGCGGAAGACGCCTACCAGGCGGCAGCCAGCGCGGCCAAGGAAGCGTGCAACCAGTACAATTCTGATCACAGTGCGTCATTGGACTGCACCGAGTCCACGGCAAGTGCAGCTGCAGATGCGGCCGCTACGGCGGCG…
TRINITY_DN299679_c0_g1	TRINITY_DN299679_c0_g1_i1	MJFZ01000029.1	RAW41534.1	PC110_g2268	100	0	1026	0	1.40775	1.40775	0.246185	1	Metallo-dependent phosphatase-like [phytophthora cactorum]	AGCCTGAATGTTAGCGTTTTTGTCTGCCGGGACGCCGTTCGGGCAGCCAGACACATCGTAGAGAGGACGGTGCATGCCAACAATGAGCCAAGGCACGTTGGCTCGGTTCGCATCGGCCTTCTTGAGATCAGCCTCAACCCACGCCAACTGGTCTCCAAAGTGACCATTACGAGGTGGATCAGCGAACTCATTGCTGGGCTCACCCTTG
TRINITY_DN200789_c0_g1	TRINITY_DN200789_c0_g1_i1	MJFZ01000049.1	RAW40357.1	PC110_g3426	100	0	671	0	1.40725	1.40725	0.0184528	0.91327	Nuclear transport factor 2 \\ 1.40e-38 \\ 58.59 % \\ go:0005737-iba;go:0044782-iba;go:0005509-iea;go:0031514-iba \\ cytoplasm-iba;cilium organization-iba;calcium ion binding-iea;motile cilium-iba \\ go:0044464 \\ cell part	CTCATACTCAGCTCCAGTCTAAAAAGGCGGCGGGAAGGAAGCAAGGGGAAAGAGAGACGCGCTTTATCATGTCTGCTGAGGATGTCGCCAAGGCCTTCGTGCAGCACTACTACACCACGTTCGACACGAACCGGGCGGGGCTCTCCAGCCTCTACCAAGGCGTGTCCAACCTAAGCTGGGAGGGACAGATGTCCACGGGCCAGCAAGCCATCATGGCCAAGCTGCAAGGTCTGCCGGCCGTGCGCCACGAGTATCCGACGGTGGACATCCAGCCGTCTACGTCGGGCAACGCCATGATCATCTTCGTGCAGGGCAAGATGCAAATCGAGGACAACAACCCCATCCAGTTCACGCAGGTGTTCCAGCTCGTGGCCCATCAGCCTGGCCAGTACTACATCC…
TRINITY_DN70825_c0_g1	TRINITY_DN70825_c0_g1_i1	MJFZ01000079.1	RAW38868.1	PC110_g4921	100	1e-124	444	0	1.4055	1.4055	0.066541	1	Hypothetical protein pc110_g4921 [phytophthora cactorum]	ATACTGTCCAATTCTTTCGTTTGCTCGCCTCCAAACCTCCGTTTCTGGATGCCAGCGCCTGGTTTAGACAGATCACCAAGAGCAAGCATCACATCCGTTCCTTCCGATAACGTAAGACTCGACTCCATCCGTGTTGCAGCTGGAGGGTCGGACAACTCATTCGCGGAGCCTAATGACGGGCTCCTGCTACGCGCTGACCCTGAGTGCCCCTGTGGAGGATCTTCACTTGCGCTCATCTCG
TRINITY_DN28630_c0_g1	TRINITY_DN28630_c0_g1_i1	MJFZ01000132.1	RAW36667.1	PC110_g7051	100	6e-163	571	0	1.405	1.405	0.0233868	1	Hypothetical protein pc110_g7051 [phytophthora cactorum]	GCCTACGTCACGATCGAGATCGACGGCAAACTGGTGGCCTGGACGCGCCCCATCTTCGATACCCTCGAGCCCGAGTGGAACGAGAAGTTTTTCTTCAAGAACGTTCAGCAGAACTCAACGTTCAAACTGACCTTGTTTGACAAGGATATCGACGCGGACGACGAGCTGGGAGCAGCGCAGTTCAACACCATCCACACAATTTATGATACGGAGACCACGTTCGACCTGCCAATCACGCTGCAAGAGAACAAGGCTGGCACCATCAACGTCAAGGTCAACTGCCACAAGGTTGATGCTGATGAGTTCGCA
TRINITY_DN261848_c0_g1	TRINITY_DN261848_c0_g1_i1	MJFZ01000001.1	RAW43739.1	PC110_g34	100	0	1962	0	1.40425	1.40425	0.0249779	1	6-phosphogluconate dehydrogenase (decarboxylating), partial [phytophthora parasitica]	CAGCAGAGCTCAGCTCCCCCCACAGACTTCTCCTCTCTTTTTACCCCCGCCATGGCTGACCTCTCGGACATCGGACTCTTCGGCCTGGCCGTCATGGGCCAGAACTTCGCGCTCAACATGGCGTCGCACGGCTTCAAGGTGTCAGTGTGCAACCGCTCGCCTGACAAGGTGGACGCCACGGTGCAGCGCGCCAAGGACGAGGGCAACCTGCCGCTCGTGGGCTACAAGGACATGAAGGAGTTCGTGGCCTCGCTTGCGCGTCCCCGCAAGGTCGTCATCCTCGTGGTGGCCGGCAAGCCTGTGGACTTGACCATCGCCGCGCTGTCGGAATTCATGGAGCCTGGTGACATCATCGTGGACGGCGGTAACGAGTGGTTCCCCAACAGTGTG
TRINITY_DN306221_c0_g1	TRINITY_DN306221_c0_g1_i1	MJFZ01000306.1	RAW31792.1	PC110_g11872	100	8e-116	414	0	1.3985	1.3985	0.0481032	1	Hypothetical protein pc110_g11872 [phytophthora cactorum]	TTTTTTTTATCGAGCAACCCAACGTTGCATTCATAACGAGTGTCCTGGTGTGATAGTATATCCTCCTCCCGGTGCCTACCTGTCCGTAGCTTCCGCAACAACCAGATACCACGACGTCGCTCTCCTCCTGCTCCTCTTCTCTCTTGTTGATCTTCGTCCACCTTGATTTCCAGTGTTGAAGCCTTAGGCCGTCCCTGGGGGTCCTTGCGTCTGTGAAGAAGTTCCGCTGTCAGCTGTTGTCGCAGGCGCGTCACT
TRINITY_DN182561_c0_g1	TRINITY_DN182561_c0_g1_i1	MJFZ01000053.1	RAW40101.1	PC110_g3657	100	3e-115	412	0	1.39825	1.39825	0.355918	1	Ph domain-like [phytophthora cactorum]	CAGCCTAGCAACTGACTATCCAACAGACATCTCCCCACGCCAATGGTGCCCTGATTATTGCCCGGACTCTGCGTAAGTTGCGTCTTGCACAATGCAAGTCTCAACTGATCATAACGTTCCAGCTCCGCTGTCATAACAACCGAAAATGGCACGGGAGCTGGATCCCCCGATGCGCCAGAAGCCGCTCCGCACGTTGCCACTAAAGTTGTCAATTTGACTGCATC
TRINITY_DN227286_c0_g1	TRINITY_DN227286_c0_g1_i1	MJFZ01000173.1	RAW35303.1	PC110_g8386	100	8e-116	414	0	1.39825	1.39825	0.355918	1	Putative helicase [phytophthora cactorum]	CCCCATTTTGGCAATGCTAGTAGCACACCGCACTGGCGCTCTCCAGAACTGCTGCATAAACCATCGCGGACTAATTGAATCAACTGCGTCATGCACGAGCTAGAAAGAGAAACGTGGGCAACGGCAAAACCAACGGCCTCAGCAAAAACCACACGTGAGGACAAGTTATCTTGTGCTTCTCGGTCCCCGGAATGCCTTGCATCTACAACGGATGCAGCACCGTC
TRINITY_DN251126_c0_g1	TRINITY_DN251126_c0_g1_i1	MJFZ01000529.1	RAW27890.1	PC110_g15712	100	0	1182	0	1.39725	1.39725	0.0845283	1	Hypothetical protein pc110_g15712 [phytophthora cactorum]	CCTGACTCCTTCTTCAATTCTGGGGACAGCGTCACAGGGTCCGTCGATTCCGTCGCATCCGTAGCCTTACCGGCAACGACCGAGTCGCCGAGAGTTCCATCGCGTTCAGACGTATCGCTGTCCTTGTTCACGTATTTAAAATCGTAGTTGTTCTTCTGGTTCGCATCGACCGCGCCCAGGTACGCGTCACCTGTGTCCAGACCCGTCGACGTTTTCGACGCTCCGGCGCCGGTCTTGGTCTCCCCACCTGCCGACGCTGTCGATATCAACAGAGCTGCACACAGCACCAACGGAGCGAGACCCGTCTTCATGCTGGATTCCCACACAACGGCCTTCTGTGCCGAAGAGCGAGAGAT
TRINITY_DN64386_c0_g2	TRINITY_DN64386_c0_g2_i1	MJFZ01000430.1	RAW29387.1	PC110_g14239	100	0	728	0	1.39525	1.39525	0.132802	1	Hypothetical protein pptg_08764 [phytophthora parasitica inra-310]<>hypothetical protein f443_04442 [phytophthora parasitica p1569]<>hypothetical protein l915_04319 [phytophthora parasitica]<>hypothetical protein f444_04463 [phytophthora parasitica p1976]<>hypothetical protein f441_04415 [phytophthora parasitica cj01a1]<>hypothetical protein f442_04470 [phytophthora parasitica p10297]<>hypothetic…	CACGAGCTACTCCTTGTTGTTGTCTCTCTTCTCGCCATGTCGGAGCTGACCCCCGAAGCCTCCCGCCTCTACCGCGTCCGTAAGACGACGGTCAAGATGCTGCACAACCGTGGGTACATTGTGAGCGAGAATGAGCTGGTGATGACGCCTGAGGCTTTCCAGACTCAGTTCGGAGACAACCCGACGCGCGAGATGATGACGATTCTCGTGGAGAAGATCGACGACCCGAGCGACAATTTGTTTGTGTTTTTCCCCGAAGACACTAAAGTGGGCGTCAAGCCCATCCGCAACTACTGCAACCGCATGAAGGACGAGAACGTGACCAAGGCCATCCTCGTGGTACAGGAAGGCATCACCCCTTTCGCTCGTCAGGCGCTTAATGAGATGGCTCCGCGCTAC…
TRINITY_DN22997_c0_g1	TRINITY_DN22997_c0_g1_i1	MJFZ01002147.1	RAW30559.1	PC110_g13085	100	0	953	0	1.3905	1.3905	0.070036	1	V-type proton atpase proteolipid subunit [plasmopara halstedii]<>v-atpase proteolipid subunit c, eukaryotic [phytophthora cactorum]<>hypothetical protein pc110_g21107 [phytophthora cactorum]<>hypothetical protein pc110_g13085 [phytophthora cactorum]<>v-type proton atpase proteolipid subunit [plasmopara halstedii]	ACCAAATGCGACGATTTATTAGCTGCCCGCCGCTCAGGCTAGTCGTGAAAAACGTCAGGCCTCGCGAAAAGACTGGCTGTATCGTCCTACGGTTCGTATTCCCGAAAAAATAGCTCGGAGATGCCAACCTCACTTCAACCTCGTAGCCTCCACGTCTGAATAACGCATTCAGACGACTGCCACTTCCTCCTGTCTGACCCTCCTTACTCCGACGGGCAATCGCTCTTCTTCTGCGACAAAATTAGCGCCACGATCAAGCCGTACAGACCCAGAGCTTCCGCGAAAATCAGAATCAGGATCATGTTCACGAAAAGCTTCTCCTGCTGGCCCACGGCGCGCACGCCTGCATCACCCACCACGCCGATAGCCATGCCGGCTGCCAGACCACTCAGACCACAG…
TRINITY_DN107019_c0_g1	TRINITY_DN107019_c0_g1_i1	MJFZ01000903.1	RAW24322.1	PC110_g19249	100	0	737	0	1.38775	1.38775	0.246352	1	Hypothetical protein am588_10002814 [phytophthora nicotianae]	GGATGGCACGGCAGTGCTCAAGGACCATGGCGTCAAGGATTTCCACGCGTTCGGCAAGACCGTCAAGACCAGCTGCGAGTTCGTTCTGTTCCTCGTGCGGCCGTCAGTGCGCGCCATGCGCTACGTGGCCAAATACATCCGCGATTTGGGGGCGGACAAGTCCTCGAGCTCGTCCAAGAAGCGCTTCCACCTCTACTATGTGAGTCGCT
TRINITY_DN309618_c0_g1	TRINITY_DN309618_c0_g1_i1	MJFZ01000228.1	RAW33698.1	PC110_g9973	100	3e-140	496	0	1.38675	1.38675	0.262456	1	Hypothetical protein pc110_g9973 [phytophthora cactorum]	CAGGACCGAGAGTCGATCAGAATTGAGGGGGGAAGTCATGGCCACTCCACCTCCGGTTAAGGATGTCGTCCCTCCCAAGCCCACCAAGTCTCGACGCCAGAGCAATGGTAACGGCAACTTGACCAACTACCAGCGCAAGGTCATCTGCGAGTTCTACCGCAAGAGCGGCGGCGTCATGTCGCAAAAGGACCTGGCGCAATGGACCAAGCACGAGTTTGGGC
TRINITY_DN220299_c0_g1	TRINITY_DN220299_c0_g1_i1	MJFZ01000259.1	RAW32882.1	PC110_g10797	100	3e-130	462	0	1.38575	1.38575	0.136546	1	Hypothetical protein pc110_g10797 [phytophthora cactorum]	CACGCTCGCTACGGGCTACATCGCGCTCCTTGCGCAGCTGCTCCAGGCTCGAGCCCTCCTTCAGCATCGTGTCTCTAATGGCGCGCAGCTTGAGCAGTAGCTGCGTCTGGTATTCGCGTAAATCGGCACCGCCCACGGGGCCGTCCACCTGCTTGGCCTCGGCCGCCAGTCGCTTCTCTGCGGCGTCCATGCGGTTCAGCACGTTGTTGAGGTCCGTGTTGACTTGGTCCAGAGCCTTAGAGTCCGCCATTGTTCTCG
TRINITY_DN64712_c0_g2	TRINITY_DN64712_c0_g2_i1	MJFZ01000026.1	RAW41671.1	PC110_g2100	100	5e-128	455	0	1.3845	1.3845	0.143319	1	Serine carboxypeptidase-like [phytophthora cactorum]	CAGCCGACGACGGTAGGCTTCACGTACGGCGACGAACAGGACGCCGACAACAGCGAGGACAGTGTGGGCGAGAACATCTACTACTTCTTGCAAGGTTTCTTCGAGAAACACCCGGAGCTTGCTGGTCGCGACTTCTACATCACTGGCGAGAGCTACGGAGGCCACTACGTCCCTGTGGCTGCACACTACGTCTGGGAACAGAACAAGGTGAACGCCGGTACCCCGAAGCACATTAACCTGAAGGGA
TRINITY_DN192313_c0_g1	TRINITY_DN192313_c0_g1_i1	MJFZ01000087.1	RAW38512.1	PC110_g5264	100	0	641	0	1.383	1.383	0.20213	1	Hypothetical protein pc110_g5264 [phytophthora cactorum]	TCTGTGGACCAGGACGGAGAAGGAAACAAGCCGTGAGGATGAAGAGTTGAGCGTCAAGCAGGATAGGAACGATGATTTCGATGGACTGGAGTCGAGTGTGGACCGCAAGATTGAGGACATGACCAAGACCCAGTCCCAATGGAGCTCGGTGGGCTTGAGAGAGGATGACGACATGGATGAAGTGGAGAGGCCGAGGCTGGAGCGTTCTAGTAAACAGGTGAACCCAC
TRINITY_DN221741_c0_g1	TRINITY_DN221741_c0_g1_i1	MJFZ01000386.1	RAW30150.1	PC110_g13486	100	3e-111	399	0	1.379	1.379	0.355918	1	Cysteine alpha-hairpin motif superfamily [phytophthora cactorum]<>hypothetical protein pc110_g13486 [phytophthora cactorum]	ATCTCGGACGACAAGCACAATCACAGCCGCAGACCGCATTGACCAGCAGCCATGCCGAATATGGAGTGCTTGACGTGCAAGCCCGGCGACGACACGCACCACCAGAGCGCCGTGGAGAACACGGGCTGCGAAGAGAGCTACCAGCGCGTGGACGCCTGCATGAAACTTAACAACGGCCGTGTCTCGGCCTGCACCGAGGAGTGGGAGAAGTTCCGCCAGTGCCACGAGCAGGGCAAGGCGACGCCCAAAAGCGGCGACAAGAAGTAAAGGAG
TRINITY_DN24968_c0_g1	TRINITY_DN24968_c0_g1_i1	MJFZ01000473.1	RAW28701.1	PC110_g14924	100	0	1391	0	1.37875	1.37875	0.0281439	1	Npp1-like protein \\ 5.50e-09 \\ 75.73 % \\ go:0004518-iea;go:0016020-iea;go:0004519-iea;go:0016021-iea;go:0016787-iea;go:0033557-iea;go:0017108-iea;go:0006281-iea;go:0090305-iea;go:0006310-iea;go:0004520-iea;go:0005634-iea;go:0006974-iea \\ nuclease activity-iea;membrane-iea;endonuclease activity-iea;integral component of membrane-iea;hydrolase activity-iea;slx1-slx4 complex-iea;5'-flap endonucl…	CTCGGACGTTGATTTTGTATCCTGAAAGTTCACCAGTAGAGACTTGAAGCGTGCTTCTGCGTTCGAATCTTTTTTCGGGTTTCTTTAAGCTCAGCTTCCTGCTCACTAAAACGGGTAAGCACCATTGAGCTTCTCCATGAACACTCCATCCTTCATCGGCATCTTGACACGCGCCACATTGAAAGGTGTCTCATCCCAATCTGTGTTGACCAGAGCATCCCGAGCGAGACCCGATAGCTGGTCCCACATGATGAGGTCTTGGAACTCACCAGCATCCACGGTGTATTTGACGGCGGTGTTGATAGAATCGCCGTTGAAGTAGTATGCAACCTTCAAACTGTTACCATCCAGGTACTCCTTCGGAGTAGGGGATTCCTTCGCCCAACCGACGGCAGCTGA…
TRINITY_DN308531_c0_g1	TRINITY_DN308531_c0_g1_i1	MJFZ01001061.1	RAW23431.1	PC110_g20134	100	5e-43	172	0	1.37875	1.37875	0.211935	1	Hypothetical protein pc110_g20134 [phytophthora cactorum]	GTCGGCGGCGGCGATAATGCGCTCGACCTCGGAGCTGCGGCCAGCCGAGAAGGATCCCCGACCCACGCCGCTGGGGCGTCCCGACGTGCTCATGTCTGTTGCTGTGTCTGTACGCTGCTTACTACTGGCGAGTCGTTACGCGTCTGAAGCGTGAGGAGGTGCCCGAGAACTTGTGGCCTTTTGCTCGCGCTCGTCCTCCTGGGTCGGCGGTTCGCTTTTGCACAGATCG
TRINITY_DN215632_c0_g1	TRINITY_DN215632_c0_g1_i1	MJFZ01000111.1	RAW37494.1	PC110_g6280	100	5e-161	566	0	1.37675	1.37675	0.104832	1	Ubiquitin-related domain [phytophthora cactorum]<>hypothetical protein pc110_g6280 [phytophthora cactorum]	CTGGGACTTGCATTCAACAGTGTCGAGCGGCTTGTCATAATTACCGCTCGCTGCTTGCCTCGTGACGATAGCCCGGCATCTTCAAGGCACCATGTCACTCGATACGAGATGACAGCTCAAAGACGTGGACGGCAGCGAGCTGCGTGTGGATAGCGACGAGAGGGTCGTGTTGCTTCTGTGTTTCTCCTTGGCAGCTGCTCTCTCCTTACTCTCATACAAAAGCCAACAGCCTTAGCACCGGAAGCCGCCGACCTGCTCAAGTGCACAGTCGATCTGGTCCTGGTCCTCCAGCTCCAGCATCTTGGGCGTCTGGTCACCGCTAATGCGCGTGCCATCCAACAGGAAGCGCAGTGCGCTGGCGGGTACGCCCTTGCGCTGCGCGTAGGCGCTAAAGATCTT…
TRINITY_DN179604_c0_g1	TRINITY_DN179604_c0_g1_i1	MJFZ01003766.1	RAW19960.1	PC110_g23598	100	1e-145	514	0	1.376	1.376	0.207607	1	Hypothetical protein pc110_g23598 [phytophthora cactorum]	TGCCGGCCAAGTAGTTGTCGCCCTCACTCGCCGATCCCGCATCGGATGCCGTTGAACTCTCAGTTTCCGAGGCACTAGCGCTCGAAGAGCGCAACAAGTCACTCAAGTCACTGCCGTCCTCACTGGATCCCGAAGTGGACGCGTCCGAGATTGCCTTCTGCTTAGTAGGAAGTGTGCTGTCACTGCCGGAAGCGCTAGACGTCGCCTTCTTCTTCTTCGTCGCCTTCGTCGCAGGGACAGCAAAATCGTC
TRINITY_DN185880_c0_g1	TRINITY_DN185880_c0_g1_i1	MJFZ01000018.1	RAW42267.1	PC110_g1564	100	2e-144	510	0	1.376	1.376	0.146118	1	Hypothetical protein gq600_18000 [phytophthora cactorum]<>hypothetical protein pc110_g1564 [phytophthora cactorum]	TGTCATTATTGTGGGACAGGGTCTGACGTGAAGGCGATGTCGTTGAGTGCATTTGTGGCTGGAGTGGCGCTCGGCGGACTGCGCTACGGCGCCGTCAAGTTCCAGCTGCTTGAGCGTGAGAGTGTCGTGCTGTACTCGGTGAACCAGGTCAAGGAGAGCTTCCACGGTGACCACCTGAAGACGCGCAGCGAGGAGAGATACGAGCCGCTGCCGAGTCGGGAGCACGAGTACTACACGTACGTGCGCGAGGGCTGGAACTCCAAGGTGCTAGCGCTCCGTAACAAGACGTACGAGCTCTTCCAGGCCAAGTAAAACGACGTTGAGAGTAGCCACTTGCAGCTCTGTAGAGTGCTGTGAAGAGCTCAAAAGACGAGAAATTAACACGCATATCATGTATTT…
TRINITY_DN330601_c0_g1	TRINITY_DN330601_c0_g1_i1	MJFZ01000423.1	RAW29517.1	PC110_g14133	100	2e-134	477	0	1.3755	1.3755	0.0289103	1	U6 snrna-associated sm-like protein lsm5 [phytophthora parasitica inra-310]<>u6 snrna-associated sm-like protein lsm5 [phytophthora parasitica p1569]<>u6 snrna-associated sm-like protein lsm5 [phytophthora parasitica]<>u6 snrna-associated sm-like protein lsm5 [phytophthora parasitica p1976]<>u6 snrna-associated sm-like protein lsm5 [phytophthora parasitica cj01a1]<>u6 snrna-associated sm-like pro…	CTGTGTTAATGGTGTCAGTGGGGCAAGGATGTCACGGAAGTTGTGCTGTGCGCGTCTGCGTTGAGCTGGCTGTTAATTGGACGTCTTCAAACAGCTTGAAATTATGCAGTGCCGAACAGGTATAGATACTGCTGTCGATTGATCTCAAGCTGCTGCTACTTTCTGACACGATAACGTCCAAGTTGTTAACGAAGAAATGGCCTAGGACGTGGTCGGAAATCCTCCAGGCACGAGCAGACACACGTTGTTGCCATTGAGCAGAACCTGGTCCAGCTTCACCTCACGCTTTCCCTCCGGAGTGATCTCGTACTCCGTGACGTCGTCCAGCACCATGTTAACGTAGTCGTCAAAACCCCGGAGCGTGCCGAGGAACTCCTTGTCGCCCTTCATGACGATCCA…
TRINITY_DN185132_c0_g1	TRINITY_DN185132_c0_g1_i1	MJFZ01000572.1	RAW27349.1	PC110_g16272	100	2e-152	536	0	1.375	1.375	0.271931	1	Tyrosine--trna ligase 2, cytoplasmic [phytophthora cactorum]	CAGTACGAAGCGCTGTGCGAAATGATCTCCTTGGACGCCCATAGGAATTCCACGTTGGTCATGTCCATGCCCACGGACTTCCAGATCTCCACCATGTATTGACCCACCATCCGGATCTTGTCCAGGTCGCCGCCCATCTTGTTGTTCAGCATGGCAAACCAGTCAGCCACCCAGAAGCGGAACACACTGCCGGTCGACGTAAGTTTGTTCACGTTCACAGTGCGCAGAACACCCTGAGCAATGTGCATGCGTCCCGAGGGCTCGAAGCCATCGTAGCACACGGGGTGGTC
TRINITY_DN331951_c0_g1	TRINITY_DN331951_c0_g1_i1	MJFZ01000043.1	RAW40671.1	PC110_g3126	100	6e-158	555	0	1.375	1.375	0.193405	1	Hypothetical protein pc110_g3126 [phytophthora cactorum]	CGCGTATGGAAGCTGAGATGAACGACGAAGCGTCCTGGAACTTCTTTGGAGTCAAGGATGGCGTCAAGGCCTACACCAAGGTGGATGGCTCACTGACTGCGGCTAAAGGCGTGGGCTATTTGCCGTATCATCCGCGTGCCATTTGGGAACAAGTGGTTGACGCTGCCAAGCGAAAGCTCGTGGATCCTCAACTTGCTCTCGGTATGAACTTGAAGTCGT
TRINITY_DN293533_c0_g1	TRINITY_DN293533_c0_g1_i1	MJFZ01000158.1	RAW35800.1	PC110_g7918	100	1e-165	580	0	1.37425	1.37425	0.161024	1	#VALUE!	CGCCTAGGGACCGACAAGCCTCATCCAGTATTGGTAGCAGCTTGGTTCCTTCCCATCTTGGCGCGCTTCTCCCTCCCAACCTGCCTGTCCTCGAGTGACAGCGGTATATCCATCGCACAAACACAACACAGCTCTCTCTCACACACAGCTAGCTCCCCCACCCCCCCCACCATGCGAGGCTGGACGGTGATCGCGGCGGCATTGGCAGCAG
TRINITY_DN108579_c0_g1	TRINITY_DN108579_c0_g1_i1	MJFZ01000552.1	RAW27579.1	PC110_g16027	100	0	1297	0	1.373	1.373	0.355918	1	P-loop containing nucleoside triphosphate hydrolase [phytophthora cactorum]	CGACGACCTCCCTCGTGTGCTTCTTCGCGATGAGGACGTGCATTGGTTGCAGGTTATTGGCGAGGGTTGGGCTGCTCCTCTGCGTGGCTTCATGCGTGAGGGTGTCTACCTGCAGTCGCTACACTTCAGCAGCGTACTGTACGACACGGACAACCTGACAGACGGCCACTTGGCTCTCCACAAGTCCACCAACTTCTCTGAATACTCCA
TRINITY_DN261347_c0_g1	TRINITY_DN261347_c0_g1_i1	MJFZ01000224.1	RAW33833.1	PC110_g9853	100	2e-142	503	0	1.37125	1.37125	0.114891	1	Hypothetical protein pc110_g9853 [phytophthora cactorum]	GCCTTACCTCCGTTACCGGAGAACACGACGGCATTCACCGTCTTGTTGGCCTCGATCTTGTGCAGACGCTGCGTCAGGTGCATCGCCATGGGGAGCGTCAGCGCGTTGAGCTTCTCCGGTCGGTTGAACTGCACGGTACGCACGCCCGTATCCTGGCCGTACACGATGTCCGAGAACTCGGGCGCCTTCGTGGAGAAAGCCGCATTGCTCTGAGCTACTATGCGCACGGGACGCTGCAGCAGCCGCAGTCGCATCGCCATCACACGCTGCATGATTAATGTCGACTTGACGCTAATTTGCTTATGGCCTCTTTGGAT
TRINITY_DN106336_c0_g1	TRINITY_DN106336_c0_g1_i1	MJFZ01000481.1	RAW28555.1	PC110_g15067	100	4e-160	562	0	1.37075	1.37075	0.172174	1	Hypothetical protein gq600_19804 [phytophthora cactorum]<>hypothetical protein pc110_g15067 [phytophthora cactorum]	CCTCCTCCCTCAGTTTCGTTTTCCCTGCGGATTAGATAATGGGGTTATTGCTGTGGGTCCTCTTGGTGACTCTGGTCGCCTTCATCTCAAGCGCCAATGCTGCCTACGACTTCGCTAACTCGGACGAGACTCAATTTACGCAGCTTACGACGGAGAATATCGACACGTTGACCCGTCTACTTGCCGTCGAGGACAGTGATGCCGCCAAGCGATTCCTGCGAGGCAATGCTATTAAAGATTTGACGACAGCTGACAACGATTCGGATGCTAAAGATGAGGAGCGAGGGCTCATCCCGTCCAAGGTTACAAACTTGATCTCCAAGGTGAAGAACGGCTGGGCCA
TRINITY_DN11976_c0_g1	TRINITY_DN11976_c0_g1_i1	MJFZ01000833.1	RAW24797.1	PC110_g18783	100	4e-116	416	0	1.37075	1.37075	0.0300426	1	Hypothetical protein pc110_g18783 [phytophthora cactorum]	TTGCGAACGTGCCATCAAGCCTACCAACTATGGAGAGCCTCTCTGCCCGCCCCAGCAACAACGCCCAGATGCAGCTCAGCTCCTTTATCTCGCTCGACGCCGATGACGAGATGGCCCAGCTCATTCTCGAGGAAATCTCGTACATGCGGCGTTCATTTACAGGTGTGGCAGCCGAGATCGCCAGCTCCCCGTCCAGCACATCGTCCAAGGGACTCAATGCCATCTCCGAAGACGACGAAGAGGAGGAAGATTAGACTGCAACCAAAGTACCAATTTATAGAGAACCACGCGGTGAGGGACGGATGCATCACGCAACCAGAATTCGCGCAGACCGTGCTGCAAGTATTTTCCGTCGACTTCGTTCGTCGGGAGCTCAGTGCCGGTATTAGCACAAGTAGA…
TRINITY_DN32984_c0_g1	TRINITY_DN32984_c0_g1_i1	MJFZ01000005.1	RAW43364.1	PC110_g468	100	0	1794	0	1.37075	1.37075	0.0101461	0.661569	Initiation factor eif2 gamma c terminal, partial [phytophthora infestans]	CCTCGCTTCCGCTTCCCCTTTGGCGTCCAGTGGCTTTGCTAGAGGCAGAATCTTCGGACAGACTAGGAGACTTTCTACCCCGTTTATCTATCGACCATGCCGGAACTCGTACAGAAGCACCTAGCGGTGCAGGATCTGACCAAGCTCAAGATCGAGGAGCTCACTCCACTGACTCCGGAGGTTATCAGTCGTCAGGCCACCATTAACATCGGTACTATTGGCCACGTCGCCCACGGTAAGTCGACGGTGGTGAAGGCCATCTCGGGCGTGCAGACGGTGCGTTTCAAGAACGAACTGGAGCGTAACATCACCATCAAGCTCGGCTATGCCAACGCCAAGATCTACCGCGCCGAGAACGGCACGGGCATCGGCTGCTACCGCGCGTTCGGCAGCTCCAAG…
TRINITY_DN200392_c0_g1	TRINITY_DN200392_c0_g1_i1	MJFZ01000430.1	RAW29389.1	PC110_g14248	100	0	948	0	1.3705	1.3705	0.189513	1	Ura2 protein [phytophthora nicotianae]	CCGATCTCCGCGAACTCGCGCTTGATGTCCTGGTTGCCGATCGAGACCAGCACCTTCTTCTCCTTGGGCATCTTGAAGCCGGCACTCAGGAGCGCCTTCAGATACGCCTCGTGCATGTCCGTGCCGAAGCAGGCCACCTCACCGGTCGAGGCCATCTCCACACCCAGACTCGGGTCAGCGCCGTGCAGACGCGTGAACGAGAACTGCGGCGCCTTGACACCCACGTAGTCAATGTCGGTCAGAGCGATCGGCACCGACTTGACCGGCAGGGCGATCATGGCCTTGG
TRINITY_DN315945_c0_g1	TRINITY_DN315945_c0_g1_i1	MJFZ01000601.1	RAW26974.1	PC110_g16622	100	3e-130	462	0	1.37025	1.37025	0.355918	1	Hypothetical protein gq600_19355 [phytophthora cactorum]	CATGAAACACGCCGCCAGGGACTACGCGGAGGACCACGGATTCATGAAGAAGAAGCACCATGAAGACGAGTCCATCTTGGACAAGGCTAAGGAGGCTGTCGGCAAGTACACAGGCCACGGAGATTCGCATAAGAAGAAGGAAGATGAGTCCATTCTGGACAAAGCCAAGGATGCTATGAGCCAGTACACTGGCCACGGGGACTCCCACAAGAAGAAGGACGACGAATCATTCCTGGACAAGGCCAAGGAG
TRINITY_DN15117_c0_g1	TRINITY_DN15117_c0_g1_i1	MJFZ01000005.1	RAW43375.1	PC110_g515	100	0	1356	0	1.36925	1.36925	0.0339537	1	Hypothetical protein pc110_g515 [phytophthora cactorum]	CCGATCTCCGGCACCAAAGCGGCCGCCAAGGAGGCTGGACTTGGGCTTGGAAATGCTGGACGCGTTCATCTGACGCTGACTCGCATTCAGACGCTCGTACTTGGTACGCAGGCTGGCAGCCTCGCGCTCCAGAACCTGTAGCGCAGTCTCGGCCTCCTGCTTTTTCTTGGACAGAGCCACCACCGAAATGCTGAGCTTCTCGGCTTCAGACAGCGCAAAGCTAGCCTTCACGTGGAAGCGGCTGCCTGTTGACTTGGGTTCCTCGACCTTCTCAACCTCCTCAACATTCTCGTCTTCCTCAACCTTCTCGGCGTCCTCAACATTTTCATCTTCCTCGACCTTCTCGTTTTCCTCGACCTTCTCGTTTTCCTCGACCTTCTCGTTTTCCTCGGTCTCTTC…
TRINITY_DN77074_c0_g1	TRINITY_DN77074_c0_g1_i1	MJFZ01000202.1	RAW34376.1	PC110_g9295	100	2e-152	536	0	1.36375	1.36375	0.0437583	1	Golgi transport complex cod1 protein	CGCATCATATTGAGCTGATGTGAGGACGTACTGCAGTTGCTCATCCATTGAACGACTGAGTACTTGAGGTAGTCTCTTGTGAAGAGTTCGTGAAAGCATCTCCTGTATCTCATTGAACACGATCGAGTGAAATGCCTCCGTCATGTCGTGAATGGGCGTCGGCAGGCACTCGAGAATAGGAGCATCATGCGGGAAACTTGCGCTAGAGAACTCCTCGATTTTTTCTTGCAGTGCACGCATAAACTCGCCGCTCATGTAGGCCGAGTTGATGGTCATGAGCAGCCTTGCCT
TRINITY_DN198510_c0_g1	TRINITY_DN198510_c0_g1_i1	MJFZ01000423.1	RAW29518.1	PC110_g14130	100	0	1229	0	1.3635	1.3635	0.042954	1	26s proteasome non-atpase regulatory protein [phytophthora megakarya]	CTCCAGCCCACGACCATCTCGGCTCTTCCCGTCTGCTTAAGCATCTCCAGCATCTTCATCTGGAAGACTGGGTCCACGGCCTCCACACTCACACCCGTTCCGCTCTGCGGCATGGCGAACACGTCGATGCAGTTGACCGTGTAGTCGTCCACGAACTCACCCAGCATAAGACCCATCACCTCCATCGGGACACCGGCTCGGCCGTGCTTGAGCATCTTGAGCAGCGCCAGCGACGAAATGTGCACCTTCTCAGCTGTGTCGACCAGCGGACCGTCGGCACCGGGTCCACCCTGGCCTGGAAGCCCAGGCAGGTTGCCAAAGAGACGCTGCAGTCGGTCCATCTCGAGGTGTCGGAGCCTTCAAGCCAAAGGATCCAGAATTT
TRINITY_DN334788_c0_g1	TRINITY_DN334788_c0_g1_i1	MJFZ01000335.1	RAW31150.1	PC110_g12483	100	6e-117	418	0	1.3625	1.3625	0.355918	1	Hypothetical protein pc110_g12483 [phytophthora cactorum]	TGCACCTGTTCCACGCCGCCCTCAATGTGCCTAACGGGGCATCACTCAATGCGGAGAAAGTGGCGCTCCTGAAAGATCGAGCATTTCCCCGACTGGATTTTGGTACTAACCTCGTCGAAGGCATCCTGCAAGGAGCGAAGACCATCACGATGCGTCAATTATCTGACGTCGAAGGTGATGTCAACTCCGACCTGACGTACATCTTCCCGTGCTCTATCGTTCTCGC
TRINITY_DN293107_c0_g1	TRINITY_DN293107_c0_g1_i1	MJFZ01000021.1	RAW42020.1	PC110_g1764	100	6e-117	418	0	1.3625	1.3625	0.355918	1	Aldolase-type tim barrel [phytophthora cactorum]	GCGCGGGGTAGTCGGTGTAGCCTGCAGACATGGGTGCGTCTGGCGACGGGTAGAACGTCTTGAAGTAGCATTCGTTCCACGGGGCATCGACCTCAAGGCGGTGCACCAGGTCCGGGTTGGCGATGAACGAGCGACCGTAGGCGACGCAGTCTGCCAATCCGTTCTCCGTCACTTCGATTCCTTCCGTGCGGTTGTACCCGGACGACGTCATAAGCACGCCGTCGTA
TRINITY_DN298575_c0_g1	TRINITY_DN298575_c0_g1_i1	MJFZ01000299.1	RAW31950.1	PC110_g11691	100	0	662	0	1.3625	1.3625	0.25463	1	Xrn1 sh3-like domain [phytophthora infestans]	CTACTGTAGACTCGTGAATCGTGACAATAGCACCTCCAACTCCGGCGATGATGCCAATGTATGGAGAAAAGGCGATATTGTCAGGATTGTTGGAAGCAGCGGCAATAACGACAGTGGTGACTCGAACTCTGGCCCCTCTCCGCCGAGAAATGGCAGTGCTACTACCCGACGCAGCCTCCGATGCCTGGACAGCAACCGCATCTCTTCCTCATGCCTGACGGTTCGTATGCACCAATGTACGCTCCGCCGCCTCCAGGATCTTACGTGCC
TRINITY_DN220198_c0_g1	TRINITY_DN220198_c0_g1_i1	MJFZ01000146.1	RAW36217.1	PC110_g7509	100	1e-119	427	0	1.36025	1.36025	0.355918	1	Hypothetical protein pc110_g7509 [phytophthora cactorum]	TGCTTCTCTCCTCGAATGACCTCAGGGGCCATCCACAGCGTCAAGTTCTTGGTTCCAGTGGATGACGTGCCGAAATTGGTCACCTTGACCTCCATATCATTGTTCAGTAGCACATTCCTCGACTTGAGGTTGCCATGAATCACAGGAGGCGACTGCGAGTGCATGTACGCGAGTGCACTGCAAATTTCCATTGCAATTTTTGTCTTTTCCCGGTCGAAGCCGACGTAGTGT
TRINITY_DN215682_c0_g1	TRINITY_DN215682_c0_g1_i1	MJFZ01000617.1	RAW26791.1	PC110_g16805	100	2e-106	383	0	1.3595	1.3595	0.355918	1	P-loop containing nucleoside triphosphate hydrolase [phytophthora cactorum]	CGGTATTTCGACAGTCCAAGCTCCTGGATCTGCTCGTCCACTGCAGCGTCCACAAAAGCTTCGGGGATGCCTTTGATCCGAGCGTACAACTGGAGCTGCTCCTGGACCGTCAGCAGGTCGTGCAGCGCGTCAAACTGCGGACAGTAGCCCATGGTTTTCCGCGCCGAAGCCGAGCTGGTGGACAGGTCGAAGCCGCTCAGAGTGACG
TRINITY_DN339841_c0_g1	TRINITY_DN339841_c0_g1_i1	MJFZ01000160.1	RAW35710.1	PC110_g7986	100	2e-106	383	0	1.3595	1.3595	0.355918	1	Hypothetical protein pc110_g7986 [phytophthora cactorum]	CTTCTGTCCATCAGCCACACTCTTCGCCTTGACACGCTTAACGAACACGTCAATGGTGTTCTCGCTCTCACACACTCCGTCATAGCACATGGGTACACGGAACTCTGCGCATTCGTACTGTGGAATGCCCGGCGTTGCGTCTTCCGTGGATTTATGGTGAGTACTGTGGTGATGGTGCGTTCGCTGGCCCTGCTGCTTCCAGTCGCC
TRINITY_DN229020_c0_g1	TRINITY_DN229020_c0_g1_i1	MJFZ01000229.1	RAW33690.1	PC110_g9991	100	0	854	0	1.3595	1.3595	0.355918	1	P-loop containing nucleoside triphosphate hydrolase [phytophthora cactorum]	GCCGGCGAACAGCATGAAAATACCGCTGAAGAGAGCTCCCAGAGTCGACGCCACAGCGACACTGGGCAAGGCAAACACCATAAGCTGTCCGAAGTACACGAACAGCAAAGCATTCATCGCCACGACCAACCAATAGTAGAAGAACGTGATGTAACCAGTGAAGCCGACGCTCGGGTAGAAGATGATGCAGAACAGCAGACTCGAGAA
TRINITY_DN16234_c0_g2	TRINITY_DN16234_c0_g2_i1	MJFZ01000485.1	RAW28482.1	PC110_g15131	100	0	1807	0	1.3575	1.3575	0.0180024	0.901937	Cysteine synthase [phytophthora cactorum]	GTTCCACTTCTCTAGACCTACGACGATCTTTCACTAACTACAATAACAAAAAGCATGAGGGTCACAGTCAACAATAACCCAGTCTTCACCTACAGGCTTGCAAGCCGAGGTTCATAGATTTAAGCCGCGATCTCCGAGGTCTCCAAGTTCTGAGCGAACTCACGCTCCTTCTCGAACAGAGCAGACGACAGGTACCGCTCACCGAAGCTAGGCAGGATAGCGACGATCAGCTTTCCAGCATTCTCCGGACGCGAGGCCACCTTGATAGCAGCCGTCACAGCAGCACCCGACGACGGGCCCACCAGGATACCTTCCTCCAGAGCGAGACGCTTGGACATAGCGAAGGCCTCGGCACTGTTAGCAGTCACGACCTCGTCGATCAGGTCGGTCTGAAGGACC…
TRINITY_DN271562_c0_g1	TRINITY_DN271562_c0_g1_i1	MJFZ01000002.1	RAW43642.1	PC110_g135	100	1e-135	481	0	1.35725	1.35725	0.0541311	1	Hypothetical protein pc110_g135 [phytophthora cactorum]	GCTGTATTTCGTTCTCCTCGACTCGCTCACTCCTTGAACTCTAGCAGCGTCCTGGCAGTCAGAACGCTCATGTCGTAGAAAGAAGACACCGCGGCACGCAGCAGGCGGATCTCCGTGGCCTCGAAGTGGACGTGAAGTTCATCGCCCTTGACGGTCAGCGTACGGTGGATCTTCTCCGGCTGCAGCTCCTCATCGACCTCAAGCGTCTGCAACACATACAGGGCGTCCACCTCCTCAGGAAAGCTCAGGCTAATCTCGCATTCGAACGGGTGCGTTGCGCTGGTCAAGATCGG
TRINITY_DN326556_c0_g1	TRINITY_DN326556_c0_g1_i1	MJFZ01000419.1	RAW29580.1	PC110_g14055	100	4e-165	579	0	1.35725	1.35725	0.0751735	1	Histone acetyltransferase [phytophthora cactorum]	AAGTCGGACCGTTTGCGCGCGTGGTATGTGGATATGCTGGTCAAGGCTGAGGAAGAGGGAGTAGTGTGGCAGATTACCAACATGTACGATGACTACTGGCGCAATGACAACACGCCGTGTGCACTGCCGTACTTCGAGGGCGACTACTGGGTCGGCCTGGCTGAAGACTTGATCGAGAAGTTGGACGCCGAGAAGCCGAAAAAGATTGTGAACAAGCGTGGCTCCAAGTCGCACAAGCGC
TRINITY_DN201938_c0_g1	TRINITY_DN201938_c0_g1_i1	MJFZ01000599.1	RAW26995.1	PC110_g16604	100	2e-116	416	0	1.35725	1.35725	0.202252	1	Putative 3,4-dihydroxy-2-butanone kinase [phytophthora cactorum]	CGGCCTCATAACCGAGAGTAAATTGGGCACTATGGGAGTGGCCATCAAGCCCTGCACTCTTCCAGGAAAGGAGGATACGTCCCGGGAGTGGGGAGACAACGAGATGGAGGTCGGATTGGGGATCCACGGTGAGCCGGGGGTGGCCAAATGCGAGCAACAAGACGTACCATCACTCTGCAGAATGTTGGTAGACAAGATCTCAGATCAAACCTCCGTGGGACTGGG
TRINITY_DN278218_c0_g1	TRINITY_DN278218_c0_g1_i1	MJFZ01000650.1	RAW26433.1	PC110_g17160	100	1e-120	431	0	1.35725	1.35725	0.0751735	1	Hypothetical protein pc110_g17160 [phytophthora cactorum]	CTTCACAATAATGGTTCGTCTCGCTGCCTTTGTCGGCGCTTCCACCGCTGCGCTCGCCTCCACCAACGCCTTCACGGTGACCATCACCAACAGATGCTCGACCCCTATCGACCTGTACACGCGCCTCGCCAGCGTCTACACGGATGAGAGCGAGACCATCGCGCCTGGCGCCTCTGTTGACAAGACCATCGAGAAGGGCTTCGAGGGCCACTTCCGCAATGGCTCGAGCGACGCTGCCAC
TRINITY_DN324272_c0_g1	TRINITY_DN324272_c0_g1_i1	MJFZ01000714.1	RAW25774.1	PC110_g17815	100	0	704	0	1.35525	1.35525	0.149361	1	Thiamine diphosphate-binding fold [phytophthora cactorum]	GGTAAGACCATGAAGTTCAACCCGAAGAACCCCAAGTGGAGCAACCGCGACCGCTTTGTGCTGTCCAACGGCCACGCTTGCGCACTGCAGTACAGCATGCTGCACCTCACTGGATACGACCTGCCCATCGATGAGCTCAAGAAGTTCCGCCAGTGGGGATCCAAGGCGCCCGGCCACCCGGAAAACTTCTGCACGCCCGGTGTTGAGGTGTCCACGGGTCCGCTTGGCCAGGGTATCTCCAACGCTGTGGGTCTGGCCATCGCCGAGAAGCACCTGGCCGCCGAGTTCAACAAGGACGGTCTCGACATCGTCGACCACTACCC
TRINITY_DN198656_c0_g1	TRINITY_DN198656_c0_g1_i1	MJFZ01000024.1	RAW41822.1	PC110_g1990	100	0	767	0	1.3545	1.3545	0.140244	1	Hypothetical protein pc110_g1990 [phytophthora cactorum]	CGTGCAGAATGGGCTGCTTGAACCCCACACTCGTCGCAATCTCCGGGTCAATGTGCAGCGAGTTGTAGTCGCCCGATAGGCGGTAGACTTGCGCCTGGTGGGGCGAGGTTTTGAACTCGTCGTAGAAGTCCGGCTGGCGCTTGGGGATCTGCACGCGGGCCGGGAGCTTGCGACCCTTGCCTTCGTAGCCCGTGAGCCCGCGGATGAACGACCCGCTGATGAGCTTGGCCACGGGTCCG
TRINITY_DN78633_c0_g1	TRINITY_DN78633_c0_g1_i1	MJFZ01000150.1	RAW36069.1	PC110_g7645	100	6e-107	385	0	1.354	1.354	0.165046	1	Hypothetical protein pc110_g7645 [phytophthora cactorum]	CGGCCTTGGTGTCTTCTGGACGCTTCACGAAGTGGACGTTGAAGCCCCCGCGATGTCCTCTGCAGTCGTTGATGTACCGCGCCAGGACGTCAGGGCAGTTCAAAGCGTCCACGTAGACACCGTCACCCAGCTTCATGAGGTACGACTTGTCCTTGAGCTTCCAGGCTACTTCATTGGGCAGCACTACCCCCGAGTACTCGCAGATGGT
TRINITY_DN328278_c0_g1	TRINITY_DN328278_c0_g1_i1	MJFZ01000001.1	RAW43796.1	PC110_g71	100	0	1303	0	1.353	1.353	0.06315	1	Wee1 protein kinase [phytophthora nicotianae]<>wee1 protein kinase [phytophthora nicotianae]	GATCTGGTGGTCGTCGGCCTTGCGTTGCGGGTAGAAGATCTCGTCACGGTCGATGTTGCCCGTGTTCTTGTGGTGGTGACGGTGCGTGAGCTTCCACGACTCGAAGGGCGTGAGGATGAGCGAGTGGATGAAAGTGCCCACCACGAAGTTGAGCAGGTGGTAGCGCGAGAAGGCGCCGTGTCCAGCGTCGTGGCCCACAGTGAAGAAGCCCCAGAACACGATGCCCTGCAGCAAGATGTAGCCCGTGCAGAGTGCGGCGTCCAGAGCCCAAAAGCTCTCGACCACGGGCAGAGCACGCGCGTAGTTGAGCCCGAAGGCTAGGGCCACAGCGATCACCAGACAGCGCACGGTGTAGTAGAGCGACAGAGGCACCGAGGCCTCGAAGCACTCGCTGGGCAG…
TRINITY_DN250940_c0_g1	TRINITY_DN250940_c0_g1_i1	MJFZ01000013.1	RAW42622.1	PC110_g1228	100	0	1214	0	1.35275	1.35275	0.217358	1	S-adenosyl-l-methionine-dependent trna 4-demethylwyosine synthase [phytophthora cactorum]	GTACTGATTGCCAAGAAGAAATTCTGCCGTGACGGTGTGTGGCACACGTGGATTGACTACGAACGTTTCCACGAACTCATTGCCAAGTACTACGAAGATGGCACGCCGTTCACTGCTGATGATTACACGGCTCCCACGCCATACTGGGCAGTGTACGACTCGAAGGAACAAGGTTTCGACCCCGTTGAAACTCGCTTCCGTCGTACAAAGGATGGCAAAGTGGTCGAGTTCGCGTACCAGTCTACGGAGTCGGGCTGTGGTTAAACCAATTGAGAAGTTAGAGAGACAAGAATCGATCATTTTTTTC
TRINITY_DN55620_c1_g1	TRINITY_DN55620_c1_g1_i1	MJFZ01000424.1	RAW29495.1	PC110_g14152	100	0	4100	0	1.35225	1.35225	0.0302499	1	Heat shock protein 18 [phytophthora cactorum]	TTTTTTTTACGAGTAAATGAATAGCAAGCTTGTTGATAGTTCATCTGTACGCTGACTAAAAGCTAATGTAAGAGGCGCGCTTAGAAGCGGACCATGCGCTCCAGCATGCGCTTCTTGTCCTCCAGCTCACGCAGCGTGGCCTCCTCGTGGTCCTCGAGCCAGTCGCGGGCGTCACGGATGGCGCTCTCGGCGTTCGTGTCACCCTTTTCACGGGCCATCTCGATGGCGCGGTAGATGAACTGCTCCAGGTCGTTACGGGCCTCAATGCGACGCAGCATCTCGGCGTCGTCCTTCTTGAACTTGTCGGCCTCGGCCACCATGCGGTCGATGTCCTCCTGGCTCAGACGGCCACGGTTGTTCGAGATGGTGGTCTCGGCCTTGGCGCCGGTCTTCTTGTCG…
TRINITY_DN271360_c0_g1	TRINITY_DN271360_c0_g1_i1	MJFZ01000049.1	RAW40303.1	PC110_g3453	100	0	736	0	1.35125	1.35125	0.047271	1	Microtubule-associated protein rp/eb [phytophthora cactorum]	GCCAAAAACCCACCAAGCCAGGACACTTCCGCTAGAAAGTCGAGACGATGGCGGACCAGAGCATGAGCCTAATGGACGGCACGTACTTCGTGGGTCGCAAGGAGATCCTGGACTGGATCAACAATCTTTGCGCCATCAACTTGTCCAAGGTGGAGCAGACGTGCACGGGCGCTGTGGCCTGCCAGATCCTGGACGCCATGTATCCTGGCAAAGTGCAGATGAGCAAAGTGGACTGGGCGGCCAACAAGGACTACGAGTACATCCAGAACTATAAGGTGCTGCAGAAGGCCTTCATGCAACTTAAGATTGACAAGCACGTCGAGGTGGATCGCCTCGTACGTGGCAAATATCAGGACAATCTCGAGTTTATGCAGTGGTTCAAGGCCTTCTACGAGCGCA…
TRINITY_DN253003_c0_g1	TRINITY_DN253003_c0_g1_i1	MJFZ01000035.1	RAW41173.1	PC110_g2666	100	1e-94	344	0	1.351	1.351	0.148275	1	Ph domain-like [phytophthora cactorum]<>hypothetical protein pc110_g2666 [phytophthora cactorum]	TTGTTTCTTGTAGTACGTAAGGAAGCAGCCATTGGTCTCGAACCATCGCTTCTGCCACTTGCCCTCACGCGTCTTCTTGAACAAGTAGCCGCGGATCTCTTCGGTGCGAAAGTTTGCCGTGCCCGAGCTGCTGGGTTTGTTGGATGGCGACGAGGCCAAGAGCTTGGTGTCCATGCGGTCGGCCATTGCGTACGCTTCTGGTTCTTCCTGAGAT
TRINITY_DN233171_c0_g1	TRINITY_DN233171_c0_g1_i1	MJFZ01000046.1	RAW40531.1	PC110_g3290	100	8e-98	355	0	1.351	1.351	0.148188	1	Histone-fold [phytophthora cactorum]	CTGAAGAGTCGAGTTGCGCCGCCGAGTGCATCGCTGTCACTTCGTCCAGCGCCACCCGCAAGCTCGTAGCGCCTTCACTTTACTGCGTTCGAACTAGTCTATACGCCAGTTGTGCTCTTCACGTTGCAAGGCTCGCATTGAACTCTAGAGACTCGGAATAATGGAGGGTCAAGTGGTGGAGCTCACGGAGGCCGAGCAGGCCCAGCATCAACTGCAAATGGAGCAGCAGCTCAAGTCTTTCTGGGCCAAGCAGCTGCTAGAGATGGAACAGCTCGAAGTAGGCAGCGAACAAGACTTCAAGAACCACAATGACCTGCCGCTAGCGCGCATCAAGCGCATCATGAAGTCGGAC
TRINITY_DN279086_c0_g1	TRINITY_DN279086_c0_g1_i1	MJFZ01000258.1	RAW32909.1	PC110_g10772	100	0	1395	0	1.3505	1.3505	0.25908	1	Beta-adaptin-like protein a [phytophthora cactorum]	CAAGATCGACGTTCTAGCTCTGGTGGCGGATGGAGCCAATGTGGCCGACATCGTCACGGAACTGAGCGAGTACGTGACGGACGTGGACCAGGAGCTGGCTCGTCGAGCGATCCGCGCGATTGCTGACATCGCCGTGAGTCCTAATCTCTCGGTCAATACGATCCCGCAGCAGTATCCGGGTGGTGGCAACGTCCCCGAAGCCTACGGCCAGCAAGCGGCTGAGCAGCTAGTGGAGCAGATGCAGGACCACATTATGGACACGATGGTGG
TRINITY_DN266794_c0_g1	TRINITY_DN266794_c0_g1_i1	MJFZ01000368.1	RAW30492.1	PC110_g13148	100	2e-117	420	0	1.346	1.346	0.355918	1	Hypothetical protein gq600_17325 [phytophthora cactorum]<>hypothetical protein gq600_24953 [phytophthora cactorum]	TCACACTGCTGCGAGTGAAGACTACACGTAACGTGGGAACGCAGCAAGGTGACATCAGCTTCCACGAAGTTGTGCTCAACGCGTCGCAGATGCAACAGCAGCTTGGGCCTTTGGATGACGAACACGAGAAGGACTGCGTGATTGAAAACTACGGTATCTGTGGCGAATGCCGTGGTGTTTTTCATGTTGCTCAGGGAGATTCTCAGTCTCAATATGCACACGAGGAC
TRINITY_DN330269_c0_g1	TRINITY_DN330269_c0_g1_i1	MJFZ01001014.1	RAW23668.1	PC110_g19898	100	1e-145	514	0	1.34575	1.34575	0.0493778	1	Hypothetical protein pc110_g19898 [phytophthora cactorum]	TAGGCTTAGCAGCTCGAAAGCTTTCTGTGCGAGCTTAGCTTTGTAGGGACTCGTGCTCGCGAGTTGCCCCGCGACAGGGAGCGGAAGTCCCCTCTCTTCGTCGCTGGCGTTGTTGTTATCATAGTCGATGCGTATTTCCGCCCTCAAATGCCTCTTGTCAACGATCTTGTCTCGGATGGCAGTAAGGGGATGGATCCCCGACGAGGAGACTGGAGAGGCAACACCGACGCTAGCCAGAAAAGTCACAACAGGTAGCAGAAGGATGTAGCACAAACGCATAGCTGGCTTGAACTTAATCCGCGCGCTTTTGGGAGTTTGTTGGAGAGAGCG
TRINITY_DN289865_c0_g1	TRINITY_DN289865_c0_g1_i1	MJFZ01000627.1	RAW26673.1	PC110_g16920	100	0	699	0	1.3455	1.3455	0.0126341	0.748211	Hypothetical protein pc110_g16920 [phytophthora cactorum]	TTCACACACACTTTCAAATTGTCAATTAATGCTACCAACGTAATAAGACATGGCCTCTGCGCGTGGTCGTGCGCGAGCACATCGAGGCCCCAACACGCTTACAGCACCGAGTTCTTATCGTCGATAGTGAAGATCTCGCCCGGCAGCTTGTCGTCATCCTTCCGTCGCTTGAGGTACACGGCGCCCAACACACCGATGCAGGCGCAGGCGCCGAGAGACACGTAGAGTAGCGTGTAGTTCGTCGAGGACTCCTCGCCCTTCTCCTCGTTGGGGTCACCGGTCGTGAATTTCACCTGGTGCACGTCGAAGCCCTTCTGGACGGGTGAGGGCGTGCTAGAACCCGAGCCGCTGTCGACGTCGTACTGGTTGCCGTTCTGCTCTTTCGGCTCCTGCTCCTGC…
TRINITY_DN203812_c0_g1	TRINITY_DN203812_c0_g1_i1	MJFZ01000252.1	RAW33062.1	PC110_g10603	100	9e-131	464	0	1.34125	1.34125	0.240378	1	Atp-dependent rna helicase [phytophthora cactorum]	CTGCGGGATCTGCGTCGTTTTGCCGCTGCCCGTCTCTCCTACGAGGATCACCACTTGATTGCCATTGACGGCCTCGATGATTTTGCTGCGATGCGCGTAGATGGGGAGACGCTGGCGAGTGCGTTGCAGCTCCGAGACGGCTGGGCTGGAATTGGGAGAGCGGTGTTGATGCTTCTTGTGGTGCTTGAAGCCTGGTCCTGGCGACTGCATCGGACGCTTGCGTTGCGCGCCATGTTGCTGCCCATGGCTGG
TRINITY_DN347989_c0_g1	TRINITY_DN347989_c0_g1_i1	MJFZ01000313.1	RAW31645.1	PC110_g12007	100	1e-124	444	0	1.3395	1.3395	0.140251	1	Lipase 1	CGACCAGTGGGTGCTGGGCAACATCATTTCGGAGGACTGTTTGACGATCAACGTGGTTCGTCCGAGCAACGTCTCCGAAGGTGACAATCTGCCTGTCGGTGTGTGGATTTACGGCGGAGGTCTTATCCAGGGCGGTGCCCGTGACCCTCGCTACAATCTGTCTTACATCATGGACGAAGCTGTGGCAGCCGGCAAGCCGTTCATCGGCGTGAGCTTCAACTACCGTCTTCAGGCCTTTGG
TRINITY_DN323207_c0_g1	TRINITY_DN323207_c0_g1_i1	MJFZ01000038.1	RAW40993.1	PC110_g2807	100	0	1103	0	1.3385	1.3385	0.245525	1	Neutral ceramidase [phytophthora cactorum]	CCGAAGAACGCAATCACGCTGGTCTCGTCCTTCTGTGACGTGCAGAAGCTCGGCTCGAATGGCGTGTACACGACTGTCCTGACCGACGCGCACTGGGACTTGCGCTACCACTGGGAGCGCTATCTCATCGCCGAGAGCAAGAACAAATGCGAGTGGAACATCCGCAAGGGCGGACGCACAAGTGTGGCGGGCACGTATCGCTTCGTGCACCGCGGGTACTCGAAGCACCTGCTTGGAGCACTCACGGCGTATGAAGCCACGTCCAACTCCTTCACCATGACGGCGTT
TRINITY_DN308122_c0_g1	TRINITY_DN308122_c0_g1_i1	MJFZ01000057.1	RAW39926.1	PC110_g3872	100	9e-97	351	0	1.338	1.338	0.193593	1	Conserved hypothetical protein [phytophthora infestans t30-4]<>conserved hypothetical protein [phytophthora infestans t30-4]	GTGCCCACGTGGCTAGCGATGTCCTTCCAGGGCCCAGACGGGAACATCTTGATGCCGTCCACGAAGAGGCGGTGTTCCTCTGGCGACCAGATCCCGCGGCCTTCGGGCGCAGGCTTGGATTCTTCCATCTGCAGCTGCGTCCACTCGCTCGCAGCGCTCTCGACCATGTTGGTGAAGGACATGCTTCAGCCTGTTTGCCTGTCTTTGGTAATGCCCGTTCC
TRINITY_DN341192_c0_g1	TRINITY_DN341192_c0_g1_i1	MJFZ01000004.1	RAW43444.1	PC110_g434	100	2e-147	520	0	1.336	1.336	0.000565823	0.141373	Peptidase m76, atp23 [phytophthora cactorum]	CAATTTGGCAGGACGCAATGGAGGCTCTCAAGAAGACCTTCCAAGGCGTGACCCAGAACCTCAGTGCGGAGGAGGAGCGCCACCAGAAATGCGAGGATATGCGTGAGAAGGCGCTGACCAAGTGCTCGCGTGTCAAGTTTCTTGTGGATGCCATGGAGAAGCTGGGCTGCATTCTGGAGCCAGGCTTCTTTTCTAGCGTGGAGTGCGAGGGAAAGATCAACGGAGGATTCCATTTGGACGACGAGGGCAAGCCTGGCGTGGTGCTGTGCCAGAACCACATTCCGGACCAAGAGTGGAT
TRINITY_DN286887_c0_g1	TRINITY_DN286887_c0_g1_i1	MJFZ01000002.1	RAW43662.1	PC110_g159	100	1e-129	460	0	1.33075	1.33075	0.115471	1	Hypothetical protein pc110_g159 [phytophthora cactorum]	GTCCTTGCCGTCTCCGCCGCGCAGAATCTGCTCCCGGTGCTCGTCGTACCATTTCTTCTCGTGCGGGTCACTCAGCACCTCGTAGGCATTTTGAATGGTCTGGAACTGCTCGGTGGCCTCTTCGCTTGAGATCTTGTTCTGCTGATGCTTATCCGGATGCCACCGCAATGCCTGTAGACGGAAAGCCTTTTTGATCTCCACAGCTGACGCATCCCGCGCAACAGCCAGTACCTCGTAGTGGCAGCGCAT
TRINITY_DN321824_c0_g1	TRINITY_DN321824_c0_g1_i1	MJFZ01000297.1	RAW31996.1	PC110_g11654	100	5e-118	422	0	1.329	1.329	0.355918	1	Shoulder domain [phytophthora cactorum]	GGAATTCAAGTGTACGACTACAAGACCACATCGTCGCGTATCTTGTTCGGCCCGACACTCGTAATGCTAGAGCCGGATGAGCAGTTCACAGTGCTTCGTCTCTCTGGCGGCGTTCCAAAGGAGCCAAACGTTATTCGAACACTGTGCCTGCAGTTGGGACCTGACTTCATGCGAGACCAGATCATCGTCGAGACGTCAGACCACGCACGACTGTCGCTCACTATCGCC
TRINITY_DN24683_c0_g1	TRINITY_DN24683_c0_g1_i2	MJFZ01000716.1	RAW25754.1	PC110_g17832	100	0	2222	0	1.32875	1.32875	0.0327799	1	Aconitate hydratase [phytophthora cactorum]	CTTCAATTGTACAGTAGATACAAATTATGAAATTGCGAGGTTTACGCCATGCCAATGTCACAAGCCCCACCGCGGTATATCATTCTCATCCCACATGCACCCTTTTTCTTTGGCTTCCGCCTTTCATCTATCAAGCCTGCTCATCCGCCTTACCTGGCGGCGGAGTTCTTGGCCATGGTATTAAGAGCACTGCCGTTCTTGAACCATTCGATCTGTGCGGAGTTGAAGGTCTGAAGGAGCTTGACCTCGTAGCTAGGACCGTCCTTGGGGTGGACAACCATGGTCACGGGCTTGCCAACTGCGAGTTCGGTGCACTTGATGTCAACCTTGTCGTCGGGGTTGATCTTGTCGTAGTCGGCCGGGTCGGCGAAGGTGAGGGGAAGCATACCCTGCTTCTTC…
TRINITY_DN275439_c0_g1	TRINITY_DN275439_c0_g1_i1	MJFZ01000055.1	RAW39978.1	PC110_g3809	100	1e-118	424	0	1.328	1.328	0.355918	1	Hypothetical protein pc110_g3809 [phytophthora cactorum]	CTCAACCGAGCGCTTTCGACTGATACCGAAGTCACTCAATTTGGCACGGTATTTGTTGTCCAGTAGAATGTTCTTGGACTTGAGATCACGGTGAATAACCTTCGGGTTCAGCGAGTGGAGGTACACTAGCGCCTCGGCAATATCCTCAGCCAGCCACGTCTTGTGGTCGGGCCAGTTAAGTTTACCCTTGCGGCGCTCGAGGTAGCCGTAGAGATCGCCCTTGGCCATG
TRINITY_DN305606_c0_g1	TRINITY_DN305606_c0_g1_i1	MJFZ01000386.1	RAW30156.1	PC110_g13488	100	4e-129	459	0	1.325	1.325	0.201821	1	Presequence protease [phytophthora cactorum]	CGCTATCATGTTCCGCACACCACCCAGCAACTCGACTGGCGTTGCGCATATTCTGGAGCACACGACGCTATGTGGCTCCAAGCGTTTCCCAGTCCGCGACCCGTTCTTCAACATGATCAAGCGCAGCCTCAACACGTACATGAACGCGCTCACGGGCGCGGACCACACCATGTATCCGTTCTCGACCACCAACGCCAAGGACTGGCGCAACCTCATGAGTGTGTACCGGG
TRINITY_DN294925_c0_g1	TRINITY_DN294925_c0_g1_i1	MJFZ01001102.1	RAW23232.1	PC110_g20334	100	3e-135	479	0	1.32375	1.32375	0.179635	1	Tripeptidyl-peptidase 2 [phytophthora cactorum]	CGAGCGTGAGGTGGAATCCAACTCTTCCGGGAAGCTCTACATGTTCGACGCTCTCCAGTTCCAGCCGTTTGTGCGCCAGAGTCTGTCATCCTTCCACAAGGCCTTCTTCCTTAAGCCTGGACAAGAGCTTGCTTTCAGTATGGATCTACTGGGCGGTTTAACCACCGAGTTCTGCTTGGGTCAGTTCTGGAGTGCATTGGGAGACTCGATCGTGCAGATCGAGATCCGATTCCAC
TRINITY_DN177857_c0_g1	TRINITY_DN177857_c0_g1_i1	MJFZ01000124.1	RAW36974.1	PC110_g6755	100	0	800	0	1.32375	1.32375	0.179635	1	Carbohydrate kinase, fggy, c-terminal [phytophthora cactorum]	CCCAAGCAGTCGGCAATCATCTGACGCCAAACTCGTGACGACGTGAGCGCAGTCCCGCTCACGACAACCATCGCGTCCAGATCAGCAGAAAACGCAAGTAGAGAAAACAACACGCCGATACGAAGAGCGATTGACTCCATTCCAGCTCGCAGAAATTCGATGGGAGTTGTCCACTTGTTAATGCCACTGATAGTGCAAGTTGCATTTTCCAGCCATCCCGGAGCACGTTCGCCAC
TRINITY_DN173476_c0_g1	TRINITY_DN173476_c0_g1_i1	MJFZ01001535.1	RAW21838.1	PC110_g21720	100	8e-111	398	0	1.3205	1.3205	0.193468	1	Gamma-secretase aspartyl protease complex, presenilin enhancer-2 subunit [phytophthora cactorum]<>hypothetical protein pc110_g21720 [phytophthora cactorum]	ACCTGGTCAATGTCATTTTCTACCGGAAGCAGTTTATGGACCCGTCCATCGACGCCACCGTCACCATGTGGGTACGACGATCGTTCATGGGTTTCTGCTTTTGGACGGTACTTTTCCTCTCGTGGGTGCTCGTCTTCCAGCTCAATTGGAAGGAGTTCGGCTGGCAAAGCCTCGTCATGGTCGTACCCAACGAGGACGAGAATGCGGGCTGGTGAACTGATA
TRINITY_DN177534_c0_g1	TRINITY_DN177534_c0_g1_i1	MJFZ01000074.1	RAW39106.1	PC110_g4692	100	0	688	0	1.3205	1.3205	0.140296	1	P-loop containing nucleoside triphosphate hydrolase [phytophthora cactorum]	CTGGGCACCTGTGTTGCACGACGACGGGCAATAGCGCTCGAGCTAAACTGAGCTGCTGTCTCTGTCAGCTTTTTGTATTCTACAACCGCCGAGGAGGCATCTCCGTTGATGTTTGACACCGCAATCTTCCGCTTCTTGAGCGCCAGCTCCTCCTCGGCCTCTTTCGCCACTTGATCCACGAACGAAGGCTTTTCTGCTGTTGTAGAGTCTTCGCCCGCAATTGAAAAACCTGGCGCTGAAGGTACTGGATGGCCTCCCATGACCACATCTGCCGGAGTTGGGG
TRINITY_DN142529_c0_g2	TRINITY_DN142529_c0_g2_i1	MJFZ01000168.1	RAW35439.1	PC110_g8241	100	1e-114	411	0	1.3205	1.3205	0.193468	1	Wd40-repeat-containing domain [phytophthora cactorum]	GCGCTACTAAGAGCTCGGGTAGTCCGGCGCTGTGGACCGATGTGGCTAGCGCAGAGAACGATCTGTTGCTCTCGTTCAAGTCTACAGACGTGGAGGAGAAGACCACGGCGCTGAAAGACGCGACGACCAAGTACACGAACGCCAAGTTGCCGTCCCATGCCAAACTGACGGAAGAACAGGTGGAACTGCTGCAGGAACAAGGCAAACTGGAAGAGAAACCGG
TRINITY_DN348011_c0_g1	TRINITY_DN348011_c0_g1_i1	MJFZ01000460.1	RAW28919.1	PC110_g14708	100	1e-171	601	0	1.31925	1.31925	0.165083	1	Hypothetical protein g195_005839 [phytophthora kernoviae 00238/432]	CAGCGATATTTGACAGAGCACCCGGACCCGAACAACGAGAACGTCGTCGGTTATAACAACAAGAAGTGCTGGCCGCGTGACGCTCGCATGAGGTTGATGAAACACGACGTGAACCTCGGAAGGGCCACGTTCTGGGATATGAAGAACCGTCTGCCGCGATCGATGACAACATTCGACTGGGACAACAGCTTTGTGTCCGTGTACTCAAAG
TRINITY_DN75760_c0_g1	TRINITY_DN75760_c0_g1_i1	MJFZ01000288.1	RAW32200.1	PC110_g11472	100	0	2074	0	1.319	1.319	0.226963	1	Valyl-trna synthetase, trna-binding arm [phytophthora cactorum]	TTGCGGTCCCAGTCCACGGAGCAGCCGACGCTGCGGAACTGGTGGTGGATGCGGCTCTCGTACTGGTTTTTCCAGTCCCACACGCGCTCCAGGAACTTGTCGCGGCCCAAATCGTGGCGGCTTTTGCCTTCTTCCTTCAGCAATCGCTTCTCTACAACCGACTGCGTGGCGATACCCGCGTGATCCGTGCCTGGGACCCAC
TRINITY_DN129959_c0_g2	TRINITY_DN129959_c0_g2_i1	MJFZ01000015.1	RAW42485.1	PC110_g1365	100	0	636	0	1.319	1.319	0.288562	1	Hypothetical protein pc110_g1365 [phytophthora cactorum]	CGCCAGAAAATGGATACTTACTCTCCAAGAGCTCCCACTCCTTCTCCCAATGATGTTTGTGCTTGTGGTGTCGTTCGTGCTTCTCTCGCCCACAATCACATTCCTCCCAACCTTCTTCTCGTTCTTCTTTATGATGGTGGTCTTCATCGCCATAATCCTCCTCCCAACGATGGTGGTGGTGCTTTCCTTTGTGCTCTTCATGATGTTCCTTCTTTTCGTGCTTGTGATGCTTGTGTCGATCATTTTCCCCATCGTCTTCATCCCGATGGTGGTGATGCTTTCCACAACGACAGTCTTCTTCTTCGTTACGATCATC
TRINITY_DN221854_c0_g1	TRINITY_DN221854_c0_g1_i1	MJFZ01000894.1	RAW24380.1	PC110_g19192	100	2e-107	387	0	1.31875	1.31875	0.139995	1	Phosphoethanolamine [phytophthora cactorum]	CTCCAACTGGATTTTAATGTACATGGAGGATGAGGAGGTGAAGGAGTTCGCAAAGAAGGCCGTCAAGTGGCTACGCCCCGGTGGCAAGCTATTCTTCCGCGAATCTTGTTTTAAACAGTCGGGTGACTTCAAGAGGAGTTCCAATCCCACACACTACCGCCATCCGGGATTCTATATTGGCGCCTTTGGCTCTGTCGTATCGAAGGAGG
TRINITY_DN146210_c0_g1	TRINITY_DN146210_c0_g1_i1	MJFZ01000012.1	RAW42754.1	PC110_g1112	100	9e-73	272	0	1.3185	1.3185	0.0463471	1	Hypothetical protein gq600_27975 [phytophthora cactorum]	CGTTGTCGGCAGCAAGTGAATTGAAGTCAAGGCCTTTTCTTACCAACACTCTACAACAAGCCATGCTCGACCAGCTAAAACACGTGATGTCTCGCCCGCTGACCGGCAACGCACCCGCTGAGAAGAACTTCAGCATGTCGCCGCAATCCAAGCTGGAGAAGGCGGACCCGTCCACGGCCTTCCAGCGCTCCGGATGGGCGTACATCTAGGCAGCCACGCCGCTCAAGAAAGCGAACGGACGTCCGCCCCTGACGGAGCAGCTGTGGATACCTGCATGGAGAGGAGGTCCTCGAGAGCGCGTGCGTCTTCTTGCCGAACCATGAATGGGTTTGCGTCAGAGATCAAGCAACGGCTTCCGTCCTGTTTCGATATTTATGTGGACAGCAAG
TRINITY_DN280684_c0_g1	TRINITY_DN280684_c0_g1_i1	MJFZ01000796.1	RAW25073.1	PC110_g18506	100	2e-107	387	0	1.31675	1.31675	0.355918	1	Fidgetin-like protein 1 [phytophthora cactorum]	CTATGCCACCTCAAGCAGTAGGTCATGCGCAGGCACCTTCTGCTCCAGCTCCAGCTCCTGTCGCGGTGCTTCAACCTGTGGCTGCTACTCCTGTCGTGCCTGCAAGAGTGGAGACGAGGAGGAACGATTTCAGCTTTACTGACGACGTGTGGAGCGGACCTCCCCAGGCCGCGAGGTTTTCAATGCCAAGCGAACCTGCACCACAGCCC
TRINITY_DN169578_c0_g1	TRINITY_DN169578_c0_g1_i1	MJFZ01000434.1	RAW29333.1	PC110_g14300	100	0	1230	0	1.3165	1.3165	0.0536555	1	Leukotriene a-4 hydrolase [phytophthora cactorum]	GTGGCGTGGCTGGGCACGGACACCACGAGCGCGCGGCCGAACACGGGGTGTTCCTGCTCAGCCAGAGTGAAGGACGTCTCCTTGCCGTCCGCATAGGCCTTGGAGACGTTCAAATGGTGCGTGTCCAGCACCACAACGGAAGACGTGGCGGTCGAAGCGTGGTGGAACGTGTACTCGGCGTATCCCTTGAGCTGCTGGGCTGCGAAGTCCAGCACGATGACCCAGTTGAGGTGCGTGAACGTCACCTCGTCAAGGTTCGAGTACGAGTGGGAGCGGAGGGGGCGCGTCTGATCCATTGTCAACCAAGGGAGACTTGAACTGCGCAGGG
TRINITY_DN115365_c2_g1	TRINITY_DN115365_c2_g1_i1	MJFZ01000034.1	RAW41225.1	PC110_g2579	100	2e-72	270	0	1.3155	1.3155	0.234351	1	Histone deacetylase domain [phytophthora cactorum]	CGATCTGCCAAAAACGCGAAGGGGGAGCAGGCACTTTCGAGCTTTTCGCCTCTTGGATCGGGAGCTACAGACCGACCCGACGCTAGACGGACCGAGACAGCCATGTCGGAGCGCAAGGCCGTGATCAAGAATGCAGACATGCACGAGGACATGCAGCAGGACGCCGTAGACTGCGCCAGTCAGGCGCTGGAGAAGTACAACATTGAGAAGGACATTGCCGCTTTCATCAAGAAGGAGTTCGACAAGAA
TRINITY_DN50576_c0_g1	TRINITY_DN50576_c0_g1_i1	MJFZ01000101.1	RAW37898.1	PC110_g5875	100	4e-144	508	0	1.315	1.315	0.244845	1	Hypothetical protein pc110_g5875 [phytophthora cactorum]	CTTCATCTTGTCCTCACGTTCCCGCTCTGTTCTCGCCACCTCGGCCGCCCATTTGTCAGCCACGGGCTGGCGTTGGTCAACCATCGATTTGTACGGCTCTCGGAAGCGCCAGAACCAGACTTTGGCCTCATCAGCGTAAGCCTGGGCCTCCATATACTTGGCATAGGCTTCATGGTACTCTGGCATGTTGGCAGCCTCCAGAACCATGCCCTCGTACGTGGTCTTCATCTCTGGAGTAACAGTGCGCAGACCAGGAGAGAGCAGCATGAAGAAGA
TRINITY_DN251055_c0_g1	TRINITY_DN251055_c0_g1_i1	MJFZ01000013.1	RAW42593.1	PC110_g1151	100	1e-118	424	0	1.311	1.311	0.355918	1	Hypothetical protein pc110_g1151 [phytophthora cactorum]	CCTTGTCCTTAGCCTTACGAGGTTTGGCAAATGCACCCTTTGGTTCTCTCAGCTTTACCAGTCCCAACAACGGGAAGAGCTCTTTGAGCTTAGAGCGGATCCGTCGGTTCTCGATGCCCCCGATGACGGCTACCTCTCCATCATCCACCTTCTGTATCAGACCCAATAGGTCCCCGGCCAGCTCCGGTGTCTCTGTCAGCAGCTCACGCACTACTTTCATGGCCCTCGC
TRINITY_DN204086_c0_g1	TRINITY_DN204086_c0_g1_i1	MJFZ01000341.1	RAW31022.1	PC110_g12618	100	0	1042	0	1.311	1.311	0.355918	1	Pleiotropic drug resistance protein 3 [phytophthora cactorum]	CCTCCATTGATGCCCTGGTACGAAACAAACTCCGCGTTGATGTACGTTAGCCCCGAAACGAGAGCAAGCCCCAGAGCGATCACGAAACGAGTCAAGTTGTACGTCGGAGTGCGCCAATACATGACCACAAAACGCTGGATCAAAAACCACATTTGCGTAAATGGACCAGCAGCACGCTTCTTTTTGAACACCATCTCTGGGAGCTCCGGTGTTGGTCGAGTCAAGCCAG
TRINITY_DN217699_c0_g1	TRINITY_DN217699_c0_g1_i1	MJFZ01000020.1	RAW42066.1	PC110_g1715	100	0	767	0	1.31075	1.31075	0.148307	1	Hypothetical protein pc110_g1715 [phytophthora cactorum]	CCTTTTTCTCCAAAAACTGCTCGTATTCTGACCCACACATGCAGAAGAAACACTGGCCGAGCAAGAATGAGAACAGTATGACGAGCACATCGCACCAATAGCACTTGTCGTCACCTGATCGTCCTCAAACAAGACTGGCCTTGACCTTCTTCGTTCCCGCGTGGTTCTGACCCCGCGAGCGCAGCGCACCTACGACGGACGTAGAACCATTTGAGG
TRINITY_DN187024_c0_g1	TRINITY_DN187024_c0_g1_i1	MJFZ01000814.1	RAW24945.1	PC110_g18637	100	0	965	0	1.31	1.31	0.154298	1	Unconventional myosin-vb [phytophthora cactorum]	GGCGTAGCCGTCCTCGGACGCGAGCGCGTTCTGCAGCAGCATCGTGGACTTGTCAATTTTGCGGATAGAACCGGCCTCGGGTTGCTTGGCAGCGTTCTCCTCGGTCGAGTCGCCCTCGATCATCACCTCGACGGTGGTCTCGCTGACGACATGGCCCTTGGTGATCGTGGCCTCCACCCAGCTCACCTCCGGGTCGGGCACATAGATCTTGGTCTGTTGGTCTTCCATGGCGACGGACAAACGTGGCACAGAAGGGGGAAGGAAGGAGGTGGCGGCTTGTGTATGGATTGACAGGCCGGCCGCTCTCTCTCGTCTCTATGCCGGGCTGCGCTCTCGTCGTCC
TRINITY_DN342992_c0_g1	TRINITY_DN342992_c0_g1_i1	MJFZ01000071.1	RAW39234.1	PC110_g4563	100	0	1463	0	1.30975	1.30975	0.0829728	1	Vacuolar-sorting receptor 1 [phytophthora nicotianae]	CGCAGCCAGACTCGCTCGTGTACACCAGTTGCGTCTGTAGCGAGCCCATCGAGTACGCCGGGTAGCCAAACAGCGCGTCCTTGTGCGCGTATCCGGCCTTCTTCATAAGTTTCTCGGGCAGCACCACTTGCAGCTTCGTGTGGTCACTCTCTGTGGACGGCCACTCGTCCACATCCATGGCGCGCGCGTATACGGCGGCGGGCATCGCAATCGCCGCGGTGAGCAGCAAGGTTCTCGACACGTGCATCTTGATCCTATCCGGATTCCTGTTCCGCCCCAAGCCAAG
TRINITY_DN180783_c0_g1	TRINITY_DN180783_c0_g1_i1	MJFZ01000194.1	RAW34657.1	PC110_g9041	100	4e-161	566	0	1.309	1.309	0.115606	1	Cyclin-dependent kinase, regulatory subunit [phytophthora cactorum]<>hypothetical protein pc110_g9041 [phytophthora cactorum]	CGCCTGTGTGCATCCAGGGAGAAACACCACTGCTGCGTTAGACTACACAGTGCAGCCTGTCAGCGGGCAGCGTCACATCAGTTGAACTCCTTGGCGTATTTTTCCTTGGCCTGCTTCTCCATCTCCAGATTCACGCGGCCAGTACTGGGGTCTGTGCCCAACGGGCGTCGGAATAATAAAATGTGCGGCTCCGGCTTGTGGATAGCGTAGTGGACCCAGCCGCGGCTCTGCTGCACGCCCAGTTGGCGCCACTCGGTCTCAGTCAGCAAGCGGTCCGGCAGGCTGCGTTGCATCTCCTTGGGCAAGATCACGTGTCTATACTCGTGGGTGTCGTCCACGTACTTCTCCGAGTACTCGATGCGCGACGACAAGTCGTGCGTCATGGCTGCTGAGTCTCTC…
TRINITY_DN103352_c0_g1	TRINITY_DN103352_c0_g1_i1	MJFZ01001051.1	RAW23482.1	PC110_g20087	100	4e-119	425	0	1.3085	1.3085	0.071114	1	Hypothetical protein pc110_g20087 [phytophthora cactorum]	CTCGACGCTCTCGGGCTTCAACTTAGTCAACGTTCCCTACCGCACCTTCAGTATCGGCAACTCAAACTACACGACCATCACCGGACTCACGTTGAATTCCACTGCTGGTAACGGAGTCGCCAAGAACACGGACGGCTTTGATCTCAGCAAGAATGACCACTTCACCATCACTGGCAACCGGATCTACAATCAGGACGACTGTCTTGCCATGCAGTCAAGTACCAACACGG
TRINITY_DN262073_c0_g1	TRINITY_DN262073_c0_g1_i1	MJFZ01000454.1	RAW29004.1	PC110_g14629	100	0	887	0	1.30575	1.30575	0.00936875	0.63364	Polyamine biosynthesis domain [phytophthora cactorum]	TCGCTCTCCAGCAAGCAGTAGCAACCGCAGTGATCATGGCTGAGCAGCAGCAGAAGAAGGAAGCGATCGCCACCGAGCAGGCCGAGCTGGCCCCGATGGAGAAGTCGTTCTGGTACAAGGAGGCCCTGACCGAGGACTTGTACCTGTCGGCGGCGCTCAAGACCATCACGTTCGAGGCCAAGTCCAAGTTCCAGACCATGCAGATCATTGAGACGCACTCATTCGGTAAGACGCTCGTGCTGGACGGCAAGACGCAGTCGGCCAAGAACGACGAGTCCATCTACCACGAGACGCTCGTGCACCCGGCCCTACTGGCCCACCCGAACCCCAAGACCGTTTACATTGGCGGCGGCGGCGAGTTCGCCACGGCCCGTGAGGTGCTCAAGCACAAGTCGGTCG…
TRINITY_DN306929_c0_g1	TRINITY_DN306929_c0_g1_i1	MJFZ01000283.1	RAW32296.1	PC110_g11361	100	2e-127	453	0	1.30325	1.30325	0.137861	1	Hypothetical protein l914_16448 [phytophthora parasitica]	CTCGCCGACGCGGATGGAGATTCGTTCAGGGTTCTTGACGCCCACACGGGCTGCGATTTTCCGCACGTTGATGGCAAAGGGGTCGTTCCGGTCGAGTTCATGGGCGTCCAGACCTTGTGCCAGTCGAAGTGAGTGTGTACTGGTGGGCTCCGCAATCGGGTACGACGCGTATCCGTACAGCAGCAGCGCTGACGCGCCAATGAATCGTTTCGAGTAAAGAGCCGTCGACATGAGTTTGATCGCCG
TRINITY_DN351329_c0_g1	TRINITY_DN351329_c0_g1_i1	MJFZ01000175.1	RAW35228.1	PC110_g8447	100	4e-155	545	0	1.30325	1.30325	0.355918	1	Ww domain [phytophthora cactorum]	CTCTGGGCCTACCGGGACGCCACGGGCGAGGAGTGGGACGCACAGCCGGCGTGCTTCATCACTGACTACCTGCTGGCCGTGCAGTGCTTCGCCTTCGCTGTGTACATCGGGCTGTTCGCCGCCACGGACAAGGGCGATCTGGCCTGGTATCTCATGTACTTCATGGCGCTGGGCATCTCTGCGGCACTGGGCGGACTACTACACCACGTC
TRINITY_DN16682_c0_g1	TRINITY_DN16682_c0_g1_i4	MJFZ01000259.1	RAW32875.1	PC110_g10789	100	0	2621	0	1.3015	1.3015	0.0192065	0.93682	Bifunctional arginine demethylase and lysyl-hydroxylase psr	CGCTTGGTCAGTGAGATATCCCCGTTTGCACAGGGTATCCTTTGTCGATTGAGCAGATCCCAAACAGGTTTAAGATGTGGCGTCGCTTCGGTCTGCTGTGCTTTCTCATCGGAGCTCCTCTGAGCTCGGCCTCCAGCGCGGCGCACCTCACCATGATGGTGTCCAAGGAGTCCACGGATTCAGCTACCACCGCCTCCTCCGGTTCCTCGACGGCCGCTGGAACGGTGACAGCCGCCGACACTGACGGATCTTCGTCCTCCACCGGCACTGTCGGTAGTACGACGAACACCTCGTCTTCTAGCAGCAGTGGCTGGCACATGACGGCCGTCACCTCGGTCCAGGCTCGTGTGCAGGGTGATGCCCCCGTGTGGAACGAGGAGGCGAAGATGTGGTTGTCCA…
TRINITY_DN251941_c0_g1	TRINITY_DN251941_c0_g1_i1	MJFZ01000182.1	RAW34997.1	PC110_g8678	100	2e-136	483	0	1.30075	1.30075	0.163408	1	Hypothetical protein pc110_g8678 [phytophthora cactorum]	GCCAATGGTGTCGACAATGCTGTCAATCGCCCCCACTTCGTGGAAGTGAATCTCCTCCAGCGACGTGCCGTGAGTATGAGCCTCCGCCTGCGCCAGCAGCGTGAACACCGCGACGCTCTTTTCCTTGGCCCAGTCAGACAGCCCACTCTCTGCAATAAGCGCCTTGATGTCGTCCAAGTTCCGCATAGGCTCGCCTTCCTCTCCACCGTGAACATGTTCGTAGTCATGGTCGTGTTCATGATCGTGGTCATGTGAGTGATC
TRINITY_DN232494_c0_g1	TRINITY_DN232494_c0_g1_i1	MJFZ01000471.1	RAW28725.1	PC110_g14897	100	6e-87	318	0	1.30025	1.30025	0.171919	1	Hbs1-like protein [phytophthora cactorum]	CTCTTCCAAAACCCGCAAAAGCTCACCTAACTTGGGCGCCATGTCCCGCCACCGCAACGTTCGCAACCGCGCGTATTCGTACGAGGACGAAGATTATGACGAATACTACGACGACTACGAGCCCTCTTCACCCAACAACGAGTTCATGTACCGCCGGGATTCGCCCAGTCGCCAGCGGTCCGTCTTCTCCTTCGTACAACAAGAAGAGACCG
TRINITY_DN335362_c0_g1	TRINITY_DN335362_c0_g1_i1	MJFZ01000310.1	RAW31715.1	PC110_g11949	100	0	887	0	1.29925	1.29925	0.16477	1	Hypothetical protein pc110_g11949 [phytophthora cactorum]	TCTGCTTACACGCCAGCGTAGCCAAAAAGCGTAAGACTCGAAACCATGATGAACATACCGACGAACATGCCCACCGCAATAACGTACGTCTTGCCCTTGGCGAACTTGTACGACGTAGGAATCAGCTCCTTCACGCAGATGCACACCATGATGCCACACACGATTCCAAACAAAATACCCTCCGAGACCGGATCCATACCGTCACCAATCG
TRINITY_DN175205_c0_g1	TRINITY_DN175205_c0_g1_i1	MJFZ01000711.1	RAW25791.1	PC110_g17795	100	4e-84	309	0	1.299	1.299	0.234213	1	Hypothetical protein pc110_g17795 [phytophthora cactorum]	TCTCGACTACGTATGGCGAGGGTTTCGGAACGGAATCGAGTCCGGAAGTAGCGGAACCTCAGGATGGAAAAGAGAAGCGGATGTCTCGAGGATATGGAAACGGGAAAGCTGCGGGATCTGAGAAGAATAAGCCGAAGTTGCGTGGGATGGCTAATGTCATCGTCCCGTAAGGTCTTCATGTGACTTTCACGAGCCGAGCATCGATTACAAAGTGCGATGCTGTACTCAGACGTCAGTGTACAAGTGCGG
TRINITY_DN305341_c0_g1	TRINITY_DN305341_c0_g1_i1	MJFZ01000352.1	RAW30804.1	PC110_g12846	100	0	1323	0	1.29875	1.29875	0.0750533	1	Putative trna binding domain [phytophthora infestans]	GACATTGGCGAGGAGGAGCCCAAGCAGATCGCGTCCGGTCTGCAGGCATTTTACTCGCTAGAGGAGATGCAGAACCGTAAGGTGCTGGTGCTGCTGAACTTGAAGCCGGCCAAGTTGGGTGGCTTCAAGTCGCACGGCATGGTCCTGTGCGCATGCGATGAGGCTCACGAGAACGTGCAGTTCGTGGAGCCTCCCGCCGACGCCAAGGTGGGCGAGCGTGTGACGATCGCGTCGGAGAGCGGCC
TRINITY_DN271132_c0_g1	TRINITY_DN271132_c0_g1_i1	MJFZ01000292.1	RAW32114.1	PC110_g11549	100	1e-131	468	0	1.2985	1.2985	0.24974	1	Ubiquitin-conjugating enzyme/rwd-like [phytophthora cactorum]	AGAAGAGTTGCGATAAGATGGCGTCAGCAATGGCAACTAAGCGGCTGCGTAAGGAGTACCTGGCGCTGCAGCGGAACCCGGTAGAGAACATCCGTGCGGCCCCGCTGGAGAAGAACATTCTGGAGTGGCACTACGTGATCACCGGGACGGAGGGCACGCCCTACGAGGGGGGATTCTACCACGGGAAGCTCAAGTTCCCACCGGAGTACCCTATGAAGCCCCCGTCCGTGATCATGTGCACGCCCAACGGCCGCTTCGAGATAAACCGC
TRINITY_DN17519_c0_g1	TRINITY_DN17519_c0_g1_i1	MJFZ01000068.1	RAW39350.1	PC110_g4427	100	0	3064	0	1.2985	1.2985	0.0187242	0.920877	Secretory protein opel	GCTCGCTGGCACCAACTGCCTGCCTGCCTGCCTGCTTCTCTACTCTTAGAGACACTCGACTTCTTCACAGATCCTCGACAACATGGTCAAGGTGGCGATGCCCGCGAAGATCGCTCTGGCTACGTGCCTGTACGCGGCGGTGGCCTCAGCGGAGACCGTCAACTTCATCAACAAGTGTTCGTACCCGATCGAGCTGTACCACAGCCAGTCGGGCTCGGCCGCTTCCAAGGTGGCCGACATCCCCGTCGGCAGCTCTCACACGGAGGACGTGACCGGCCCCGCACACATGTACCGCCACTCGTCCAGTAACTCTGCGACTCTGGTGGAGCTGGCCTGCGACGGCACCTTGTGGCTCGATCTCAGCGTCATCCCGCCCATGCCAGGCTACTGCGGCAGCTA…
TRINITY_DN104235_c0_g1	TRINITY_DN104235_c0_g1_i1	MJFZ01000841.1	RAW24738.1	PC110_g18839	100	0	745	0	1.29825	1.29825	0.355918	1	Glucosylceramidase [phytophthora nicotianae]	CCACTGGGTAAGGCGGTTCCGGCCACGGGTTGAGCCACATGCCGCTGCTGAGTGTACTGCTACGGTTACGGTCTGGAGCCGAGCCATTGGATGTCTTTCGACTGGAGTTGGACGAGTGAGCACTGCCGCCACCAGGACGTAGGAAACCCGTCGATCCGGCCGATGTCGGGCTGTCGAGTGAATGGAACGCTACACACGACACACAAACACGCA
TRINITY_DN171562_c0_g1	TRINITY_DN171562_c0_g1_i1	MJFZ01000242.1	RAW33298.1	PC110_g10363	100	9e-173	604	0	1.297	1.297	0.17275	1	Hypothetical protein f443_03378 [phytophthora parasitica p1569]<>hypothetical protein l915_03236 [phytophthora parasitica]<>hypothetical protein f444_03444 [phytophthora parasitica p1976]<>hypothetical protein f441_03359 [phytophthora parasitica cj01a1]<>hypothetical protein f442_03342 [phytophthora parasitica p10297]<>fk506-binding protein 1 [phytophthora nicotianae]<>hypothetical protein pc110_…	GACACCAGACACCAGAGACCAACCACCACCATGGGCTTCCAGATTGACACCATCAAGGCCGGCGACGGCACCAACTTCCCCAAGCCGGGCCAGACCGTGTCCGTTCACTACGTAGGCACGCTAACCGACGGCTCCAAGTTCGACTCGAGCCGCGACCGCGGTCGCCCGTTCCAGTTCCAGTTGGGCGCCGGCCAGGTGATCCGCGGCTGGGACGAGGGTGTCGCCAAGATGAGCAAGGGCCAGGTCGCTAAGCTCACGCTGCCCCACGAATACGCCTACGGCGAGCGCGGCTACCCGCCTGTGATCCCGCCCAAGGCCACGCTCATTTTCGAGGTGGAGCTGCTGTCCTTTAACTAGACGGCTCGAGCTCCATCCTGATGGGATCCCCTGAGACTGTAG…
TRINITY_DN114573_c0_g2	TRINITY_DN114573_c0_g2_i1	MJFZ01000738.1	RAW25544.1	PC110_g18033	100	1e-170	597	0	1.296	1.296	0.355918	1	Hypothetical protein pc110_g18033 [phytophthora cactorum]	CAAGAAAAAAGAGGCCAACCGTGCGCACCATCAGCAACTCAACCAGCGGCGTCTCGGAGTGCAGACGCCGCAGTCCGCGGCCAAGAAGAACGATCTATTCTCGCCTCGCAAAGCGCTCAAGCTGCCGGTTGCGACCACGGCGTCTGCAACGTCACGCAAGAAGCAGGACATGCTGTACAAACTCAGGACACAAGCCATCCA
TRINITY_DN192020_c0_g1	TRINITY_DN192020_c0_g1_i1	MJFZ01000060.1	RAW39757.1	PC110_g4056	100	1e-109	394	0	1.29475	1.29475	0.0266542	1	Udp-n-acetylglucosamine--peptide n-acetylglucosaminyltransferase sec	CCTCTGGTTTGCTCTCCTCCATGCCTGCACCAGCACCGATGACAAACGGGACGAAGTGGTCGGGCGTCGGGTGCGCAAGTCTCGCAGCAGGGGCGTTGGGCCAGTTAATAATCTGGTCGCCACGCTGACTGTAGCTCAGCTTGGACTCCGTTGTGAAGGTGTTGTCGAGCCATCCCTGAAACGCGGCAGCCCAGTCCTCAAGCGAGTTGTTGGAGATC
TRINITY_DN302056_c0_g1	TRINITY_DN302056_c0_g1_i1	MJFZ01000049.1	RAW40350.1	PC110_g3434	100	0	830	0	1.29275	1.29275	0.147985	1	S-adenosyl-l-methionine-dependent methyltransferase-like [phytophthora cactorum]	GCGAGCAGTCCCGCGGATGTTATCAGCCCAGTGGAGGCCGCTCCGGTTGTTGCCGTGTAAATTCGTCGCGAATTCTTAGACACCGTGCGTGTCTGCCACGGATGTAGTATATGTGCAGCTGTATTCGCGCTGCGCCTTCCAAAGCCGCCCTGATCGAGTGAAGTGGTCAAGCATCCCACCGGTATTTAGTAAGCAGGGGGAAGGCGCTCCTCCCATG
TRINITY_DN182451_c0_g1	TRINITY_DN182451_c0_g1_i1	MJFZ01000012.1	RAW42757.1	PC110_g1119	100	9e-106	381	0	1.29175	1.29175	0.355918	1	Hypothetical protein pc110_g1119 [phytophthora cactorum]	TACATCGACACTTCGGTTGCGTCCTCAATGGTATATGAAGATCTTCACATTCCCTTCTCAATTCGGATCTCCGACAAAGTGCTGATTGTGCTGGTTTGGACGAAAGTTGACTTGACAGGCGCGATGATCGGGCCCTTAGCGGCCTGCTCCCGTTCGAGTCGCGAAGCGGTGTTGAAGGCGTATACGCCAAAGATCACGAGCATCATACCGCACCAGTTGAGCGGTGTCACGTCCTCTCCGTAGCGGTAGA
TRINITY_DN82249_c0_g1	TRINITY_DN82249_c0_g1_i1	MJFZ01000161.1	RAW35668.1	PC110_g8046	100	8e-111	398	0	1.29125	1.29125	0.179223	1	Had-like domain [phytophthora cactorum]	CCCCCGAATGCGTGTATGCTAGCAGACGACATCCACTTTTTCTTCATTCCGGGGCTTGCACAGCAGCACGTGGTGAAGCTACGACCTAGGCTGACTGAATTCTTGACGGAGCTGTCAGCGTTGTACGATTTGTTCATCTACACACACGGCACGCGACTATACGCGGAGCAAATTGTCAAGATCATTGATCCGGATGAAACATACTTCAAGAACCGTATCGTGGCACGCACGGACACG
TRINITY_DN90094_c0_g1	TRINITY_DN90094_c0_g1_i2	MJFZ01000017.1	RAW42303.1	PC110_g1504	100	6e-114	409	0	1.288	1.288	0.106442	1	Histone h2a type 1 [phytophthora infestans t30-4]<>histone h2a.x [phytophthora parasitica inra-310]<>histone h2a.x [phytophthora parasitica p1976]<>c-terminus of histone h2a [phytophthora infestans]<>histone h2a [phytophthora nicotianae]<>histone h2a type 1 [phytophthora megakarya]<>hypothetical protein pc110_g1503 [phytophthora cactorum]<>hypothetical protein dd238_001515 [peronospora effusa]	TCGAGCTTGCCGGCAACGCCGCTCGCGACCACAAGAAGACGCGTATCATCCCGCGCCACATCCAGATGGCCGTCCGCAACGACGAGGAGCTGAACAAGCTGCTTGGCGACGTGACCATTGCTTCGGGCGGTGTGATGCCCAACATCCACTCGGTGCTGCTGCCCAAGAAGTCGGCTTCTGCTGGCAAGAAGGGAAAGTCTTCGGCTTCGCAGGACTACTGAGCGCGCAATCACGCGGAGCAGGTGTAGTGTTCAGTGATCGTGACCGTGTCGGTGGCCAACTGAGCTGCTGGTAAGTTTTGCGTGAACTAACCCCCGTCTGCCAAATGATGCAAAATCTCTGCGGTTAGTGGCTTTGGCTGCTGCTGCACTCAATCCTCTGAT
TRINITY_DN50373_c0_g1	TRINITY_DN50373_c0_g1_i2	MJFZ01000650.1	RAW24286.1	PC110_g19283	100	0	835	0	1.288	1.288	0.0268959	1	Thaumatin protein \\ 2.00e-18 \\ 77.21 %	CTCGCACGTGTTCAAGTGGGGCACGGGTGCCCAGGCTACCCTGGCCGAGTTCTCAGCCGAAATGGGCATGTGCTGGTTAGACATCAGCATCATCCCTACGGGTCCAAAGAGTGGCCCCGAGTACTGCTCGAGTCTTCAGGCTTGCAAGGACCTCACGGGCGGCGTTGGCTTCAACAAGCCCATGCAGATCACGCCGCACACGCAGGACGGCGGACGCTGCGTGGAGCTCACGTGCATGGCAGACGGTTGTAATGACGGCTACCAGTTCCCCAAGGACGACACCAAGACGCACTCGTGCGCGTTCGGCACGGACTTCGTCGTGACCTTTTGTCCGTCAGGTGACGCGTCCCCGACGCAGCAGACTACTTCGGGATCGGCCTCGACCACGCAGGATGCCGC…
TRINITY_DN88586_c0_g2	TRINITY_DN88586_c0_g2_i1	MJFZ01000219.1	RAW33931.1	PC110_g9726	100	0	763	0	1.286	1.286	0.0530015	1	P-loop containing nucleoside triphosphate hydrolase [phytophthora cactorum]	CTGGCCGGCCGTGTCCCAAATCTGCGCCTTGATGGTCTTGCCCTCGGCCACGATAGACTTAGTGGCGAATTCGACACCGATAGTGCTCTTGGACTCGAGGTTGAACTCGTTGCGAGTGAAGCGGGACAGCAGGTTGGACTTGCCGACGCCCGAGTCGCCTATCAGCACGATCTTGAACAGGTAGTCGTACTCGTCTTCGCGAGGCGACGCCATGGCTGTGTGATTGTCTAGAATATCTCGGTGTGAGCGCAACTCTGTGCTGTCAAGGTGAGGTGCTGTCCCCAGTCGACACGTTCCCCCGCAGGAGTTTCTTAGGCTGGCAAAGCCTCGCTAGATTATCTCTTCTCGTC
TRINITY_DN15494_c0_g1	TRINITY_DN15494_c0_g1_i2	MJFZ01000464.1	RAW28850.1	PC110_g14776	100	2e-173	606	0	1.28575	1.28575	0.112109	1	Aldehyde dehydrogenase [phytophthora cactorum]	GCTCTGCTTACTTGTTTTGGCCATTCAGTCCAAAATGACACGACTACACTTCAACACGATAGAAACACACTCAAGGCATCGAGTCGTCCGGGCGCTTGATAATCACCGTCTTGTGCTCCAGGTAGTTGCGCAGGCCCAGCTCGCCATTCTCGCGTCCGATACCCGAGTCCTTGAAGCCACCGAACGGAGTGTTGGCGTCGAACACGTCGTAGCAGTTGACGTACACCGTACCCGTACGAATACCGTTGGAGATCTTGATGGCGTTGTCGATGTTTTTCGTCACAACACCACCACCGAGGCCGTATTCAGAGTCGTTGGCGCGTGCAATGACCTCGTCGATAGTTTTGAACTTGAGAATGGACATGACGGGGCCGAAGATCTCCTCACGAGCAATAGTCA…
TRINITY_DN211508_c0_g1	TRINITY_DN211508_c0_g1_i1	MJFZ01000926.1	RAW24163.1	PC110_g19406	100	4e-44	176	0	1.28475	1.28475	0.0223137	1	Hypothetical protein gq600_16965 [phytophthora cactorum]	TTGCTGGCCGGGGAGTCCGAGTCACCGCTGGAAGGAGAGTCCGACTTGCTGGCCGGGGAGTCCGAGTCACCGCTGGAAGGAGAGTCCGACTTGCTGGCCGGGGAGTCCGAGTCCGATTTTTTACTGGAGTCCGACTTCTTGCTGGAGTCGCCAGTGGAAGGAGAGGTCTGCGAGACATCCTCATCGGGCGATTTCTGAGACGTGTCCGAGCCACCGCCAGTCGACGGGGTCTGCTGCGAAGCACCTCCACCGGCAGGGCCAGTCAGAGGGATGCAGTTCTTGTAAGCCTGCCACACCGCCTTGCCATCGAGACGTTGTAGGGCGAGCCAGTAGAAACGGAGCAAGCAGCCACCCGAAGCGCACGACGAGTAGTCGACAGGCTTGAAGACAGCGATCGTC…
TRINITY_DN74582_c0_g1	TRINITY_DN74582_c0_g1_i1	MJFZ01000218.1	RAW33969.1	PC110_g9708	100	0	5867	0	1.2835	1.2835	0.0395716	1	Phosphoglucomutase, cytoplasmic [phytophthora cactorum]	TTTTTTTTCGCTTTCATGTGGTTTGCTATTTTTTTGTTAGCTTGCTACTGCTCGATGGTGGCGAGACTGACTTACTACAGAGCAACTAGGACATGCAAGATGAATCAAGAGCCGAGTCCAACCACCACACAGGGGCAGAGAGAGCAGATGGTGTTACCCGTCACCGCTCAGCCTAAGCTGCCCGCCGAGCTGAAGAAGACGCGCTCCCCTTAGGTGATGACCGTGGGGGCCTTGCGACCGGTCTTCTTCTCCAGGTCCGACAGCTTCAGACCCACCTCAATCAGCTTCTCCAGCGCAACAGCAGCGTTCTGGTCCAGGTCACCCGTCGGCTCCTCGTACTTCTCGATGTACATACGGATGGTCGCGCCAGCAACGCCCGTGCCCGACAGACGAAGCACG…
TRINITY_DN74862_c0_g2	TRINITY_DN74862_c0_g2_i1	MJFZ01000021.1	RAW42001.1	PC110_g1794	100	1e-109	394	0	1.28225	1.28225	0.164676	1	Hypothetical protein pc110_g1794 [phytophthora cactorum]	TGCAGGATGAAGTTGGCGTTCTCCCCGCTCTCCTGGTAGGCCGCCTTCACGCCCGCTACGCTCTCATGCGGGGTAGTCTCGAGCGAGAATGCCTTGGTCTCGCTCTTGATCGTCACCTTGATCTTCTCGGCTGCGACTGAGGATGCAGCTGGAGAGGCCATCGTGGAGCCAGTATGCAGTTAGTAGATTAGGAAGATAGACTTGCTTTTGGC
TRINITY_DN219847_c0_g1	TRINITY_DN219847_c0_g1_i1	MJFZ01000025.1	RAW41743.1	PC110_g2075	100	0	1018	0	1.28125	1.28125	0.0446431	1	Eukaryotic translation initiation factor 2a	CACGAGTTTCCCGTCCTCCGTGAACTCCATGAGGTCGGCGGTTCCTGAAGTCTCGAAGCTCTCGTCGCGTTCGATCTTGGCCTCATCCTTGCTGGAGGAGGGCGGGCCCCAAATGACCTCGATGCCGCCCTTACCGCGCAAGAAGAACTTGGTGCGAGGCACGTTATTCGCGTCGTCTTTAGCTGTCCCCGCCATGATTGAGATTGCTTTGTACAGAGTGGCTATCCTGCCTTGGAAACC
TRINITY_DN331651_c0_g1	TRINITY_DN331651_c0_g1_i1	MJFZ01000054.1	RAW40046.1	PC110_g3725	100	0	763	0	1.27925	1.27925	0.138008	1	Hypothetical protein l915_18482 [phytophthora parasitica]<>hypothetical protein f441_18867 [phytophthora parasitica cj01a1]<>hypothetical protein f442_18840 [phytophthora parasitica p10297]	TGGTTCTTCACGTGGTGGATAAGTCTCTTGGACGTCTGTTCCTCTTCCGTTGTTTCTTTTGTTTGTTCGCCCTTGTAAAAGCCCCACTTGCACTCCGACAGCCCTCCGATCGACCTGTCACTGGACGCGGTCCAGTTGGCCACGGATTCCTTGGCATTGAACAGGAAAATATCCTTCTCTGGCTGCAGCTTGAGCTGGAGACCAAGCGACTGCTTGGAGCTCAGAAGCGTCGCGTTCATAGACGTCAGCGCCTTCCTCCAGAGCCCCATGGTGTCCAAATATGGTACGCT
TRINITY_DN221313_c0_g1	TRINITY_DN221313_c0_g1_i1	MJFZ01000202.1	RAW34384.1	PC110_g9299	100	1e-21	102	0	1.277	1.277	0.0839024	1	Ph domain-like [phytophthora cactorum]	AAGCACGGCAGCAGCACGGAGCAAGTGGCGACGGCTCCGTTACAAAGCCCAATTTGCGTCGGTTCATAACAGCCAGAGACATACCCGGACAGGCCTCTTGCCTACGAGCCACGTACCTTTGCTCTTCCAGGCCAACGGCTGACTGAAACGGCAGCAGATACGAGTACGGAACGCCCACCCGAGAGCATTACTACTTTGTCGCTGTCCAGTTGGCGACGAGCGACATATCACACACACGAAGCAAGCCAAACTACCGTAGCAACATGTACCGAGAGGGATACCTCGTCAAGTGCGGCCGCAGTGCCTACGACACACCGC
TRINITY_DN280764_c0_g1	TRINITY_DN280764_c0_g1_i1	MJFZ01000378.1	RAW30299.1	PC110_g13332	100	6e-117	418	0	1.276	1.276	0.148116	1	Hypothetical protein f443_01775 [phytophthora parasitica p1569]<>hypothetical protein l915_01692 [phytophthora parasitica]<>hypothetical protein f441_01741 [phytophthora parasitica cj01a1]<>hypothetical protein f442_01718 [phytophthora parasitica p10297]<>hypothetical protein l917_01631 [phytophthora parasitica]	CTTCAAGACGCCGTTCTTGTACGACACTAGCATAGCCTCGCAGCCGTAAGCAAGCAGCTTCCTCGGTCGGTCGGTGAGCTTGGCAAAGGCCTCGCCATCCAAAATGCTGTCGACGGCTGCAGTCACTTGGTTGTAGCCCACGCAAATGTTGGCAATAGGAACCCACGCTCCTTCACCGCCGTGACAGCGCGAGCCAACCTCGATCAGTACCGGAGATC
TRINITY_DN187323_c0_g1	TRINITY_DN187323_c0_g1_i1	MJFZ01000081.1	RAW38768.1	PC110_g4992	100	0	793	0	1.276	1.276	0.148116	1	P-loop containing nucleoside triphosphate hydrolase [phytophthora cactorum]	GCCGAGTAGAGGTTGGAGTTGGGGTCGTTCTGCAACACTTCGAGCTCGGCCTTGTAGTCCTCGTCGTCTAGGCCCTGGCCCAGTGCCAGGATCTCCTCTAGCGACTGCGTGACCTCCTCGACAGCATCCTCGCTCTTCTTCTCCGTCTCGGTGGGCGGTGCGACCTCCTCCGTCGTCTTGGCAGCAGCGTCCGTCTCGCTCATGGTGGTACCCCACTC
TRINITY_DN201105_c0_g1	TRINITY_DN201105_c0_g1_i1	MJFZ01000027.1	RAW41628.1	PC110_g2158	100	0	804	0	1.275	1.275	0.118327	1	Protein of unknown function duf842, eukaryotic [phytophthora cactorum]<>hypothetical protein pc110_g2158 [phytophthora cactorum]	CTCATCAGTATAAGAGCAGCAAAAGAGCGCTCCGTTCTCTCTATTGTTTGTTGCTTATTGCTGCTGCTGCTGCTTGACCTGGGCCACAGCCTGTTCGATGCGCGTGCTGATGTTGGGCAGTAGACTCACGTGCGAGTCCACGCAGCGGCCAACACACGTCTCCATGTCCTTCTGCGCGCGAGTAATCTGCTTCTCGCTGGGGTTGCCACCGGCAGGCAGCGAGTCCTGCGCCTTATCCTGGCAGTCCTGTACGCAGCGCTGGATGCGGTTCTGGAAGTTCTGCATCTCCTGCTGCATGAACTGGTTCAGCTGCTGCGTCGGCATCTGACAGCGCTCCACGGCCGCCGCAAGCTGCTCCGATGACCAGCTCTTGTTCTCGAACACCTTGGCTGCGCACAG…
TRINITY_DN237415_c0_g1	TRINITY_DN237415_c0_g1_i1	MJFZ01001213.1	RAW22783.1	PC110_g20780	100	1e-109	394	0	1.27425	1.27425	0.355918	1	Hypothetical protein gq600_6924 [phytophthora cactorum]	CATAGTTATTGCCTCAAAACTGTTCTACATTTTAGTGGCTATTTTTACCGTGCCAGCTCGGTTTCCTGCTTGACCTCGACCTTGAGCGGCGTGTGCTGGTTGTTCTTGGCCCTGATGGCTCCGTTCATGAGCATGTTCTCAACACTGCGCTGCCGCTTATTCCAGAGCCCACGGTAGCAGGGCACCACCAGCTCGGCGAGGCCGTGAATGTGCTGCCGACTCTGCTCGGCCGAGACGCCGCACAGCTGGGGCATCAG
TRINITY_DN278628_c0_g1	TRINITY_DN278628_c0_g1_i1	MJFZ01000281.1	RAW32341.1	PC110_g11314	100	3e-85	313	0	1.27175	1.27175	0.355918	1	Serine-trna synthetase, type1, n-terminal [phytophthora cactorum]<>serine--trna ligase/mitochondrial [phytophthora cactorum]	CTGTAATGGTCTGTCTTGCTAGGGGCTTTTGCCTTACTCAGAGCGGCGAATGATCTCCTGGCCACCCATGTACGGCCTGAGCACCTCGGGGATAACGATGGAGCCGTCTTCCTGTTGGTAAGTTTCCCACAGACTGATTAGCAGACGAGGGACCGCACAGGCGGTGCCGTTGAGCGTATGCACGAACGAAGTGCCAGTCTCC
TRINITY_DN236582_c0_g1	TRINITY_DN236582_c0_g1_i1	MJFZ01000024.1	RAW41839.1	PC110_g1949	100	0	1568	0	1.27175	1.27175	0.193474	1	Atpsynthase alpha/beta subunit, n-terminal extension [phytophthora cactorum]	CCGTCTGTGCTGGGCGGAACGTGCGCTGTGCCCGGAGCTTTTGGCTGCGGTAAGACAGTCATCTCGCAGGCTCTGTCCAAGCACTCGAACTCCGACGCTATTGTGTACGTGGGCTGCGGTGAGCGTGGTAACGAGATGGCTGAAGTGCTCAACGATTTCCCCGAGCTCACGATGACTATCAACGACCGCGAAGTGCCCATCATGAAGCGTACGACTCTGGTGGCC
TRINITY_DN197017_c0_g1	TRINITY_DN197017_c0_g1_i1	MJFZ01000102.1	RAW37850.1	PC110_g5924	100	1e-103	374	0	1.27175	1.27175	0.355918	1	Selenoprotein o [phytophthora cactorum]	CTCCATAAACCCAAACGGACCGTAGTCCAGTGTGTCTCCTACAATGCTCATATTGTCCGTGTTCAGTACACCATGACAGAAACCGATCGTCTGCCACTTGGCCACCAGTTTCGCTGTTCGACGCACGACTTGTTCAAAGAACTTTTCGTACTTCCTCTCTCCGTTAATCTCGGGGAAATACTGTCGAATGGTAAAGTCCAGC
TRINITY_DN174103_c0_g1	TRINITY_DN174103_c0_g1_i1	MJFZ01000103.1	RAW37814.1	PC110_g5939	100	2e-116	416	0	1.27175	1.27175	0.193474	1	Hypothetical protein l917_13179 [phytophthora parasitica]	CGCTTGTACAGTTCCGGACGGTATCCAAAGGCAAACAGCGCTTCCAGCAGCACAAACATCGGAGCCGTCACTAGCGCCTGGTCCAGACTATCAAACAGCGCTGGTTTGCGGCGCTCAAATACACCATGGCCGATGAACTGCATGATCCACGCGAAGCAGTGTACACCCAGTGCGATCTGCCAGCCCGGACGCTCAAAATTGTTGGGGGCGTAGACCTGCACGAAG
TRINITY_DN230956_c0_g1	TRINITY_DN230956_c0_g1_i1	MJFZ01000079.1	RAW38861.1	PC110_g4911	100	0	1303	0	1.27125	1.27125	0.00437274	0.416476	Mrna turnover protein 4	CAGGCTACTCCGCAAGACGCTGCTCCAGCTGGTACGTTCCATCGTTTACACACCTCTCTGCTGGTCTTGGCTTGCGACCACATCCCATATTTACATATCCTCATCTTCGGTGTCGTCGTCACCAGTGGTGGCGGCGTCCTCGGCCGCAAGCCGCTGGTACTTGTCCTTGGACCAGACGCTCAGCATCACGAGCTTGAACTCAGCCATCTTGCGGTCGAAGTGAACAAGCAGCTTGGCCTGTTCGGGGGTCAGCGTCTGTCCAGTTTTGCAGATGGTGTAGTTCTGGTTGAGCACGACGACACCGTTCTTGAGGTCAACCGGGAATCCTAGGCCGCGCAGCGACTCGAGCATGCTGCCAATGAACTGCGGCAGCGGGCCCTCGGGAATTGTGACCGTCTT…
TRINITY_DN316824_c0_g1	TRINITY_DN316824_c0_g1_i1	MJFZ01000297.1	RAW31998.1	PC110_g11656	100	3e-150	529	0	1.27075	1.27075	0.150409	1	Hypothetical protein pc110_g11656 [phytophthora cactorum]	ATTTATCTTCCTCAACTTTAGTGCGCGCGGCATCTTGTCGGTTTTCGAGACGGTGAACATCCCATTGTTCCTTCAGGTGACTGGCAGCGACCCGAACAGTGTCGTCGCTGTGGTGGATGCTTCCAACTTTCAATTTTACCTGGGTCTACTGGGTCTTGTGTCCTACTTCTCCATCGAATACTTCCGCAAGAGCATGACGGATGTCAGCTGGGTGCAGCTCGGCTTCATTTTCCTGCTCTCGGGAAACGTTCTTCTGGTGGTGATGCCTGCCTCTCTGACATTTGAC
TRINITY_DN169297_c0_g1	TRINITY_DN169297_c0_g1_i1	MJFZ01000126.1	RAW36893.1	PC110_g6845	100	4e-120	429	0	1.26975	1.26975	0.0895132	1	Gaf domain-like [phytophthora cactorum]	CGCTTGTCGATGAAGCTCACGGCCGCGATGGGGCACTTCATCTCCTTGCACGCGATGCGGCAGAGCTTGTCGAACTTCTCATCAGGCTCCGACTCCAGGATGCGGTACCGTGCCAATTCCTCGAGACGAGCCTCCTCATTCTTGGGCGTGGGGGCACGCGGCCACGGGTGCTTCCAGTCGAAATTGAGCGGGTAGCCGTATTTGCTGGTCTGTTTGCTGCTGTGTGTTGCCATGGCTGTTGACGCTAGTGACTGAAGTAAGACACGCACGCACGCACGTGCACTCAGCTGCGAGCGGGAGTGTAGACGACGGTGG
TRINITY_DN10613_c0_g1	TRINITY_DN10613_c0_g1_i1	MJFZ01000433.1	RAW29345.1	PC110_g14281	100	0	1940	0	1.2655	1.2655	0.0504634	1	Putative voltage-gated potassium channel subunit beta [phytophthora cactorum]	GATCTTTTTTTTTCAAAAGGAACCGCCGGGTTTATATTCTTCTCGGGGCAAATGACTAGCAAAACTTGCTGAGCCAGTACGGTGACCGTCTAGTCCCAACCTACGTTCGACACTGCATCGCCCGACCGACTTAGACACAAACAACATTTACAGCCACTTCTGGCGCAGGTTGATCACATGGGGCTCGGCCTGAGGCACAACCTTGGCCTTGAAGTCGGCAATGGCGTCGATCTTCTCGCGGATCTCGGGCGTGATCTTGTCCACGAACTCCATGGCCTTCAGGTTCTCGTCCAGCTGTTTAATGCTAGTAGCGCCAAGGATCACCGTGGACACGTGCGGATTGGCCGCGACCCAGGCAATCGACAGCTGCGCCAGCGAGCAGCCCACCTCCTTAGCCAC…
TRINITY_DN48831_c0_g1	TRINITY_DN48831_c0_g1_i1	MJFZ01000008.1	RAW43090.1	PC110_g758	100	0	1098	0	1.265	1.265	0.112651	1	Hypothetical protein pc110_g758 [phytophthora cactorum]	GACCAACAATGGTAGACGTTGAGAATGAGAGCATCATAATCTCAGTGTCCTCCTCCATCCACACCAGCGACGAATCCAAGCGGCCTCTTCGAACAGGGGGTAATGTCATTGTAGCGAGAGTTAGAGCGCTGAAATCCTCCGCCGAGGTGGAGGTTATAGAGCCAGAAGCAATCACTGTTAGCTCCCGCGTGCGTCTGGAAGTAGCAGCAGATTTGAGCGTTCCTGACGATGTCTCGT
TRINITY_DN125698_c0_g1	TRINITY_DN125698_c0_g1_i1	MJFZ01001061.1	RAW23430.1	PC110_g20135	100	6e-117	418	0	1.26475	1.26475	0.164826	1	Nucleoporin p58/p45 [phytophthora cactorum]	CGACGCTGGTGCGGAAGCGGATCTTGTCGATAGCCTGGCGTTTGTCCGCCTCACTGCTCTTCTTACGCTTGTCGAATGGGTTCTGGAAAGCCGCCGGGTTCTTCTCACCGTGTCGAGCCAAGTCCTCCCGCATCTTGGACAGAAACAGTTGCCGCATCTCCTCTGCCTTCTCGTGTACTTCCGCCACACGAGCAGCAGCCTGCATGAGTCCAG
TRINITY_DN225185_c0_g1	TRINITY_DN225185_c0_g1_i1	MJFZ01000227.1	RAW33724.1	PC110_g9944	100	0	1066	0	1.2635	1.2635	0.355918	1	Hypothetical protein pc110_g9944 [phytophthora cactorum]	GTTGGGATTCCGCATCTCGACCACAAACTTGAGACGACGACAGAACTCCGACTGCACCAGCGACGCCGCTGCTGATCTGTCCACATTCGCCAGCAAGACGGTGGTGCTAGGGAACGTGTTCATGAGCTCCAGCAGCCGCATCACCTCCATGCGGAAGCGAGGCGACGACTCCAGACTATCAATGGGGATGACGCCTCCTTCAATGTGACTGCCGAACGACTCGAAGCCCGTG
TRINITY_DN88376_c0_g1	TRINITY_DN88376_c0_g1_i2	MJFZ01001048.1	RAW23495.1	PC110_g20072	100	0	1375	0	1.262	1.262	0.0346458	1	Peptidase s1, pa clan [phytophthora cactorum]<>hypothetical protein pc110_g20072 [phytophthora cactorum]	TCTTTGGATGAAAGAGCGTGCTGTATTCAATGAGTTGTGTTACGCTGCTGTGCAACCAAGCGAAGGTGATGGCAAACCGCTGATGACAAACATAGGACACGGTAACGAGCCTAGTGGATCCCGGTGACGGACTTGATCCATTCAATAGCAGTCGACACACGCGAAAACACGGTGGGAGTTCCGCTGGCATCGCAGCTAGACTCGCGGTTCACCAGACCAATGAGGACATCGTCCACGTCTCCCTGGCCATTATCTTTAACCAACGCGCCGCCCATGCCGCCAATGCACGAGCCCTTGCTAGCAGCACACACGGACGAGTTGTCCACACTGAAAGCTGCCTCGCATTCCTTGTTACCCCACAACTCCATGATGACATCCTGGAACTGGTTGGTCTTGTCA…
TRINITY_DN74472_c0_g1	TRINITY_DN74472_c0_g1_i1	MJFZ01000366.1	RAW30524.1	PC110_g13123	100	5e-79	292	0	1.26175	1.26175	0.13871	1	Hypothetical protein pc110_g20605 [phytophthora cactorum]	CAGCTAGCCAGCAAGTCCTCCACAGCCACACGAGCTTGACCAACACCAGCCTCCACGTACAGCTACAGTACCAATCATGAACCTCCAAGCTCTTCTCCTTGTCGCGGCTTCCATGACTGCTCGCGCCACCGCAGAGTTCACCGTTACCTCCGGAACCACCGAGGCCACCACCTCCAGCACGGAGCACGTGAGCTTCGTCAAGCAGTGGACGCTCAACTCTGCCACCACCGGCGACACCATCGGCTCCATCGACCTGGATCTCGCTGGCCGCGTCTACGTGAGCTACGTCAGCGGTCTACCGAGCGGTGTGCTCGGATACGTGAACGTGTCGGGCGACTCGCAGACCGTGGTGGACGCCGTCACCGTCAGCAACGACGACACTAATGATACCGATGACAA…
TRINITY_DN313475_c0_g1	TRINITY_DN313475_c0_g1_i1	MJFZ01000001.1	RAW43811.1	PC110_g29	100	1e-154	544	0	1.26025	1.26025	0.178923	1	Hypothetical protein pc110_g29 [phytophthora cactorum]	CGCGAGTCATCATGGAGCAGCCCGTGGATAAGGAGACAGCCAAGGCCCAGTTCCGCTCGTCGCGTCTGTCCTGGAGCAACCAGGCCGAACACAAACTGAAGCAGGAGCTGAGTGACATCGCCATCGCCAAGTGCCGCAGCGTCTCGGAGAAGTTCGCCGAGTGCGCTAAGGCCAACGGCCTCATGGTAGTCTTCAAGTGCCGTGACCACAACAAGGCCCTCAACGCCTGCCTCCACCAGTACACCAACGACGAGCAGTTCGAGATCTACCGCCAGAAGCGCGAGAAGGAGATGGATGCCAATTAGACCAACCTCACAG
TRINITY_DN305963_c0_g1	TRINITY_DN305963_c0_g1_i1	MJFZ01000201.1	RAW34422.1	PC110_g9251	100	2e-131	466	0	1.25925	1.25925	0.228421	1	Hypothetical protein pc110_g9251 [phytophthora cactorum]	CGTCCTGCATGGTCATTTGGTGCATCGTCTTGGGCTTCTTCTTCGTCGCCTCCGAGCTTCCGACACTTGGTTCTTCACGTCGAGGAGTTGCCGAAGGCTCCTGTTTCGAGCCCAGCGACACTGGCGAATCTTGAGGCAGTTGCTTCAACTCGCTCTCGGTATCCTGTTGCTGGTTCTTTGGTGGTAACTGAAGCGAGGCCAACGTTTGCTCCAGTGAACGTGAGGCACGCGTCAATACGCTTTGCACGCCCCG
TRINITY_DN274568_c0_g1	TRINITY_DN274568_c0_g1_i1	MJFZ01000066.1	RAW39437.1	PC110_g4323	100	5e-159	558	0	1.25925	1.25925	0.00571851	0.47904	Mitochondrial carrier domain [phytophthora cactorum]	CTCGTAGCTCCATCTCCAGCCTGCAGTCGCCTATAAACACAGAATGACGTCCTCCGCAGCACTCCGTCACATTTCTCCTCTCAAAGTGCGTTCGCTGCCCTCCCGAGAGGCTGCATCCACCTCCAAGACCATGCAGAGCCCCACTGCCATTCCTCTCCACTTGAAACTCGCTGTGGGCGGCATGGCAGGCGCCGTCGGAATGGTCGCCACCTTCCCAATGGACATCGTCAAGACGCATTTGCAGGGCCAAACACGCACGGGTGGGCGCATGATGTTCTCT
TRINITY_DN200116_c0_g1	TRINITY_DN200116_c0_g1_i1	MJFZ01000885.1	RAW24431.1	PC110_g19139	100	1e-130	464	0	1.25625	1.25625	0.189215	1	Hypothetical protein gq600_15589 [phytophthora cactorum]<>hypothetical protein pc110_g19139 [phytophthora cactorum]	CGAGTGGCTTCTGACTCTTTCTTCACGTCTTAAGCACTGTACAGCAATGCGTCGGGGGCAATTGGTATTGGTGGTGGTGACTGTTCTCCTTGCTTGGAGTGGTGGTGGTGTTGCTGCAGTGACGAATCGTCGCAGCTTGCTATCGCTTGACGATGTGGAACATGAAGAGCGACGCAGGTCCAACACTGCAGCTATCACGTCTGGACGCGGAGTATCAGTGACAACGACGGCGGTCAATAACAACGGGGGCGGGACGGTTACTGTCACGACTTACAACAATAATGGACTGTGGCAGCG
TRINITY_DN206522_c0_g1	TRINITY_DN206522_c0_g1_i1	MJFZ01000339.1	RAW31082.1	PC110_g12572	100	6e-143	505	0	1.256	1.256	0.16298	1	Hypothetical protein pc110_g12572 [phytophthora cactorum]	CGCTAAGTATGCACTGCGGCAGCTGGAGGTGCAGCAGGAGACTACAGAAGCTCCAGAGACGTCGACAGGTGAAGGAGTGTCCCCTAAGAAGGACTTGAGTCTGCCGCAAGGAACGACGATCCGGATAAACCTCAAGGCTAACGGCTTTGAGGATGGAGAAAGAAGTACGCGGCGTCGAAGTAGTGGTGAAGGAGGTGCAGTGAGTCCTGCCAAGGTGCCGTTGATCCCGCCACCGCCGAGAGACTCGCCTTCGTCGACGGTGAAGATACCGAC
TRINITY_DN349113_c0_g1	TRINITY_DN349113_c0_g1_i1	MJFZ01000001.1	RAW43836.1	PC110_g42	100	2e-117	420	0	1.256	1.256	0.189093	1	Hypothetical protein pc110_g42 [phytophthora cactorum]	CGACGCTGTACTTCATGTCGGTCAAGACTTTGATCGGGATATTGAGCAGCCTCGTGCTGTCGATTTCCTTCTCGCTGCCGGTAGGAGCTATCTCGCGCGGGAACTTAGGCGACAACTTCGAAGGAGTTGTAGGACTCCTGGTGTTCGTGCTCGCAACGGTCCTGCTGCTGGGAATTGGGATTCCGCTCATGCAGTATAGCGCACGGCTGTCACGAGCAGCGACGGTG
TRINITY_DN139027_c0_g1	TRINITY_DN139027_c0_g1_i1	MJFZ01000028.1	RAW41594.1	PC110_g2233	100	0	745	0	1.2525	1.2525	0.22925	1	Hypothetical protein gq600_13113 [phytophthora cactorum]	TCACGCTCTCCTCTATCCTCATGGCGACCAGCAAGCGCCGCAGCGTGGTGCTGCACTTCGATCTGAACCGTACCGTCCTCATGTCGGACGCTGCGGGTGGTCGCACCATGGAGAACACGGTGGACTACCTCCTGTCCGAGTGTTCATGGGGCTACGTGAACCCCAACCGTCCGTCCGAGTGGATCTGCGTCTCGGGTGCATCGTCTATTGAGCCTCCAGCGGCTGAGACTAATGGACACAAGCTCATAACCTAC
TRINITY_DN11568_c1_g1	TRINITY_DN11568_c1_g1_i1	MJFZ01000503.1	RAW28242.1	PC110_g15369	100	0	894	0	1.2495	1.2495	0.355918	1	Alcohol dehydrogenase 1 [phytophthora cactorum]	CTGGGTCACAGGCCAGTCCTTGCGAACCGTTAACGGGCCATTCGTCTTGTCAAAGATCACAGCCGTCTGCGTCTTGGGGATGGTGTATTTGGACTGCGACTTGACCGAGAACGAGCGCGACTGGCAGCGTGGACACGTGCAGCCCATGAAATGCTGCACGCAATTGCCACAGCGGCACTGCACGTTGTGGACGCCGACAAACGACTTGCTGATGGTTCTGGCCACTCGGCGAGCAGGCTGGTTGAAGCGGGACACGAGGCGCAGCATGGCGACGGGCTTGGGATTTTTGGAGATGTGAGGGTTACCT
TRINITY_DN214844_c0_g1	TRINITY_DN214844_c0_g1_i1	MJFZ01000055.1	RAW40013.1	PC110_g3813	100	4e-171	599	0	1.2485	1.2485	0.0417799	1	Brain protein 44-like protein \\ 1.50e-96 \\ 93.67 % \\ go:0016020-iea;go:0016021-iea;go:0016787-iea \\ membrane-iea;integral component of membrane-iea;hydrolase activity-iea \\ go:0016021;go:0016787 \\ integral component of membrane;hydrolase activity	GTCCTGCATTGGATGAGAGAGAACTGTTGTAGCTTATGCCTGCTTCTCGGCGGCCTTCTTGCTAGCCTGGTAGCGCACGCCACGCTGGAGCTGGTAGAGCTGCGCCGTTTCGTTCGAGGCGTGGCACGCCAGCAGCAGGTAGTTGCGGGGCTTCACCATCCACGCAAACCGCATGAAGATCAGACTGTATATCGACAGAGCCGACGTCATGTTGATGGAGATCACATCAGCGGGTTTCTGCATGTCTGCCATAGCGGCGAGCACGAAGCCCCAGTTGGCAACAGGTCCCCAGAAGTGCGTGGTCTTGGGTCCCGTAGGGCTGTTGATGAAGTAGCGGAGACGAGCAGCCATCGACATGGTGGATCTGTTGGGGAGAACTGCAGCTCAAGGGGGTCGTGA…
TRINITY_DN348362_c0_g1	TRINITY_DN348362_c0_g1_i1	MJFZ01000304.1	RAW31835.1	PC110_g11813	100	3e-104	375	0	1.248	1.248	0.355918	1	Putative mitochondrial carrier [phytophthora cactorum]	CTCGGGTGCCTCAGCCAGTATCATTGTGGCGCAGCCACTTGATGTGATCAAGACGCGCATCCAGTCGCGTCCGTTCGACTCGCCCGAGAGTGGCATGACGGTCGTGCGCAACCTGCTGAAGTCCGAGGGTACTGGGGCTCTGTTCAAGGGTCTGATCCCCAAGCTGTCGGTGGTCGGCCCCAAGCTCGTTTTCTCGTTCGCTG
TRINITY_DN250394_c0_g1	TRINITY_DN250394_c0_g1_i1	MJFZ01000002.1	RAW43632.1	PC110_g206	100	0	845	0	1.247	1.247	0.355918	1	Hypothetical protein pc110_g206 [phytophthora cactorum]	CCATTTTTTCCGCCATCTTCAACTTTCTCCATTTTGACATCGTCCGCATTGACGTTGGCTGTATTTACACCGCCCCGTTGTTCCACGTACGCGCTTAACCGGTCGTAGTCTCGACAAGCTCGATGTCGCTCCGTTTCTTTCGCTTCTACATCACGTTCGAGCTCAGCTATCCGCGTTTTAAACGCCTGTAGCTGGCTCTTCAAGCTCAGCGTTTCCGCGACTGCTGCTCGTTT
TRINITY_DN258449_c0_g1	TRINITY_DN258449_c0_g1_i1	MJFZ01000235.1	RAW33488.1	PC110_g10182	100	0	704	0	1.2455	1.2455	0.1648	1	Hypothetical protein bbj28_00013147 [nothophytophthora sp. chile5]	GGCAAAATGGCGCACGATCTCGTGCTTGAATTCCTTCTCGCGGCCCAGAAGCTTCAGAGCGTCCGCGATATCGATTTCGCACCACTGAGACAGCAGATCGGTCGCTTGCTTGACTTCCAGTTCGTCTTTCCAATCCACCGACAGCAGAAACTTCACCACGGCCTTTTTGTTGTCGGTCAGCGTGTAGCGGAACTTCCAGAGCAAATCCTTGTCC
TRINITY_DN95340_c0_g1	TRINITY_DN95340_c0_g1_i1	MJFZ01000006.1	RAW43212.1	PC110_g589	100	3e-115	412	0	1.24525	1.24525	0.0262989	1	Autophagy-related protein 9 [phytophthora cactorum]	CCAGTACTCTTGTCACCACTTCGTCCCACGCAATGGTCTGCACCTGTCGTTCGTCAATATGGAGCCGCTCCTTGTAGAAAATCTCCATCTCTCTAGTGTCTCTCAGTGTTCCTATTAGCTGAAAAGCTCTTGAGATCCAATACACCAAGAACATGGCAAAGTAGAACGCTCCAATGAGCCCCATGAGTCCGTTATTATCAGCTCTGCACGTGATGTACTTCTC
TRINITY_DN145698_c0_g1	TRINITY_DN145698_c0_g1_i1	MJFZ01000474.1	RAW28668.1	PC110_g14966	100	2e-142	503	0	1.245	1.245	0.16744	1	Hypothetical protein pc110_g14966 [phytophthora cactorum]	TCGCGTTCCTCGGCGTGAAGCATGATGCCGACAAGCGCTCGCTTCTGCAAGTCTTTGTGGACAACCACCAGCCCGGCATCAAGAAGTCGGCAACTATCACCGATCTATCAATGCTGGAGCACCAGAGCACCATGAAGAAGTCTTCAACCACCCCGAACCTGTCATCGCTGGCTATGAGCACGACTTCTAGTGACTCGGCCAATGTGGACCAATGCATGATCTGTCTGGACGATGTGGACTTGGATACTTCCCATCAAATTGGTCTGAACGGT
TRINITY_DN292933_c0_g1	TRINITY_DN292933_c0_g1_i1	MJFZ01000269.1	RAW32654.1	PC110_g11012	100	0	787	0	1.24475	1.24475	0.067327	1	Hypothetical protein pc110_g11012 [phytophthora cactorum]	CGGAGCCTCGCGGAACAGGAACGAAAATGGACGGAACCACCGGAAGCGAGAAGATCATGTACACGACGGCCACGGGCGCCTTCTTTGGCGCCGCCATTGGCTCCGTCGAGTCCGTGTGGGGCATCCCGAAGCTTGGCGCCAAGCTGCCCAAGCTCTCAAACCAGCTCAAGCACCTCGGCACGCGCTCGCTCGTGTTCGCTGCTGTCGGCTGCATCTTCTCCACGGGTGAATACCTGTCGGCCTCGATTCGCCAGAAGGAGGATCCGATCAACGCTGGTGTGGGCGGTGCTCTGGTGGGCGTGGTGCCCGGCATTGTGAAGCAGAGTATGCGCGTCGGTGTCGGCGCGGGTATTGCTGCTGGTGCGGCTATGGCCGCTGCGTCGTACTGGCAATCTTCCC…
TRINITY_DN287432_c0_g1	TRINITY_DN287432_c0_g1_i1	MJFZ01000563.1	RAW27446.1	PC110_g16159	100	2e-111	399	0	1.244	1.244	0.355918	1	Dynein regulatory complex protein 1 [phytophthora cactorum]	CGAAGCAGTACCGCGATTTGCAGAGGAAATACGCTCATTTTGAGGCCAGCGATAGCAGCAAATTTGATGAAATCTGGCTGATGCATGAAGAGGAAGCGATACGTAAAATCGAGAAGCTGCTGGATGCCGACCGCATTATCCACGAGCAGCAGCTTGGGCTCACATGGCGACCGCCTGTGCAATCGATCCGAAACTGGAGCCATTCTTCCAAAGCAG
TRINITY_DN303589_c0_g1	TRINITY_DN303589_c0_g1_i1	MJFZ01000051.1	RAW40226.1	PC110_g3595	100	2e-111	399	0	1.244	1.244	0.355918	1	Start-like domain [phytophthora cactorum]	GTGTCGATGGAACGTCGTGGCTCCAACAACTTCCAAGCCCAAAGCAGCTTCTGGCTACCCCGTCAGTCTGCACTGGTGAAGAAACCCAAGGACGCGTCGCCTCCGCTGGACGACGAATACTACCAGCGTCTGCTGCAAAACTACCTGCTCCACACCAACAGCAGTCGCAGCTTAGCGAGTGCGTTCTCCATGAGCAGCTACGGTGGCAAGTCGACG
TRINITY_DN64358_c0_g1	TRINITY_DN64358_c0_g1_i1	MJFZ01000173.1	RAW35302.1	PC110_g8387	100	2e-152	536	0	1.2435	1.2435	0.185276	1	Pseudouridine synthase, catalytic domain [phytophthora cactorum]<>hypothetical protein pc110_g8387 [phytophthora cactorum]	GTTTCCCGCGCTCTAGCAGCACTGACGAGTATGCCCGAGACTATTAAGAGCCCACCCACTCGGATTACCACTGCACCGGAGGCTGTGGCCACATTCGAGCGCGACTCTGTGTACATGCAGGGTCGATACCTCAAATTCCAGCGCGGACTAAGTCAGACACCGTGGGTTTTGGACGGAGAGCGAATGGGCGAATCCTCCGTGGAAGAGTGCATTGGTGATATCGCTCTGCCATTCTTTCGGGGCT
TRINITY_DN216617_c0_g1	TRINITY_DN216617_c0_g1_i1	MJFZ01000255.1	RAW32971.1	PC110_g10687	100	9e-126	448	0	1.24275	1.24275	0.207536	1	Hypothetical protein pc110_g10687 [phytophthora cactorum]	CAGACCCAGTAGACCAACATGCTCGCTAGCTTCTTTAGCTCTCTGCGCGACCGTGTGGCCGCTGTGGACTCGCTCCTATGCGTGGGTCTGGACCCTCACGTTGCTGAGCTGCCAGAAGCCACGGCTGCCGCCGCGCAGGCCTTCTGCCTCAACATCATCGAGCAGACGCATCACGTCGCGGCTGCCTACAAGCCCAACTCGGCCTTCTTCGAGGCCTTCGGCGCCGAGGGTATCACCGCACTCCACGCCGTCATCAAGGC
TRINITY_DN346120_c0_g1	TRINITY_DN346120_c0_g1_i1	MJFZ01000543.1	RAW27713.1	PC110_g15884	100	0	953	0	1.24075	1.24075	0.147822	1	Gtp cyclohydrolase i [phytophthora infestans t30-4]<>gtp cyclohydrolase i [phytophthora infestans t30-4]<>gtp cyclohydrolase i [phytophthora infestans]<>gtp cyclohydrolase i [phytophthora infestans]	CTCTCGGCCTTCGTAAAGCAAAAGTTTCTATCCCCCTCATCGCTCCTTTGGTTTGACTCGGCCGAGCACACGCCGTTGCGACATTCAAGGAGCAGCACGACTCGTCTCCGTCTTGTTTTATCTCCGGTGGATGAGCGACATGAACTCGCTCCTGGTGCGCGGGTCGCTCTTGAACACGCCGAGTACGGAGCTCGTGACGGTGCTGGCTCCGCTCTTCTCC
TRINITY_DN98925_c0_g1	TRINITY_DN98925_c0_g1_i1	MJFZ01000045.1	RAW40557.1	PC110_g3206	100	0	691	0	1.24075	1.24075	0.0661262	1	Hypothetical protein pc110_g3206 [phytophthora cactorum]	AACGTGAGCAGCACCAGCTCGATGTTGTCCAGCATCACATGGCGGTCCATCCGTCCCTTGAGCAAGTTGCTGACAGCATCGAAGGCTGAGTCCAAGACCGTCAACAGGATGAGCTCGTTCTCCGAAGCCGAGCCAATCACGTGCATTGTCGTATCCGATCCGCAACGGAATACGCTCACGATATTCTCGATAAGAACAATGTCGGCTTCCAGACGAGCGCTGGAGTTCTTGGTCTTGGCGAAAAGCTTCTTCTCCAGCGCGAGCTGCTCCTTCTGTGTCGGGTACGACTTGTCGTAGTACTTGGCGCACACGCGATTGCCATCGCTGTCCAGAATAAAGATCGCTTTCACGCTCGGAGACGCCGCCTTCACCATATTGAGAGCAGTCGGTA
TRINITY_DN215508_c0_g1	TRINITY_DN215508_c0_g1_i1	MJFZ01000050.1	RAW40276.1	PC110_g3519	100	4e-160	562	0	1.24075	1.24075	0.147822	1	Hypothetical protein pc110_g3519 [phytophthora cactorum]	CTTGTAGACGTGCTGGAGATGTTGCTGATGTCGCCGAATCCGGTGCAGCTCAAGTTTCATCGTTTCCAACCGTGGGCGTGTCCTCGCTGCACGCTTCTAAACACAGCCACCGATTCAGCTTGTGCTGCTTGTGGACACGCACCAGAAGGGCAAAGCTAGGCATCATTGATACCGACGAATGGCAAGGCGACTTGAAAAATGCTAAACGAGCAAATCCCTT
TRINITY_DN273755_c0_g1	TRINITY_DN273755_c0_g1_i1	MJFZ01000152.1	RAW36013.1	PC110_g7724	100	0	665	0	1.23925	1.23925	0.055203	1	Hypothetical protein pc110_g7724 [phytophthora cactorum]	GCCCGACGGAGGAGGACAAGAAGCAGCAGGCCGATGCGGGCTCGGATGGCGAGGAAGAGACGCCGCAGGAGCAGGTGAAGAGCAAGAAGGACGAGAGCAACGCCATGGAGAAACTCACGGACCTCGTGGAGGAGAAGCAGATGGACGAGAACAAGATGAAGGCGGCGTTCCAGGCGCTGCGCAAGCAGGAGGAAGCGGACAAGGAGGCCGAGCGCCTGCTCGAGAAGAAACTGGCGGCCGTCAAGGTCAACAAGGATGACGTAGCGCTCGTGGCACAGGAGATGGAGATCTCCACGCAGCAGGCGGACCGCAAGCTGCGCGAGGCGGACGGAGACGTCGTCAAGTGTCTCAGCACGCTCG
TRINITY_DN256018_c0_g1	TRINITY_DN256018_c0_g1_i1	MJFZ01000038.1	RAW40964.1	PC110_g2821	100	2e-121	433	0	1.23875	1.23875	0.355918	1	Structural maintenance of chromosomes protein 1 [phytophthora cactorum]	CTTTTCCAGGTTCAAGACGACATCACGCAGCGAGAAGAGACGGTGAGGCAATACCAGGGAGCTCGACGTACCTGCTCGCAGAAGGAAGATGTCGTAGCACAGACGTACAATGAGAAGAAGAAGGAGTTAAATGCCAGTCTTCGCGAGGTGAAGGCGAATCGTGAGCGGATTCAGGACTTTCAGAACGAGATGGAAGACATCCAGCCTCAAGTGATTCGGCTGCGAGAACAGACC
TRINITY_DN215765_c0_g1	TRINITY_DN215765_c0_g1_i1	MJFZ01000089.1	RAW38417.1	PC110_g5336	100	0	752	0	1.23775	1.23775	0.076078	1	Hypothetical protein pc110_g5336 [phytophthora cactorum]	TGCGAAGGAATGGGAGGATGATGCCAAGGAACCTACTGGTGCTGAGCGTGAGGCAGCAGAAACATTAACCAATGAGAATCTCGAGGTTCTCTTGGATCGGATGAAGAACGGCCCTCCGCTCGAAGACGCCACTGATCCACCAAAGGACCCGGACAAAGACGCACAGGAAAAGAAGGCTGCAGAGTTGCAAGCGAAGGCGGATAAGCTTCGAGAACAGGAGAAGCAGCTTGTCCACACGCTGAACCAGATAGCACAGCAGAC
TRINITY_DN153268_c0_g1	TRINITY_DN153268_c0_g1_i2	MJFZ01000240.1	RAW33360.1	PC110_g10297	100	2e-148	523	0	1.237	1.237	0.258823	1	Fad/nad(p)-binding domain [phytophthora cactorum]<>putative soluble pyridine nucleotide transhydrogenase [phytophthora cactorum]	GTCCCACCGCTTCCAGGTTCAGTCCGTCCGTGGCTGCCTGGCGACCCACCGTGTACAACAGCGCGTCGGCACTGAGCACCTTGCCGCTGTTGAAGAACACCTTGACCCGCTTGTCTGTCGTCTCGACTTTCTTGACGGTCTCGCCGAGCAGGAAACGCGCTCCGTTGCTCTGCATCTCGTACGTGAGGTTGCTGATGATCTCGCGGTCGCAGAAGGACAGAATGTCTGGTCGTCCATCCACCACTGTGACCGTGTGGCCAGGCACAACGTTCACCATGGACGCGT
TRINITY_DN239902_c0_g1	TRINITY_DN239902_c0_g1_i1	MJFZ01000092.1	RAW38294.1	PC110_g5478	100	2e-131	466	0	1.23475	1.23475	0.0661358	1	Vhs subgroup [phytophthora cactorum]	ATCATGTCTTGCATCTTGGTCTTACTGCACTCCTCCAGAGTCTTCATTAAAATATCGTTCACGATGAGGCATTCTTCCAGCGTGCGCTCGTCGATCTTGCCCATAATTCCCCCTTCAATGAGCGTGTTCATCCTGGGCTGGCATTGCCGTAAGAAGTCCAGGACATCTTCCAGCTGCTCGCCAGTCTGTCCGCGGGTATGTAGATCTCTCAGCGACTTAATCTGCTCCTGCACCACCTTCAAGTCTGCGTGC
TRINITY_DN187918_c0_g1	TRINITY_DN187918_c0_g1_i1	MJFZ01000665.1	RAW26286.1	PC110_g17308	100	5e-109	392	0	1.23375	1.23375	0.167433	1	Ribosomal protein s9, conserved site [phytophthora cactorum]	TTCCTGTTTGCCTATCGCAGCTCCTGTCTGACAGCAGCCTGCTCTCCTGTCGCGTCTGCATCTATCTCTTGACCCACTGGAATTTCTTACGGGCCTTGGCCTGGCCGGCCTTCTTCCTCTCGACCATACGCGGGTCACGCGTGATCAGTCCCGCCTTCTTGAGGGCCGGACGCATCTCCGGGTCGAAGTTCTGCAGCGCGCGGGCGATACCGTGACGCACGGCGCCTGCCTGGCCGGTCATGCCTCCTCCCTTGACCGTGCAGTACACGTCGA
TRINITY_DN18137_c0_g2	TRINITY_DN18137_c0_g2_i1	MJFZ01000646.1	RAW26480.1	PC110_g17122	100	0	1857	0	1.2335	1.2335	0.0505274	1	Transaldolase [phytophthora cactorum]	CGCTGAAGACCAAGCACCCTCAGCTCCCCCCCCCTACACACCATCAAGATGGCTGCCTCCCCGAACAAGAAGATCCGCGAAGCCTCGCAGCTGGACCAGCTCAAGCAGTTCACCACCGTGGTGGCTGACACGGGCGACTTCGAGCAGATCAACAAGTTCAAGCCGCAGGATGCCACCACCAACCCGTCGCTGCTATTCAAGGCCGCCCAGATGGAGCAGTACTCGGCGCTCGTGGACGACGCCGTCGCGTACGGCAAGGGCCTGTCGGCTGACCTGTCTGAGAAGGAGCGTCTGGGCTACGTCATTGACAAGCTGTCGGTGAACTTCGGCCTTGAGATCCTTAAGGTCGTACCCGGCTACGTGTCGACTGAGGTCGATGCCCGTCTTAGCTTCGACACG…
TRINITY_DN272357_c0_g1	TRINITY_DN272357_c0_g1_i1	MJFZ01000304.1	RAW31833.1	PC110_g11824	100	8e-71	265	0	1.23275	1.23275	0.151182	1	Hypothetical protein am587_10017218 [phytophthora nicotianae]	TTGCAGACCTTGGACGACGACCCGTTCATGTAACACTCCTCGACTTTGCTGCAGATTGAAGACGCAGCCGTTGCAGAGTTCACCGCCGTTACCTGCACGGCGACAGCGATTAATGCCGCTAGACAAACGTTGCGTCCCAGCATGGTGAGGGGTGGTACGTCGCGGCTCACGACGTGGAAGTTGGCTACCTAGCCGAATTTTTCGGGGGAAGCGTACAGCAAGT
TRINITY_DN291550_c0_g1	TRINITY_DN291550_c0_g1_i1	MJFZ01000496.1	RAW28327.1	PC110_g15290	100	2e-121	433	0	1.23175	1.23175	0.355918	1	Hypothetical protein gq600_18679 [phytophthora cactorum]	CGCCTCATCAGCCGCGGGGTTGCTGGAAGCTTGGGAGTCCTGACGCTGGACGGTTATGTCCAGGCCATTGTGCTCCTCTGGACTTGGTTCTTCCTCGTCCGTGAGCGAATCTTGGGGCTGTTTCTCCTTTTCGACTGAAGCAGGAACGGATACATCTTCCTCTTCCACTATCGCATTGTGGAGGGAACTTTTGGCTACAATTTCGGACGTTGGCTCCATGAAGCTGGTGCTGGG
TRINITY_DN282842_c0_g1	TRINITY_DN282842_c0_g1_i1	MJFZ01000576.1	RAW27280.1	PC110_g16321	100	1e-114	411	0	1.229	1.229	0.0266813	1	Insulin-degrading enzyme [phytophthora cactorum]	CCCAGGAACAGCATGTGCTCACAGAAATGCGCTAGGCCCGGGAGATCGTCAGGGTCCGAATGAAACCCCACGCGCACGTCCATGGCAGCCGAAGCTGTCTCGGTACTCGGATCGGACACCACTAGCGCATGCAGAGCATTCGGTAGCGTCAGGTACTTGATCTGCCGCTCGTCCAGCGACGACACATCGATCCCGTCGACGGTCTGCACCACCCGCTGCGTC
TRINITY_DN168606_c0_g1	TRINITY_DN168606_c0_g1_i1	MJFZ01000035.1	RAW41176.1	PC110_g2653	100	2e-169	593	0	1.229	1.229	0.122699	1	Hypothetical protein pc110_g2653 [phytophthora cactorum]	ATCTCAGAAATCAACCAGCAGTCAAGTGCACCAACGAAAACTGTCATGCTCGCTCGCACTTCGCTCCGACTACCCAAGGCCGCCCGCTGCATCAGCTCCTCCACTCCCGCTCGCGTACTACAGCAGACACCCGCTACTTCGTCCTCCGGCAAGACGAACATTCCGCAGGTCTCGCAGGGCGAGAAGGCTTGGTGCGACATCTACGGTGTGGACTACGAGAAGCAGATCGCTGAGGCCCTGCATGAATCTCCCGCCGCCGCCGAAGGAGCCGCTAAAAACGTTAACTACCCCACAGCCAGCTCTCACTCCGCTAAGGCCCAGAGCAAAACTGACATCTGGAACGTTGTGTTCGGCGAGAAGAAATGAAGCGATCGTCTGACTTGAGAGAAGAATGGGAGG…
TRINITY_DN204846_c0_g1	TRINITY_DN204846_c0_g1_i1	MJFZ01000127.1	RAW36872.1	PC110_g6859	100	3e-90	329	0	1.22875	1.22875	0.355918	1	Hypothetical protein pc110_g6859 [phytophthora cactorum]	CGTCCTTCGCAGACGTCTTCTTTTTCCATCAAGAATGGTCGACAGCTCCGTGTTATGGGCGATCAAAGTCCTGGCAGCGATGACGTCGCTCATGATGATCTGCAGTCCGTCGATCTCCATCTACCGGATCCACAAGAAGAAGGACGTGGGCGTGGCGTCCGTCATCCCGCTGGTTTCGCTGCTCGCCAACAGCCACATGTGGATGTTGTACGAC
TRINITY_DN224589_c0_g1	TRINITY_DN224589_c0_g1_i1	MJFZ01000087.1	RAW38490.1	PC110_g5272	100	2e-136	483	0	1.228	1.228	0.355918	1	Hypothetical protein pc110_g5272 [phytophthora cactorum]	CGGAGGTGAAGGCGGCGGAGGCGCGGCTCGCACATCACCGCGACGATGCTGTGCATGCCAAGGCTCAGTTGGCGGAGTCTCTCGATGCGCTGAAGACTGCGCAGAGCCGACTGCTGGTGAAGAGGCTGGACAAATCGATTGAGGAGCAGCGCAACGTGGAGCAGGAGGCCCTCGCGTACTCGAAGAACGTCAACAGACTGTACCAGCGCGCGGCTAAGTGGAAAGCCGAGCAGAAGCGCTTCCGCTCGACCTTGGACGGAC
TRINITY_DN93471_c0_g1	TRINITY_DN93471_c0_g1_i1	MJFZ01000024.1	RAW41848.1	PC110_g1971	100	0	1086	0	1.22775	1.22775	0.0425844	1	RXLR-like protein	ACTCCTCAAGTCCGTCGATCATGGCGCCCAACCTCAAAATGATGGGCGTGACGCTCACTCTGGCGATTGCCACACGCTCCGTGCTGGACACCGACGACTTGTTCCAAACGACCATCGTGCGCGCCATCTACGGTCTCTCGCAGCTCTTCTGCTACGGTCTGCTGCTGTATCTGTACGTCAAGGCCAAGAACAATACAGAGACCGGCGTTGTGACCGTGAAGGAGGATCTGGGCTTTGGTCAGACCGGAGACCGCGATGAGAAGATCACTGTGGCAGAGCACGACCAGCGTGTGGCCATGAAGGAGATTCAGCGCTACGCTCTGGGCACGGCCGTGACGGTGCTGGTGCACTGGAAGTGGGGCTTCTTCCCACCGCTAGTGATCCAGGCCATCACGCAGC…
TRINITY_DN292100_c0_g1	TRINITY_DN292100_c0_g1_i1	MJFZ01000512.1	RAW28113.1	PC110_g15496	100	9e-105	377	0	1.227	1.227	0.355918	1	Hypothetical protein gq600_11335 [phytophthora cactorum]	GTGCGGCTTGCCCCCGAGCTCGTGGAGAACTTCACGCGCGAGTTTGTACCGCTCACGTCGCCGGTACTGCCGTTCTCACGGACCAGCACGGCGGCTACGACGATCTCCTCCCCACTGAGTGGAAACGACACAGATATATACGGCAGCGTCTGCGGCACACTCGTCTCCAACGTATTCGTGTGTAAAATTCCTGCCAGTGCAAGC
TRINITY_DN231357_c0_g1	TRINITY_DN231357_c0_g1_i1	MJFZ01000074.1	RAW39086.1	PC110_g4681	100	3e-150	529	0	1.2255	1.2255	0.355918	1	Hypothetical protein pc110_g4681 [phytophthora cactorum]	CATCGGCATACCGTAGCCGCCGCCACTAAAGTGCTCGCGATACGTCGGGTAGTTGTCCGAGTTGATGGGAGGGCACAACGGACTCGTGGTGTAGTCGTAGTGCCACAGCTTATTCCAGCGGCTACGTGGAACACCTCCACCCTCGTCACTGACCGTGACTGTCAGGTCTTCACTGCCCTGGCAGATCACAATCTCCACGGGGGGAAGTTCGTCCCCTGAACGGTATTTGCTCACGTCCGGGTAAATCTTGACTCCCGCAACGTCCTCGACGGCTGGGATGTAGAAG
TRINITY_DN118450_c0_g1	TRINITY_DN118450_c0_g1_i1	MJFZ01000702.1	RAW25886.1	PC110_g17709	100	0	4791	0	1.22125	1.22125	0.0102314	0.664836	Atp-binding cassette (abc) superfamily \\ 0.00e+00 \\ 89.52 % \\ go:0042626-iea;go:0000166-iea;go:0055085-iea;go:0016020-iea;go:0016021-iea;go:0005524-iea;go:0016887-iea \\ atpase activity, coupled to transmembrane movement of substances-iea;nucleotide binding-iea;transmembrane transport-iea;membrane-iea;integral component of membrane-iea;atp binding-iea;atpase activity-iea \\ go:0005524;go:00160…	AAACAAGAATGAGCAAGCCATGCCCTTACCAATGAGGACTAGAAATACCAACCCTCTATCTCTTCTGGTGGTTGATGAAGCGCAGAGCCAGCAGTCCCCACACTCGGAAGAGAGCAATGCAGCCTAGCACGATTCCGAAGTTCTGGGCGATTTCGTCGTACTTAAATCCATAATACGACTCCGTGTACTCCTTCAGTGTCGTGTGGTTGATCGTTGCCGGGGCGTTGGCCATCGGTTGGCAACCCAGATCCGAGCCAACGTTGATGTACGATTGAGTCGTTTCATCCCAAGTTGGCAGCGTGTCACACTTGGTGAAAACCAAAGCCACCAAGATGCACATTGGGAATTTCTGCGGCGAAATCGTGTACAGCCACTGGTAGCCTTGCGGGATGGAGGAAG…
TRINITY_DN328261_c0_g1	TRINITY_DN328261_c0_g1_i1	MJFZ01003051.1	RAW20327.1	PC110_g23231	100	9e-105	377	0	1.22075	1.22075	0.223968	1	Hypothetical protein pc110_g23231, partial [phytophthora cactorum]	CCGAGACTCAGTAAACCAAGGATCATGAGCTCTCGATACGCCTTGCGAAGCATGTGCTGGTACTTGTCATATCGGGAGAGTTTGTGTTCCACGTGGTGGAGAGCAGCCTCGAAGAAGACCAGGCAGAAGGCTAGGATACTTAAGTGTACCAACACCCGCCAAAACTCGACAGCTTCGCCGACTTGAAACAGCGATCCGCCTCCC
TRINITY_DN281944_c0_g1	TRINITY_DN281944_c0_g1_i1	MJFZ01000024.1	RAW41829.1	PC110_g2006	100	7e-163	571	0	1.21825	1.21825	0.0173191	0.884375	Hypothetical protein pc110_g2006 [phytophthora cactorum]	CCTGCTCGAGAAGCACCATGGACTCCGCTCAGCTGATCCGCTTTCTCCGCACGGCATGCCCGCTCGGTGCTTCGCTCAGCGTCCTAATAACGATGGTAAGCTGCGTCATCATCGTCAAGTCGAACAACATTTGGGTCAGCGGACTTACATGGCCGTTCCTCTCTGACATGGGGCGAGACTACCCGGCATACTACGTATTCGGTACGGGGCTCACGCTCGTCGCCATCCTGCTCGTATTCACGTGGACGTTCAACTGGCGCTACCACATGTCGGCGTTACCGGAGAACGCCACGGTGTTCCGCGTGCTTTCAAGCATTAGCTTCGTC
TRINITY_DN283047_c0_g1	TRINITY_DN283047_c0_g1_i1	MJFZ01000422.1	RAW29522.1	PC110_g14112	100	2e-132	470	0	1.2155	1.2155	0.10777	1	Agc/akt protein kinase, variant 2 [phytophthora parasitica inra-310]<>agc/akt protein kinase, variant 2 [phytophthora parasitica p1569]<>agc/akt protein kinase, variant 2 [phytophthora parasitica]<>agc/akt protein kinase, variant 2 [phytophthora parasitica p1976]<>agc/akt protein kinase, variant 2 [phytophthora parasitica cj01a1]<>agc/akt protein kinase, variant 2 [phytophthora parasitica p10297]	GCTCAAGGTTGTCGGACGTGGTGCCTTCGGTAAAGTGCTGCTGGTCCGCAAAAAGGAAGGCAAGAACTCTGGCCAGATTTATGCTATGAAGATCCTTGTCAAGTCGCACATCATCAAGAACGATCAGATTGAGAATACCAAGGCAGAGCAACACATTCTCAAGGAGATTAGCCACCCGTACGTTGTTCGGCTGCGGTACGCCTTCCAGAACGCCGACAAGCTCTATCTGATCATGGACTATTACCCGGGTGGAT
TRINITY_DN172965_c0_g1	TRINITY_DN172965_c0_g1_i1	MJFZ01000058.1	RAW39845.1	PC110_g3946	100	1e-175	614	0	1.21425	1.21425	0.0755411	1	Ubiquitin-related domain [phytophthora cactorum]<>hypothetical protein pc110_g3946 [phytophthora cactorum]	GCCGGACGTGCCGCGTAGCCCAGCACGAAGAGCAGCGGGCCAAGATACTCGGCCACAAACACGGTACGGTAGCCGATCTGAGGGCCCAGATCGCGGAACACAAGCGTCGAGCCGCTCTTGACGCCGTAGTCCACCAGCAACTTCGAGTCGTCCGTAAGGGGAACGAGGGTCTCGTCACTCTGATGCAACTTGAGGCTCTGACGGAAGCGAGACACCCGCGCGTGCTTCTCGAAAGCGACCTTGAGTTGCCCCACGGTAGGGGCCGAGCCCGCCACCTCCACGGAGCCGTAGTCCTTGACGCGCTTACCGGTCTTGATCACCTTGACCTGCATCGTTGGAGCTTGTCGAATGACGCGGAAAAGATCCCTCGAGTACGTCAGATCGG
TRINITY_DN44160_c0_g1	TRINITY_DN44160_c0_g1_i1	MJFZ01000081.1	RAW38769.1	PC110_g4993	100	2e-127	453	0	1.21425	1.21425	0.0446831	1	Ribosome biogenesis protein wdr12	GCAGTGACCACCCGGACTGGGTCAGTGCTGTAGCCGCACTGGATGACGAACTGGTCGTCACCGGCTGCTATGACGGCGTACTGCGTGTGTACGACGCTCAGGGAGATTGCAAGGCCTCTGTGAAGGCTCACCAGGGCGCCATCAAGGCGGTGAGTGTGGCGTCCAGTAAGAGTGGAGAGTTTATCATTGCCAGTAGTGGCAAGGATCAGCTCGCCCAGCTCTGGCGGTACACCATCAAGTCGTCC
TRINITY_DN273970_c0_g1	TRINITY_DN273970_c0_g1_i1	MJFZ01000303.1	RAW31870.1	PC110_g11800	100	2e-122	436	0	1.21425	1.21425	0.140202	1	Hypothetical protein pc110_g11800 [phytophthora cactorum]	CTTGACGAGGAGAATGCGTCGCAATCACTTGGACCCGACGCGATACGCGGATGCGCAGGCGTTCAAGGACTACCAGCGCTACAAAGGTCAGGAGTTGGTGGTGTCTGAGTGCGTCGTCGGCACTCCCTCCGAAGTGTTTGACGCATGGCTGGAGGAAGTATGGTTGGCTGGGGGCTCGGAGCTGCACGTCGGAGTAGGTCGAGGCTACGTCGGTCATGTACGGGGCGCCCCGCTGGGCATTGAAGAGGA
TRINITY_DN323284_c0_g1	TRINITY_DN323284_c0_g1_i1	MJFZ01000575.1	RAW27299.1	PC110_g16305	100	2e-133	473	0	1.214	1.214	0.259486	1	Hypothetical protein pc110_g16305 [phytophthora cactorum]	CCCATCAGAACACTGCAGACGACAATGAAGCGCCGGATGGGCAGTGACGCGTGGAAGCGTCTGGGCGCGTACGAGAAGCACGCAGAGATCGGACGCGGTACCTACGGTACCGTGTATCTCGGGTATCATGCCGAGTCTCTGGCGTGCGTGGCCATCAAGAAGGTGCTGGGGCCGCTGGAGGCGGGGCGCCACGAGGCCGACATCCTCTCCAAATGCCAAGGCGCCAAGCACGTGGTACAGCTGCTAGAGGCCGTGGAGCGCCATGACAAGCTCTACCTGAC
TRINITY_DN337670_c0_g1	TRINITY_DN337670_c0_g1_i1	MJFZ01000673.1	RAW26200.1	PC110_g17401	100	2e-139	494	0	1.2135	1.2135	0.0972933	1	Nadh-ubiquinone reductase complex 1 mlrq subunit [phytophthora cactorum]<>hypothetical protein pc110_g17401 [phytophthora cactorum]	CCGATCTCCGTAGCGATCAAGCCCCAGACGAGACCAAGACACCACCACACTATGGTTGCTCGAGCTGCTGTGAAGAAAGGCTCCGTGTGGCTCAGTGATCCCTCCACGTACCCGCTACTAGCCGCTTTAGGAGTGGCTACCGTCATGTGTGCCGCGACTGGTGTACGCCACCTGACCACGAGTCCCGACGTCAAGTGGGACCGCGAAGTCCGCAAACACCCGGATATGGCGCTCAAGGACCGCTCCGAGTGGCGCTCGCACCGCAAGTACATCTCGGGCCTCCACTCGAATGCCGTCAACGCGTACCACGACAAGTAGACGCCTGCTGCTTCATCCACAGCCACCGTTAACCTGTCAGTGTAAACCCTCTTATCAAAC
TRINITY_DN276094_c0_g1	TRINITY_DN276094_c0_g1_i1	MJFZ01000030.1	RAW41484.1	PC110_g2354	100	2e-148	523	0	1.21175	1.21175	0.0830925	1	Glutathione s-transferase (gst) [phytophthora cactorum]	CGATGACATCTTGCAGGCCCTTCATGTAGAGTGTGATCAACGTGCGGTGCGCCCACGGACACGCAAGTGAAATGTAAAGATTGTATCGGTTCGCTTCAGCGGGGAACTCGGCGTCGGCGTTGGGCTCGATCCAGTTGCGGAACTTGCTCGGGTCGCGCACGAACGTGCCCTTCTCGGAGACAGCCCACGTGTTCTTGGTCGTCATGACTGCGGTTGGTTTTTGGTGGTGGTGGCGACTGTTAGCTTGGTGGTCTTCGGTCGCTTGC
TRINITY_DN334733_c0_g1	TRINITY_DN334733_c0_g1_i1	MJFZ01000599.1	RAW27001.1	PC110_g16601	100	0	979	0	1.211	1.211	0.0010957	0.19748	Pua domain-containing protein [phytophthora infestans]<>pua domain-containing protein [phytophthora infestans]	CGTAACCCGTGTATTATGACGGCCGCGGACGTGGAGAAGAAGAGCAAGAAGAAGAAGCTCAAGGCCTCGGAGGCCGAGGGCAAGGACCTCATCGCTCCGGAGAGCCACACGCCTGCTCTGGACACGAGCAAGTGGCCGCTTCTGCTCAAGAACTACCACCAGCTCAATGTTCGCACGGGTCACTACACGCCCATTGCGTGTAGCTCGTCCCCTCTCAAGCGTAACCTGCACGACTACGTGCGCTACGGTGTCATCAACCTCGACAAGCCAGCGAACCCTTCGTCGCACGAGGTCGTGGCCTGGATCCGCCGCATCTTGCGCGTGGACAAGACTGGTCACTCGGGAACACTCGACCCCAAGGTCACTGGCTGCCTTATCGTGTGTGTGGACCGCGCCACA…
TRINITY_DN60124_c0_g2	TRINITY_DN60124_c0_g2_i1	MJFZ01000930.1	RAW24132.1	PC110_g19430	100	3e-130	462	0	1.211	1.211	0.0310689	1	3-methyl-2-oxobutanoate hydroxymethyltransferase	CAACAAGTTGGCACAATGATGCGCTCCGTGACCGCCGCGATCCGCCGCCCCGCAGCTCTAGGCCGCAATCACCCGGCCGTTTCCTCCTCAAAGCTCTTCAGCAGTGACTCGTCTCCTTCTTCGTCGTCGTCTTCCTACAATGCCGAGTCAGCCGCACGCACCCTCAAGCTTCTGGAACGACGCAAGGTCTCAACACTCGACATCGGCATCTTCAAGCGCAAGAAGAAGCCAATTACAATGGTCACGGCTTATGACTATCCGTCGG
TRINITY_DN347515_c0_g1	TRINITY_DN347515_c0_g1_i1	MJFZ01000278.1	RAW32429.1	PC110_g11250	100	2e-66	250	0	1.2105	1.2105	0.355918	1	Hypothetical protein pc110_g11250 [phytophthora cactorum]	TTACGTTCGAAGCTAGAGGTGAATGGAGCTGCAATCGAACGCCAGCGCGATGGCGGAGAAGATGGACGCGCTTAGAGACGGTGATGAAGGCTTCAGGCGCTGCTACACGCCGAAGGAGTGTCACGAACACCCGATGCGGAAGAGCTTCTTGCAAGACGTAGGCGCTTTCGGGCCCCTGTCGTAACGACGCGATCTTCGATCCGAT
TRINITY_DN225707_c0_g1	TRINITY_DN225707_c0_g1_i1	MJFZ01000082.1	RAW38719.1	PC110_g5051	100	0	2194	0	1.2105	1.2105	0.355918	1	Peptidase m16, n-terminal [phytophthora cactorum]	CATTCGTAGCCTGGAAGCTCGCCCCCCAGAATCAGCAAGATGATATCCAAGCTGAGCCTCGTGCGCCAGCCGCTCGCCCGCGCGCAGTCGTCGGTGGCAGCCGCCGTGTCCAACTACCCGTCGTACGTGCTTAACGCGCCTGCCACTGAGGTGACGACGCTGCCCAGCGGTCTGCGTGTGGCCTCTGAGGGCTCGCACGGCGAGA
TRINITY_DN250590_c0_g1	TRINITY_DN250590_c0_g1_i1	MJFZ01000045.1	RAW40606.1	PC110_g3211	100	5e-155	545	0	1.20775	1.20775	0.147812	1	Hypothetical protein, variant [phytophthora parasitica p1569]<>hypothetical protein, variant [phytophthora parasitica]<>hypothetical protein, variant [phytophthora parasitica p1976]<>hypothetical protein, variant [phytophthora parasitica cj01a1]<>hypothetical protein, variant [phytophthora parasitica p10297]	TAGTAGACCGAGTTGACGCTGTCCGGGGCGGGCACGATGAGCTCTTCAGACGCCACACGCGAGTAGGACGACGATACCGATGAAGCCGTGGGGCTCGTAGCCGCGTAACCACCGTGCTGAAGTAGCGGGAGGTCCTTCTTGGCTACCATGTTGTTGCGCTGGGAAGCAAATTCGAAACTCGTTGCTGGGGGGTACCAGGCAGCTGAGTTGGTGGAGTGTCTG
TRINITY_DN189044_c0_g1	TRINITY_DN189044_c0_g1_i1	MJFZ01000152.1	RAW36001.1	PC110_g7696	100	0	1528	0	1.20775	1.20775	0.147812	1	Hypothetical protein pc110_g7696 [phytophthora cactorum]	ACCACGAGCACTTGTCGTTCAGACTCTTCTCGAGCTCCAGCACTGGCCTTTTGATGTTTTCGACGGTATTGAATGGGTTATTCTTCAGCTTGTCCACATTGCACTTAACACCATCCGAGTTAAAGCACGTGCCCGCGAAGGCAGCTGGTCCCGTGTCGTAGAAATTCTGTTGCGTAGCCGACTCAACGTTACAGGCAGCATCACTTTCAGGGTTGTTCAGCC
TRINITY_DN223186_c0_g1	TRINITY_DN223186_c0_g1_i1	MJFZ01004041.1	RAW37276.1	PC110_g6439	100	0	2335	0	1.20725	1.20725	0.0705762	1	Hypothetical protein pptg_05370 [phytophthora parasitica inra-310]<>hypothetical protein f443_19266 [phytophthora parasitica p1569]<>hypothetical protein l914_18506 [phytophthora parasitica]<>hypothetical protein pptg_05370 [phytophthora parasitica inra-310]	CGGCCGTGGCCGCGGTGGCGGCTTTGGTGGACGTGGTGGACGTGGAGGCCGCGGTGATGGCCCGCCTAAGCGTCAGTCGTCGTCCATCCAGAACTTCCAGGGTTCCAAGGTGACTTTCGACTAATTTAATGAGGGCAACCTACTCATAGGCCAGGGATACGCATCAAAGGGAGACATTTGCGCTTTAAGCACCAGACAATGGTGTTTAACTCGGTAGAGGGATCTCCGCAGTCGGAGCCCTCTGTCGTGTATTGATTAGTTTTGCATTACTTTGAGATTCAATCGATTCTGTTTACATAGAAAAAAA
TRINITY_DN287989_c0_g1	TRINITY_DN287989_c0_g1_i1	MJFZ01000803.1	RAW25016.1	PC110_g18561	100	1e-118	424	0	1.206	1.206	0.194113	1	Hypothetical protein pc110_g18561 [phytophthora cactorum]	CGGTTTCTTGTTCTTCCGCGGACCCTTGGTTCTCCGAGGACCAAGATCTTCAATATCACGGCTGCCGTCGGGTTTGTTCTTCAGTGCCAACTGTCCACACGCGCCGTCAATGTCTGTGCCGTGGTTCTCGCGGATCGTAGCCTTGAGGTTGTACGGTTCGCGCAACACGGCGTGGAAAGCACGGATGTCCTCGGGCGACGGCGACTGGAACTGCGCTCCGACGTCCGTC
TRINITY_DN230623_c0_g1	TRINITY_DN230623_c0_g1_i1	MJFZ01000291.1	RAW32129.1	PC110_g11520	100	1e-64	244	0	1.2045	1.2045	0.0751581	1	Hypothetical protein pc110_g11520 [phytophthora cactorum]	CCAAGGAAGCTTGTCCGCGTTGCAATATTTCTCCATTCCTTTCTCCTTGACGATCTCCTTCTTGCACAAAACTCTCTCGGCGCCACAAGCAGCTTTCAATTGCTCGAAGACGTTGTCGTTCACGAAGTTGCCCATCTCCACAGGGCCCAATTTCCCCGACACAGCCCTCTGCGGTGGGGGCAGCGGTGCCGACGTCCGTAATGGCTACCTCGCTGTCGGCCATTGCCCAGGTCCTTTCTGGACGAAGAAGA
TRINITY_DN309033_c0_g1	TRINITY_DN309033_c0_g1_i1	MJFZ01000006.1	RAW43208.1	PC110_g602	100	6e-158	555	0	1.20425	1.20425	0.355918	1	Hypothetical protein pc110_g602 [phytophthora cactorum]	CACCCTCCGTGATCTTTTCGGTCATCTCGTTGTTGTGCGCATCCATCTTCTCGATGATACGCGTTGCAATGAGCTGCAGTGCGCGCAGGTCGGAGCCCTTGACTTTCTTGCGAGCCTTCGTGTCGGCGATACAGATAGCGCCCACAACCACGCCCGTGTCCTTCATGTAAATGGGGACACCCAAGAAGAATTGCACATGCATCGACAGCGCAACGGGGTTCTTGGCAAAACGGATATCCTTACGGCAGTCCAGCACCACGAGC
[truncated: 4,087 more rows]

## Sheet: 2. Selected transcripts
Trinity ID	Trinity isoform_ID	NCBI contig ID	NCBI protein ID	NCBI gene ID	% identity	E-value	Bit score	1218 C-0h - Means	1218 WI-48h - Means	Difference	P-value	FDR corrected p-value	NCBI annotation (>1E-3)	Transcript sequence
[truncated: 4,668 more rows]

[truncated: 7 more sheets: 3. Secretome analysis, 4. Secretome profile, 5. CAZymes, 6. RXLR effectors, 7. Crinklers, 8. Hypothetical proteins, 9. Other effector categories]
