# Supplementary material for: Transcriptome analysis of Phytophthora cactorum infecting strawberry identified RXLR effectors that induce cell death when transiently expressed in Nicotiana benthamiana
Source: Front Plant Sci. 2024 May 24;15:1379970. doi: 10.3389/fpls.2024.1379970 (PMC11157022; doi:10.3389/fpls.2024.1379970)
Supplement: Supplementary file 3 [file DataSheet_2.xlsx]

## Sheet: Descriptions
	Gene ontology (GO) and Kyoto encyclopedia of genes and genome (KEGG) analysis
1. Mapping	Mapping of transcript encoded secreted proteins of Phytophthora cactorum against STRING database https://string-db.org/
	Full length sequences of querry protein mapped against STRING database and matching STRING IDs against the querry protein indicated as STRING database ID
2. GO and KEGG analysis	GO and KEGG analysis of the secreted proteins of Phytophthora cactorum obtained from the STRING database
	Mapped IDs submitted to STRING database
	Representing protein IDs in STRING database indicates protein IDs represented in specific GO categories or KEGG pathways

## Sheet: 1. Mapping
Querry protein ID	Query gene ID	String database ID	% identity
RAW19850.1	PC110_g23708	A0A329SNY6	100
RAW19884.1	PC110_g23674	A0A329R5I2	100
RAW19890.1	PC110_g23668	A0A329R5V8	100
RAW19899.1	PC110_g23659	A0A329R798	100
RAW19960.1	PC110_g23598	A0A329R631	100
RAW19983.1	PC110_g23575	A0A329R6F9	100
RAW20037.1	PC110_g23521	A0A329R5K6	100
RAW20071.1	PC110_g23487	A0A329R6C9	100
RAW20112.1	PC110_g23446	A0A329R9I8	100
RAW20173.1	PC110_g23385	A0A329R723	100
RAW20225.1	PC110_g23333	A0A329R654	100
RAW20277.1	PC110_g23281	A0A329R682	100
RAW20327.1	PC110_g23231	A0A329R6C3	100
RAW20332.1	PC110_g23226	A0A329RA61	100
RAW20458.1	PC110_g23100	A0A329RB34	100
RAW20461.1	PC110_g23097	A0A329R7G7	100
RAW20466.1	PC110_g23092	A0A329R9F3	100
RAW20502.1	PC110_g23056	A0A329RAN8	100
RAW20504.1	PC110_g23054	A0A329R7E7	100
RAW20513.1	PC110_g23045	A0A329R7Z2	100
RAW20525.1	PC110_g23033	A0A329R6X7	100
RAW20531.1	PC110_g23027	A0A329R7M1	100
RAW20559.1	PC110_g22999	A0A329R9A4	100
RAW20561.1	PC110_g22997	A0A329R7Q0	100
RAW20573.1	PC110_g22985	A0A329R845	100
RAW20620.1	PC110_g22938	A0A329R869	100
RAW20642.1	PC110_g22915	A0A329RB25	100
RAW20643.1	PC110_g22914	A0A329R899	100
RAW20651.1	PC110_g22906	A0A329R818	100
RAW20667.1	PC110_g22890	A0A329R748	100
RAW20692.1	PC110_g22865	A0A329RB73	100
RAW20726.1	PC110_g22831	A0A329RA43	100
RAW20757.1	PC110_g22800	A0A329R7F5	100
RAW20854.1	PC110_g22703	A0A329R8B8	100
RAW20871.1	PC110_g22686	A0A329R8N7	100
RAW20912.1	PC110_g22646	A0A329RBT7	100
RAW20921.1	PC110_g22636	A0A329R8T7	100
RAW20957.1	PC110_g22600	A0A329SF43	100
RAW20970.1	PC110_g22587	A0A329R959	100
RAW21050.1	PC110_g22507	A0A329R9E2	100
RAW21051.1	PC110_g22506	A0A329R991	100
RAW21067.1	PC110_g22490	A0A329R8G0	100
RAW21095.1	PC110_g22461	A0A329R8K2	100
RAW21156.1	PC110_g22401	A0A329SMP7	100
RAW21204.1	PC110_g22353	A0A329R9A9	100
RAW21207.1	PC110_g22350	A0A329R915	100
RAW21213.1	PC110_g22344	A0A329R9M3	100
RAW21267.1	PC110_g22290	A0A329R9B0	100
RAW21289.1	PC110_g22268	A0A329RBF3	100
RAW21303.1	PC110_g22254	A0A329R9U1	100
RAW21350.1	PC110_g22207	A0A329RA91	100
RAW21371.1	PC110_g22186	A0A329RHW5	100
RAW21375.1	PC110_g22183	A0A329R9J9	100
RAW21387.1	PC110_g22170	A0A329R9M1	100
RAW21417.1	PC110_g22140	A0A329R9Q7	100
RAW21425.1	PC110_g22132	A0A329SK63	100
RAW21442.1	PC110_g22115	A0A329RFN2	100
RAW21445.1	PC110_g22112	A0A329R9W5	100
RAW21510.1	PC110_g22047	A0A329RAP6	100
RAW21542.1	PC110_g22015	A0A329REY5	100
RAW21543.1	PC110_g22014	A0A329RAH4	100
RAW21558.1	PC110_g21997	A0A329REA0	100
RAW21563.1	PC110_g21994	A0A329RAJ3	100
RAW21584.1	PC110_g21973	A0A329RAB4	100
RAW21595.1	PC110_g21962	A0A329RAC1	100
RAW21600.1	PC110_g21957	A0A329RAY9	100
RAW21618.1	PC110_g21939	A0A329SIA2	100
RAW21657.1	PC110_g21900	A0A329RAF3	100
RAW21658.1	PC110_g21899	A0A329REJ1	100
RAW21679.1	PC110_g21878	A0A329RCE2	100
RAW21686.1	PC110_g21871	A0A329RCU1	100
RAW21687.1	PC110_g21870	A0A329RAI1	100
RAW21688.1	PC110_g21869	A0A329REL1	100
RAW21693.1	PC110_g21864	A0A329RAV5	100
RAW21710.1	PC110_g21848	A0A329SLN3	100
RAW21733.1	PC110_g21824	A0A329RCM1	100
RAW21762.1	PC110_g21795	A0A329RE94	100
RAW21764.1	PC110_g21792	A0A329RAV3	100
RAW21765.1	PC110_g21793	A0A329RAU2	100
RAW21769.1	PC110_g21788	A0A329RCM1	100
RAW21798.1	PC110_g21759	A0A329REW7	100
RAW21818.1	PC110_g21740	A0A329REY5	100
RAW21837.1	PC110_g21721	A0A329RAX4	100
RAW21838.1	PC110_g21720	A0A329RF10	100
RAW21852.1	PC110_g21705	A0A329REI7	100
RAW21853.1	PC110_g21704	A0A329RB94	100
RAW21894.1	PC110_g21665	A0A329RBF2	100
RAW21917.1	PC110_g21642	A0A329RB50	100
RAW21946.1	PC110_g21614	A0A329RDJ4	100
RAW21953.1	PC110_g21604	A0A329RBI8	100
RAW21955.1	PC110_g21603	A0A329RBC9	100
RAW21999.1	PC110_g21559	A0A329RD79	100
RAW22000.1	PC110_g21557	A0A329RC25	100
RAW22061.1	PC110_g21497	A0A329RCA8	100
RAW22062.1	PC110_g21496	A0A329RF72	100
RAW22103.1	PC110_g21455	A0A329RBW3	100
RAW22104.1	PC110_g21454	A0A329RC01	100
RAW22125.1	PC110_g21433	A0A329RBU5	100
RAW22126.1	PC110_g21432	A0A329RE28	100
RAW22128.1	PC110_g21430	A0A329RFS5	100
RAW22135.1	PC110_g21420	A0A329RBV6	100
RAW22150.1	PC110_g21409	A0A329RCH7	100
RAW22155.1	PC110_g21402	A0A329RBX8	100
RAW22175.1	PC110_g21381	A0A329RC00	100
RAW22176.1	PC110_g21383	A0A329RE74	100
RAW22191.1	PC110_g21367	A0A329RCN6	100
RAW22246.1	PC110_g21314	A0A329REF1	100
RAW22289.1	PC110_g21272	A0A329RE65	100
RAW22304.1	PC110_g21255	A0A329RCL3	100
RAW22305.1	PC110_g21253	A0A329RCE1	100
RAW22327.1	PC110_g21233	A0A329RCE0	100
RAW22328.1	PC110_g21232	A0A329RGB6	100
RAW22331.1	PC110_g21227	A0A329RD93	100
RAW22357.1	PC110_g21203	A0A329RDD1	100
RAW22374.1	PC110_g21185	A0A329RCY1	100
RAW22382.1	PC110_g21179	A0A329RGD8	100
RAW22389.1	PC110_g21171	A0A329REG5	100
RAW22410.1	PC110_g21149	A0A329RD88	100
RAW22411.1	PC110_g21148	A0A329RDJ2	100
RAW22441.1	PC110_g21120	A0A329RDM6	100
RAW22485.1	PC110_g21074	A0A329RCV2	100
RAW22486.1	PC110_g21073	A0A329RFD4	100
RAW22491.1	PC110_g21066	A0A329RDS3	100
RAW22492.1	PC110_g21067	A0A329RGQ7	100
RAW22496.1	PC110_g21063	A0A329RFE3	100
RAW22505.1	PC110_g21053	A0A329RCW9	100
RAW22552.1	PC110_g21003	A0A329RGW6	100
RAW22574.1	PC110_g20985	A0A329RDJ0	100
RAW22579.1	PC110_g20979	A0A329REY0	100
RAW22605.1	PC110_g20952	A0A329RD62	100
RAW22615.1	PC110_g20943	A0A329RD70	100
RAW22668.1	PC110_g20891	A0A329RH92	100
RAW22670.1	PC110_g20889	A0A329RDZ0	100
RAW22679.1	PC110_g20880	A0A329RF65	100
RAW22683.1	PC110_g20879	A0A329RDC3	100
RAW22691.1	PC110_g20871	A0A329RE93	100
RAW22693.1	PC110_g20866	A0A329RDD3	100
RAW22711.1	PC110_g20849	A0A329REB4	100
RAW22717.1	PC110_g20843	A0A329RDF9	100
RAW22721.1	PC110_g20840	A0A329REC3	100
RAW22744.1	PC110_g20813	A0A329RE01	100
RAW22748.1	PC110_g20809	A0A329RHI1	100
RAW22751.1	PC110_g20810	A0A329REF2	100
RAW22752.1	PC110_g20811	A0A329RHE3	100
RAW22756.1	PC110_g20807	A0A329RG81	100
RAW22758.1	PC110_g20799	MED11	100
RAW22760.1	PC110_g20800	A0A329RE64	100
RAW22761.1	PC110_g20802	A0A329REG0	100
RAW22763.1	PC110_g20794	A0A329RDI6	100
RAW22766.1	PC110_g20797	A0A329RG91	100
RAW22767.1	PC110_g20796	A0A329RDJ7	100
RAW22783.1	PC110_g20780	A0A329RDK9	100
RAW22800.1	PC110_g20763	A0A329REA6	100
RAW22814.1	PC110_g20747	A0A329RE98	100
RAW22819.1	PC110_g20742	A0A329RFI5	100
RAW22823.1	PC110_g20744	A0A329RDP2	100
RAW22824.1	PC110_g20737	A0A329REA5	100
RAW22848.1	PC110_g20716	A0A329RHS5	100
RAW22851.1	PC110_g20713	A0A329REP6	100
RAW22852.1	PC110_g20712	A0A329RHN8	100
RAW22863.1	PC110_g20701	A0A329RED6	100
RAW22875.1	PC110_g20689	A0A329RDV7	100
RAW22876.1	PC110_g20688	A0A329RGJ8	100
RAW22891.1	PC110_g20673	A0A329RET6	100
RAW22903.1	PC110_g20661	A0A329RDX2	100
RAW22905.1	PC110_g20658	A0A329RDY6	100
RAW22908.1	PC110_g20657	A0A329RHY7	100
RAW22924.1	PC110_g20639	A0A329REI4	100
RAW22927.1	PC110_g20640	A0A329RE02	100
RAW22937.1	PC110_g20627	A0A329RE11	100
RAW22939.1	PC110_g20624	A0A329RFS9	100
RAW22951.1	PC110_g20609	A0A329RF00	100
RAW22970.1	PC110_g20593	A0A329RES1	100
RAW22972.1	PC110_g20594	A0A329RI13	100
RAW22975.1	PC110_g20589	A0A329RE57	100
RAW22985.1	PC110_g20579	A0A329RE69	100
RAW22986.1	PC110_g20578	A0A329RGW2	100
RAW22987.1	PC110_g20577	A0A329RE92	100
RAW22992.1	PC110_g20571	A0A329RI35	100
RAW22993.1	PC110_g20570	A0A329RE53	100
RAW22996.1	PC110_g20569	A0A329RGX2	100
RAW22998.1	PC110_g20567	A0A329RI70	100
RAW23006.1	PC110_g20559	A0A329RGY1	100
RAW23008.1	PC110_g20560	A0A329RI77	100
RAW23010.1	PC110_g20554	A0A329REW4	100
RAW23032.1	PC110_g20530	A0A329RI78	100
RAW23034.1	PC110_g20532	A0A329RES7	100
RAW23049.1	PC110_g20512	A0A329RG31	100
RAW23065.1	PC110_g20498	A0A329REF0	100
RAW23066.1	PC110_g20499	A0A329RH47	100
RAW23089.1	PC110_g20475	A0A329RG70	100
RAW23095.1	PC110_g20467	A0A329REH4	100
RAW23096.1	PC110_g20466	A0A329RH74	100
RAW23106.1	PC110_g20458	A0A329RH87	100
RAW23109.1	PC110_g20454	A0A329RG90	100
RAW23137.1	PC110_g20427	A0A329REU1	100
RAW23138.1	PC110_g20426	A0A329RII9	100
RAW23139.1	PC110_g20425	A0A329RGB4	100
RAW23146.1	PC110_g20419	A0A329RHC7	100
RAW23147.1	PC110_g20416	A0A329REV0	100
RAW23148.1	PC110_g20417	A0A329RIJ7	100
RAW23167.1	PC110_g20397	A0A329REW6	100
RAW23206.1	PC110_g20354	A0A329RHJ4	100
RAW23208.1	PC110_g20356	A0A329RIQ8	100
RAW23215.1	PC110_g20347	A0A329RET4	100
RAW23216.1	PC110_g20345	A0A329RHK4	100
RAW23225.1	PC110_g20337	A0A329REU5	100
RAW23228.1	PC110_g20333	A0A329RIS9	100
RAW23232.1	PC110_g20334	A0A329RIS1	100
RAW23235.1	PC110_g20329	A0A329REV7	100
RAW23243.1	PC110_g20323	A0A329RET3	100
RAW23252.1	PC110_g20311	A0A329RIU1	100
RAW23261.1	PC110_g20303	A0A329RFW4	100
RAW23291.1	PC110_g20272	A0A329RFZ2	100
RAW23307.1	PC110_g20256	A0A329RF95	100
RAW23309.1	PC110_g20258	A0A329RGT1	100
RAW23310.1	PC110_g20259	A0A329RFQ8	100
RAW23316.1	PC110_g20248	A0A329RHW4	100
RAW23323.1	PC110_g20242	A0A329RF06	100
RAW23348.1	PC110_g20216	A0A329RJ54	100
RAW23355.1	PC110_g20212	A0A329RF67	100
RAW23389.1	PC110_g20179	A0A329RH15	100
RAW23390.1	PC110_g20178	A0A329RG55	100
RAW23408.1	PC110_g20152	A0A329RJC5	100
RAW23429.1	PC110_g20129	A0A329RH55	100
RAW23430.1	PC110_g20135	A0A329RGA3	100
RAW23431.1	PC110_g20134	A0A329RGE2	100
RAW23433.1	PC110_g20130	A0A329RFB3	100
RAW23435.1	PC110_g20132	A0A329RFL2	100
RAW23447.1	PC110_g20116	A0A329RFN4	100
RAW23452.1	PC110_g20112	A0A329RJE7	100
RAW23477.1	PC110_g20083	A0A329RFQ2	100
RAW23482.1	PC110_g20087	A0A329RJH4	100
RAW23483.1	PC110_g20086	A0A329RFE8	100
RAW23484.1	PC110_g20081	A0A329RFY8	100
RAW23488.1	PC110_g20073	A0A329RJK8	100
RAW23490.1	PC110_g20075	A0A329RGG1	100
RAW23494.1	PC110_g20071	A0A329RFZ4	100
RAW23495.1	PC110_g20072	A0A329RFQ9	100
RAW23505.1	PC110_g20060	A0A329RFR8	100
RAW23514.1	PC110_g20052	A0A329RG09	100
RAW23515.1	PC110_g20050	A0A329RFS8	100
RAW23520.1	PC110_g20047	A0A329RGI3	100
RAW23530.1	PC110_g20037	A0A329RGJ4	100
RAW23532.1	PC110_g20030	A0A329RJL3	100
RAW23533.1	PC110_g20031	A0A329RFJ0	100
RAW23534.1	PC110_g20032	A0A329RG24	100
RAW23535.1	PC110_g20033	A0A329RFU8	100
RAW23538.1	PC110_g20027	A0A329RK15	100
RAW23543.1	PC110_g20024	A0A329RFK1	100
RAW23563.1	PC110_g20006	A0A329RFR7	100
RAW23574.1	PC110_g19991	A0A329RG59	100
RAW23579.1	PC110_g19986	A0A329RHI7	100
RAW23593.1	PC110_g19970	A0A329RFU1	100
RAW23611.1	PC110_g19956	A0A329RGW7	100
RAW23612.1	PC110_g19955	A0A329RJT2	100
RAW23616.1	PC110_g19952	A0A329RIW4	100
RAW23633.1	PC110_g19934	A0A329RFX4	100
RAW23643.1	PC110_g19924	A0A329RFY3	100
RAW23648.1	PC110_g19918	A0A329RKB7	100
RAW23651.1	PC110_g19920	A0A329RH06	100
RAW23654.1	PC110_g19914	A0A329RGC6	100
RAW23657.1	PC110_g19911	A0A329RG54	100
RAW23662.1	PC110_g19904	A0A329RK29	100
RAW23668.1	PC110_g19898	A0A329RKD4	100
RAW23673.1	PC110_g19892	A0A329RG05	100
RAW23703.1	PC110_g19866	A0A329RG29	100
RAW23706.1	PC110_g19863	A0A329RJ44	100
RAW23709.1	PC110_g19861	A0A329RHV9	100
RAW23716.1	PC110_g19852	A0A329RJ51	100
RAW23717.1	PC110_g19853	A0A329RGB1	100
RAW23720.1	PC110_g19845	A0A329RH30	100
RAW23722.1	PC110_g19847	A0A329RK81	100
RAW23724.1	PC110_g19849	A0A329RGI4	100
RAW23732.1	PC110_g19837	A0A329RK92	100
RAW23733.1	PC110_g19838	A0A329RG56	100
RAW23734.1	PC110_g19834	A0A329RGJ3	100
RAW23744.1	PC110_g19826	A0A329RGK1	100
RAW23754.1	PC110_g19808	A0A329RGL2	100
RAW23756.1	PC110_g19812	A0A329RJ92	100
RAW23793.1	PC110_g19776	A0A329RGB8	100
RAW23802.1	PC110_g19764	A0A329RKF3	100
RAW23803.1	PC110_g19765	A0A329RGC8	100
RAW23804.1	PC110_g19766	A0A329RGQ9	100
RAW23805.1	PC110_g19767	A0A329RGI2	100
RAW23809.1	PC110_g19761	A0A329RI46	100
RAW23821.1	PC110_g19746	A0A329RHH5	100
RAW23823.1	PC110_g19748	A0A329RGE5	100
RAW23837.1	PC110_g19732	A0A329RGU1	100
RAW23838.1	PC110_g19731	A0A329RKU5	100
RAW23839.1	PC110_g19730	A0A329RI73	100
RAW23843.1	PC110_g19724	A0A329RGG2	100
RAW23875.1	PC110_g19691	A0A329RGP3	100
RAW23876.1	PC110_g19692	A0A329RJL1	100
RAW23877.1	PC110_g19693	A0A329RGX8	100
RAW23884.1	PC110_g19685	A0A329RGY9	100
RAW23912.1	PC110_g19655	A0A329RKQ4	100
RAW23924.1	PC110_g19646	A0A329RH91	100
RAW23946.1	PC110_g19624	A0A329RJT1	100
RAW23952.1	PC110_g19615	A0A329RX11	100
RAW23953.1	PC110_g19616	A0A329RGR5	100
RAW23968.1	PC110_g19601	A0A329RL72	100
RAW23977.1	PC110_g19587	A0A329RH69	100
RAW23978.1	PC110_g19588	A0A329RL83	100
RAW23980.1	PC110_g19592	A0A329RHT3	100
RAW23981.1	PC110_g19591	A0A329RHZ7	100
RAW23982.1	PC110_g19590	A0A329RKX7	100
RAW23984.1	PC110_g19585	A0A329RHE2	100
RAW23992.1	PC110_g19575	A0A329RKY4	100
RAW24004.1	PC110_g19564	A0A329RH20	100
RAW24010.1	PC110_g19556	A0A329RHW3	100
RAW24012.1	PC110_g19558	A0A329RL01	100
RAW24017.1	PC110_g19553	A0A329RHA3	100
RAW24024.1	PC110_g19541	A0A329RHH8	100
RAW24026.1	PC110_g19543	A0A329RK02	100
RAW24032.1	PC110_g19537	A0A329RL19	100
RAW24033.1	PC110_g19536	A0A329RGZ2	100
RAW24057.1	PC110_g19508	A0A329RHE7	100
RAW24058.1	PC110_g19509	A0A329RLM8	100
RAW24062.1	PC110_g19511	A0A329RL45	100
RAW24063.1	PC110_g19510	A0A329RH22	100
RAW24067.1	PC110_g19500	A0A329RHG0	100
RAW24075.1	PC110_g19497	A0A329RH85	100
RAW24076.1	PC110_g19494	A0A329RK50	100
RAW24077.1	PC110_g19495	A0A329RHH3	100
RAW24078.1	PC110_g19492	A0A329RLP9	100
RAW24079.1	PC110_g19493	A0A329RIT3	100
RAW24087.1	PC110_g19486	A0A329RHH9	100
RAW24088.1	PC110_g19478	A0A329RLQ8	100
RAW24089.1	PC110_g19479	A0A329RIU2	100
RAW24090.1	PC110_g19481	A0A329RI50	100
RAW24107.1	PC110_g19464	A0A329RHK2	100
RAW24113.1	PC110_g19459	A0A329RH72	100
RAW24127.1	PC110_g19443	A0A329RHM1	100
RAW24132.1	PC110_g19430	A0A329RLH8	100
RAW24137.1	PC110_g19435	A0A329RHN1	100
RAW24140.1	PC110_g19438	A0A329RI97	100
RAW24141.1	PC110_g19439	A0A329RIF6	100
RAW24144.1	PC110_g19427	A0A329RHT8	100
RAW24151.1	PC110_g19420	A0A329RIG6	100
RAW24154.1	PC110_g19414	A0A329RHU7	100
RAW24162.1	PC110_g19407	A0A329RLL2	100
RAW24163.1	PC110_g19406	A0A329RHC8	100
RAW24165.1	PC110_g19408	A0A329RHH7	100
RAW24178.1	PC110_g19393	A0A329RLY3	100
RAW24182.1	PC110_g19386	A0A329RLN4	100
RAW24188.1	PC110_g19387	A0A329RLZ3	100
RAW24189.1	PC110_g19384	A0A329RJ30	100
RAW24212.1	PC110_g19357	A0A329RLR2	100
RAW24213.1	PC110_g19356	A0A329RHH6	100
RAW24223.1	PC110_g19349	A0A329RHI9	100
RAW24236.1	PC110_g19333	A0A329RKL5	100
RAW24237.1	PC110_g19332	A0A329RHY2	100
RAW24242.1	PC110_g19326	A0A329RLT5	100
RAW24243.1	PC110_g19327	A0A329RHL0	100
RAW24244.1	PC110_g19322	A0A329RI30	100
RAW24256.1	PC110_g19315	A0A329RKN6	100
RAW24258.1	PC110_g19317	A0A329RM67	100
RAW24267.1	PC110_g19302	A0A329RI15	100
RAW24279.1	PC110_g19291	A0A329RJB7	100
RAW24286.1	PC110_g19283	A0A329RKR6	100
RAW24291.1	PC110_g19280	A0A329RIW2	100
RAW24292.1	PC110_g19276	A0A329RLX7	100
RAW24294.1	PC110_g19275	A0A329RI74	100
RAW24297.1	PC110_g19274	A0A329RI44	100
RAW24298.1	PC110_g19272	A0A329RMC0	100
RAW24307.1	PC110_g19266	A0A329RI54	100
RAW24309.1	PC110_g19254	A0A329RJE9	100
RAW24313.1	PC110_g19258	A0A329RHT0	100
RAW24314.1	PC110_g19259	A0A329RI91	100
RAW24319.1	PC110_g19251	A0A329RJG1	100
RAW24320.1	PC110_g19252	A0A329RIS5	100
RAW24322.1	PC110_g19249	A0A329RM05	100
RAW24324.1	PC110_g19247	A0A329RI99	100
RAW24329.1	PC110_g19237	A0A329RJH0	100
RAW24339.1	PC110_g19230	A0A329RJH9	100
RAW24345.1	PC110_g19225	A0A329RI08	100
RAW24356.1	PC110_g19220	A0A329RKZ3	100
RAW24367.1	PC110_g19202	A0A329RIE8	100
RAW24371.1	PC110_g19199	A0A329RJ41	100
RAW24374.1	PC110_g19200	A0A329RIE3	100
RAW24375.1	PC110_g19201	A0A329RI37	100
RAW24378.1	PC110_g19194	A0A329RMM6	100
RAW24379.1	PC110_g19193	A0A329RJL9	100
RAW24380.1	PC110_g19192	A0A329RIX8	100
RAW24381.1	PC110_g19191	A0A329RJ52	100
RAW24413.1	PC110_g19159	A0A329RI38	100
RAW24423.1	PC110_g19146	A0A329RI49	100
RAW24431.1	PC110_g19139	A0A329RJB5	100
RAW24432.1	PC110_g19138	A0A329RMC8	100
RAW24434.1	PC110_g19134	A0A329RIK3	100
RAW24438.1	PC110_g19133	A0A329RMV1	100
RAW24446.1	PC110_g19126	A0A329RL92	100
RAW24460.1	PC110_g19112	A0A329RJ71	100
RAW24464.1	PC110_g19106	A0A329RIM5	100
RAW24465.1	PC110_g19107	A0A329RIB4	100
RAW24467.1	PC110_g19109	A0A329RIQ6	100
RAW24478.1	PC110_g19095	A0A329RMZ6	100
RAW24480.1	PC110_g19089	A0A329RJ88	100
RAW24484.1	PC110_g19088	A0A329RIP5	100
RAW24485.1	PC110_g19083	A0A329RID9	100
RAW24486.1	PC110_g19085	A0A329RLC4	100
RAW24488.1	PC110_g19087	A0A329RN66	100
RAW24490.1	PC110_g19081	A0A329RJA1	100
RAW24494.1	PC110_g19079	A0A329RIQ5	100
RAW24502.1	PC110_g19074	A0A329RMH8	100
RAW24509.1	PC110_g19063	A0A329RJY0	100
RAW24512.1	PC110_g19060	A0A329RMI5	100
RAW24514.1	PC110_g19059	A0A329RIS0	100
RAW24517.1	PC110_g19049	A0A329RIU6	100
RAW24525.1	PC110_g19051	A0A329RIH7	100
RAW24527.1	PC110_g19046	A0A329RHT1	100
RAW24532.1	PC110_g19042	A0A329RMJ7	100
RAW24539.1	PC110_g19033	A0A329RK03	100
RAW24540.1	PC110_g19026	A0A329RJE5	100
RAW24541.1	PC110_g19031	A0A329RJL4	100
RAW24554.1	PC110_g19017	A0A329RIU9	100
RAW24555.1	PC110_g19018	A0A329RIK4	100
RAW24556.1	PC110_g19019	A0A329RLI4	100
RAW24559.1	PC110_g19015	A0A329RK22	100
RAW24570.1	PC110_g19001	A0A329RJP1	100
RAW24571.1	PC110_g19000	A0A329RJP0	100
RAW24573.1	PC110_g19002	A0A329RIJ6	100
RAW24588.1	PC110_g18977	A0A329RKU9	100
RAW24592.1	PC110_g18980	A0A329RMP9	100
RAW24596.1	PC110_g18984	A0A329RLN0	100
RAW24600.1	PC110_g18969	A0A329RJR8	100
RAW24601.1	PC110_g18968	A0A329RJR3	100
RAW24604.1	PC110_g18972	A0A329RIZ6	100
RAW24611.1	PC110_g18960	A0A329RJS0	100
RAW24615.1	PC110_g18959	A0A329RIR2	100
RAW24616.1	PC110_g18956	A0A329RLQ6	100
RAW24633.1	PC110_g18940	A0A329RIW7	100
RAW24638.1	PC110_g18933	A0A329RNJ3	100
RAW24642.1	PC110_g18935	A0A329RMU7	100
RAW24649.1	PC110_g18920	A0A329RK99	100
RAW24651.1	PC110_g18922	A0A329RJV4	100
RAW24667.1	PC110_g18906	A0A329RJ84	100
RAW24670.1	PC110_g18903	A0A329RKC0	100
RAW24685.1	PC110_g18889	A0A329RIX5	100
RAW24712.1	PC110_g18864	A0A329RN10	100
RAW24713.1	PC110_g18865	A0A329RJ50	100
RAW24714.1	PC110_g18866	A0A329RJA7	100
RAW24723.1	PC110_g18857	A0A329RJ58	100
RAW24738.1	PC110_g18839	A0A329RNS4	100
RAW24742.1	PC110_g18835	A0A329RN35	100
RAW24753.1	PC110_g18815	A0A329RJ85	100
RAW24754.1	PC110_g18817	A0A329RJE6	100
RAW24757.1	PC110_g18818	A0A329RJG6	100
RAW24767.1	PC110_g18814	A0A329RJH2	100
RAW24781.1	PC110_g18796	A0A329RK67	100
RAW24785.1	PC110_g18792	A0A329RJ73	100
RAW24795.1	PC110_g18781	A0A329RJ83	100
RAW24796.1	PC110_g18780	A0A329RM70	100
RAW24797.1	PC110_g18783	A0A329RJJ5	100
RAW24809.1	PC110_g18769	A0A329RKQ1	100
RAW24813.1	PC110_g18763	A0A329RJE2	100
RAW24836.1	PC110_g18741	A0A329RMB0	100
RAW24838.1	PC110_g18742	A0A329RP03	100
RAW24844.1	PC110_g18733	A0A329RJM5	100
RAW24845.1	PC110_g18734	A0A329RJD4	100
RAW24852.1	PC110_g18726	A0A329RND5	100
RAW24853.1	PC110_g18725	A0A329RJH8	100
RAW24854.1	PC110_g18724	A0A329RC42	100
RAW24855.1	PC110_g18723	A0A329RJE4	100
RAW24860.1	PC110_g18717	A0A329RKL9	100
RAW24863.1	PC110_g18719	A0A329RJI8	100
RAW24873.1	PC110_g18711	A0A329RJJ9	100
RAW24876.1	PC110_g18701	A0A329RMG4	100
RAW24880.1	PC110_g18697	A0A329RKN9	100
RAW24882.1	PC110_g18699	A0A329RNG2	100
RAW24907.1	PC110_g18670	A0A329RJT9	100
RAW24910.1	PC110_g18668	A0A329RKR8	100
RAW24916.1	PC110_g18662	A0A329RML2	100
RAW24925.1	PC110_g18655	A0A329RJL8	100
RAW24931.1	PC110_g18639	A0A329RKL7	100
RAW24932.1	PC110_g18648	A0A329RNL1	100
RAW24936.1	PC110_g18642	A0A329RMN2	100
RAW24937.1	PC110_g18643	A0A329RJW6	100
RAW24940.1	PC110_g18646	A0A329RKU7	100
RAW24945.1	PC110_g18637	A0A329RJN7	100
RAW24959.1	PC110_g18622	A0A329RL47	100
RAW24962.1	PC110_g18619	A0A329RNN4	100
RAW24982.1	PC110_g18595	A0A329RNQ0	100
RAW25016.1	PC110_g18561	A0A329RMW4	100
RAW25021.1	PC110_g18564	A0A329RKW3	100
RAW25049.1	PC110_g18533	A0A329RLD1	100
RAW25050.1	PC110_g18530	A0A329RL58	100
RAW25052.1	PC110_g18529	A0A329RNW5	100
RAW25054.1	PC110_g18527	A0A329RK62	100
RAW25060.1	PC110_g18523	A0A329RL66	100
RAW25061.1	PC110_g18522	A0A329RL06	100
RAW25073.1	PC110_g18506	A0A329RK17	100
RAW25076.1	PC110_g18509	A0A329RN22	100
RAW25077.1	PC110_g18508	A0A329RK95	100
RAW25078.1	PC110_g18495	A0A329RPM1	100
RAW25079.1	PC110_g18494	A0A329RLF8	100
RAW25081.1	PC110_g18496	A0A329RL29	100
RAW25082.1	PC110_g18499	A0A329RNY8	100
RAW25085.1	PC110_g18502	A0A329RK16	100
RAW25094.1	PC110_g18479	A0A329RKA1	100
RAW25115.1	PC110_g18465	A0A329RK46	100
RAW25117.1	PC110_g18467	A0A329RKD0	100
RAW25122.1	PC110_g18455	A0A329RP24	100
RAW25125.1	PC110_g18459	A0A329RK55	100
RAW25126.1	PC110_g18458	A0A329RN68	100
RAW25130.1	PC110_g18448	A0A329RLC9	100
RAW25133.1	PC110_g18450	A0A329RK73	100
RAW25152.1	PC110_g18428	A0A329RP55	100
RAW25159.1	PC110_g18418	A0A329RLN3	100
RAW25160.1	PC110_g18417	A0A329RLF2	100
RAW25161.1	PC110_g18416	A0A329RLB0	100
RAW25162.1	PC110_g18420	A0A329RP63	100
RAW25177.1	PC110_g18405	A0A329RKI6	100
RAW25178.1	PC110_g18402	A0A329RPV7	100
RAW25179.1	PC110_g18403	A0A329RLQ5	100
RAW25180.1	PC110_g18400	A0A329RLH3	100
RAW25211.1	PC110_g18377	A0A329RLF1	100
RAW25227.1	PC110_g18358	A0A329RKP0	100
RAW25238.1	PC110_g18343	A0A329RQ11	100
RAW25252.1	PC110_g18327	A0A329RPF3	100
RAW25263.1	PC110_g18321	A0A329RKI4	100
RAW25278.1	PC110_g18305	A0A329RQ45	100
RAW25279.1	PC110_g18304	A0A329RLZ0	100
RAW25281.1	PC110_g18300	A0A329RLN2	100
RAW25284.1	PC110_g18299	A0A329RL04	100
RAW25294.1	PC110_g18286	A0A329RL14	100
RAW25297.1	PC110_g18289	A0A329RKW2	100
RAW25320.1	PC110_g18270	A0A329RLV6	100
RAW25324.1	PC110_g18256	A0A329RL42	100
RAW25325.1	PC110_g18255	A0A329RKQ3	100
RAW25328.1	PC110_g18254	A0A329RQ93	100
RAW25343.1	PC110_g18239	A0A329RKQ9	100
RAW25344.1	PC110_g18238	A0A329RL59	100
RAW25347.1	PC110_g18241	A0A329RHU4	100
RAW25353.1	PC110_g18226	A0A329RKR7	100
RAW25357.1	PC110_g18225	A0A329S4F3	100
RAW25363.1	PC110_g18219	A0A329RKS8	100
RAW25369.1	PC110_g18221	A0A329RM81	100
RAW25377.1	PC110_g18209	A0A329RL39	100
RAW25380.1	PC110_g18204	A0A329RM11	100
RAW25382.1	PC110_g18203	A0A329RPS5	100
RAW25385.1	PC110_g18199	A0A329RKV9	100
RAW25386.1	PC110_g18201	A0A329RNX0	100
RAW25392.1	PC110_g18193	A0A329RPT9	100
RAW25393.1	PC110_g18194	A0A329RKV4	100
RAW25395.1	PC110_g18189	A0A329RKW9	100
RAW25411.1	PC110_g18172	A0A329RG68	100
RAW25415.1	PC110_g18167	A0A329RKZ2	100
RAW25418.1	PC110_g18168	A0A329RQI0	100
RAW25419.1	PC110_g18165	A0A329RMD9	100
RAW25421.1	PC110_g18158	A0A329RM71	100
RAW25424.1	PC110_g18160	A0A329RLD8	100
RAW25427.1	PC110_g18150	A0A329RL90	100
RAW25432.1	PC110_g18155	A0A329RPZ2	100
RAW25438.1	PC110_g18146	A0A329RQK4	100
RAW25439.1	PC110_g18145	A0A329RMG6	100
RAW25440.1	PC110_g18144	A0A329RM86	100
RAW25441.1	PC110_g18143	A0A329RM96	100
RAW25455.1	PC110_g18132	A0A329RL35	100
RAW25458.1	PC110_g18131	A0A329RQM2	100
RAW25475.1	PC110_g18106	A0A329RL53	100
RAW25479.1	PC110_g18111	A0A329RMK5	100
RAW25485.1	PC110_g18094	A0A329RL62	100
RAW25486.1	PC110_g18093	A0A329RP74	100
RAW25493.1	PC110_g18087	A0A329RL63	100
RAW25494.1	PC110_g18085	A0A329RLK0	100
RAW25507.1	PC110_g18080	A0A329RLF0	100
RAW25514.1	PC110_g18074	A0A329RL84	100
RAW25523.1	PC110_g18064	A0A329RL86	100
RAW25524.1	PC110_g18065	A0A329RLM2	100
RAW25532.1	PC110_g18050	A0A329RQ75	100
RAW25539.1	PC110_g18045	A0A329RMQ4	100
RAW25544.1	PC110_g18033	A0A329RLN9	100
RAW25550.1	PC110_g18034	A0A329RMJ1	100
RAW25553.1	PC110_g18030	A0A329RLB2	100
RAW25557.1	PC110_g18025	A0A329RLJ2	100
RAW25558.1	PC110_g18026	A0A329RQW8	100
RAW25559.1	PC110_g18023	A0A329RMS4	100
RAW25560.1	PC110_g18022	A0A329RMK7	100
RAW25594.1	PC110_g17991	A0A329RLS3	100
RAW25595.1	PC110_g17990	A0A329RLE8	100
RAW25596.1	PC110_g17993	A0A329RPH0	100
RAW25597.1	PC110_g17992	A0A329RLM5	100
RAW25598.1	PC110_g17986	A0A329RR06	100
RAW25600.1	PC110_g17985	A0A329RMP2	100
RAW25601.1	PC110_g17982	A0A329RMN6	100
RAW25602.1	PC110_g17983	A0A329RQE2	100
RAW25603.1	PC110_g17980	A0A329RLF3	100
RAW25617.1	PC110_g17968	A0A329RLP8	100
RAW25631.1	PC110_g17955	A0A329RMR5	100
RAW25653.1	PC110_g17926	A0A329RRA9	100
RAW25661.1	PC110_g17921	A0A329RMU1	100
RAW25663.1	PC110_g17923	A0A329RLK6	100
RAW25668.1	PC110_g17909	A0A329RR77	100
RAW25670.1	PC110_g17914	A0A329RMW3	100
RAW25672.1	PC110_g17916	A0A329RQK9	100
RAW25676.1	PC110_g17912	A0A329RPN3	100
RAW25685.1	PC110_g17901	A0A329RLN8	100
RAW25690.1	PC110_g17897	A0A329RMY4	100
RAW25691.1	PC110_g17898	A0A329RMX0	100
RAW25692.1	PC110_g17899	A0A329RQM7	100
RAW25693.1	PC110_g17889	A0A329RLN5	100
RAW25695.1	PC110_g17887	A0A329RRA9	100
RAW25697.1	PC110_g17890	A0A329RLV5	100
RAW25714.1	PC110_g17860	A0A329SIQ3	100
RAW25728.1	PC110_g17854	A0A329RRD7	100
RAW25732.1	PC110_g17850	A0A329RQR8	100
RAW25735.1	PC110_g17852	A0A329RM31	100
RAW25744.1	PC110_g17846	A0A329RM40	100
RAW25754.1	PC110_g17832	A0A329RM48	100
RAW25756.1	PC110_g17829	A0A329RPV4	100
RAW25764.1	PC110_g17822	A0A329RM54	100
RAW25772.1	PC110_g17813	A0A329RQV4	100
RAW25774.1	PC110_g17815	A0A329RM64	100
RAW25782.1	PC110_g17799	A0A329RQW4	100
RAW25784.1	PC110_g17804	A0A329RM72	100
RAW25786.1	PC110_g17802	A0A329RPY2	100
RAW25787.1	PC110_g17801	A0A329RM37	100
RAW25791.1	PC110_g17795	A0A329RN55	100
RAW25792.1	PC110_g17794	A0A329RQX4	100
RAW25795.1	PC110_g17791	A0A329RM41	100
RAW25799.1	PC110_g17789	A0A329RNF7	100
RAW25835.1	PC110_g17758	A0A329RM77	100
RAW25844.1	PC110_g17748	A0A329RMC6	100
RAW25845.1	PC110_g17749	A0A329RM84	100
RAW25848.1	PC110_g17737	A0A329RRQ7	100
RAW25849.1	PC110_g17736	A0A329RNL0	100
RAW25852.1	PC110_g17740	A0A329RR31	100
RAW25853.1	PC110_g17741	A0A329RM97	100
RAW25856.1	PC110_g17728	A0A329RQC6	100
RAW25869.1	PC110_g17726	A0A329RNM9	100
RAW25870.1	PC110_g17727	A0A329RCY7	100
RAW25872.1	PC110_g17725	A0A329RR55	100
RAW25874.1	PC110_g17723	A0A329RME7	100
RAW25875.1	PC110_g17720	A0A329RMB2	100
RAW25886.1	PC110_g17709	A0A329RQF5	100
RAW25888.1	PC110_g17697	A0A329RRU5	100
RAW25892.1	PC110_g17700	A0A329RR74	100
RAW25929.1	PC110_g17662	A0A329RNT6	100
RAW25931.1	PC110_g17660	A0A329RNI9	100
RAW25936.1	PC110_g17659	A0A329RQK3	100
RAW25952.1	PC110_g17634	A0A329RRD4	100
RAW25958.1	PC110_g17632	A0A329RRZ8	100
RAW25963.1	PC110_g17622	A0A329RMK3	100
RAW25964.1	PC110_g17621	A0A329RMN1	100
RAW25965.1	PC110_g17627	A0A329RML5	100
RAW25968.1	PC110_g17624	A0A329RS07	100
RAW25986.1	PC110_g17597	A0A329RFQ6	100
RAW26010.1	PC110_g17583	A0A329RNU6	100
RAW26012.1	PC110_g17581	A0A329RRJ5	100
RAW26021.1	PC110_g17572	A0A329RNR6	100
RAW26023.1	PC110_g17570	A0A329RMR9	100
RAW26024.1	PC110_g17568	A0A329RMT6	100
RAW26040.1	PC110_g17553	A0A329RNX4	100
RAW26043.1	PC110_g17549	A0A329RMU0	100
RAW26098.1	PC110_g17496	A0A329RSA5	100
RAW26107.1	PC110_g17483	A0A329RMZ8	100
RAW26108.1	PC110_g17482	A0A329RSB4	100
RAW26112.1	PC110_g17485	A0A329RRT6	100
RAW26115.1	PC110_g17479	A0A329RN14	100
RAW26121.1	PC110_g17469	A0A329RP06	100
RAW26123.1	PC110_g17465	A0A329RN23	100
RAW26128.1	PC110_g17460	A0A329RSD4	100
RAW26129.1	PC110_g17463	A0A329RPD0	100
RAW26132.1	PC110_g17470	A0A329RRV6	100
RAW26137.1	PC110_g17453	A0A329RN28	100
RAW26151.1	PC110_g17433	A0A329RP34	100
RAW26164.1	PC110_g17421	A0A329RN75	100
RAW26165.1	PC110_g17420	A0A329RN62	100
RAW26166.1	PC110_g17423	A0A329RR96	100
RAW26167.1	PC110_g17422	A0A329RN56	100
RAW26170.1	PC110_g17424	A0A329RPB2	100
RAW26175.1	PC110_g17418	A0A329RN73	100
RAW26183.1	PC110_g17414	A0A329RN86	100
RAW26188.1	PC110_g17413	A0A329RSJ8	100
RAW26190.1	PC110_g17398	A0A329RPD2	100
RAW26194.1	PC110_g17397	A0A329RNA6	100
RAW26195.1	PC110_g17396	A0A329RN93	100
RAW26199.1	PC110_g17402	A0A329RPR4	100
RAW26200.1	PC110_g17401	A0A329RPE0	100
RAW26201.1	PC110_g17400	A0A329RP88	100
RAW26217.1	PC110_g17383	A0A329RNA7	100
RAW26232.1	PC110_g17364	A0A329RS61	100
RAW26249.1	PC110_g17348	A0A329RPW0	100
RAW26252.1	PC110_g17338	A0A329RS77	100
RAW26258.1	PC110_g17337	scr137	100
RAW26259.1	PC110_g17336	A0A329RPX1	100
RAW26267.1	PC110_g17320	A0A329RNG0	100
RAW26270.1	PC110_g17326	A0A329RPK5	100
RAW26272.1	PC110_g17324	A0A329RS94	100
RAW26273.1	PC110_g17325	A0A329RNI4	100
RAW26274.1	PC110_g17330	A0A329RNI8	100
RAW26277.1	PC110_g17312	A0A329RNG9	100
RAW26278.1	PC110_g17311	A0A329RST8	100
RAW26279.1	PC110_g17317	A0A329RPZ6	100
RAW26285.1	PC110_g17307	A0A329RNI7	100
RAW26286.1	PC110_g17308	A0A329RRN0	100
RAW26288.1	PC110_g17310	A0A329RSU9	100
RAW26303.1	PC110_g17290	A0A329RNL6	100
RAW26321.1	PC110_g17277	A0A329RPJ8	100
RAW26326.1	PC110_g17269	A0A329RRS3	100
RAW26328.1	PC110_g17263	A0A329RSZ2	100
RAW26334.1	PC110_g17265	A0A329RNP6	100
RAW26335.1	PC110_g17264	A0A329RNU9	100
RAW26344.1	PC110_g17244	A0A329RNQ5	100
RAW26347.1	PC110_g17249	A0A329RNN3	100
RAW26354.1	PC110_g17255	A0A329RNR5	100
RAW26360.1	PC110_g17234	A0A329RPV0	100
RAW26364.1	PC110_g17230	A0A329RNS7	100
RAW26365.1	PC110_g17231	A0A329RNX8	100
RAW26367.1	PC110_g17226	A0A329RNQ1	100
RAW26384.1	PC110_g17209	A0A329RNU4	100
RAW26386.1	PC110_g17221	A0A329RRY0	100
RAW26406.1	PC110_g17189	A0A329RS02	100
RAW26409.1	PC110_g17186	A0A329RQD3	100
RAW26411.1	PC110_g17184	A0A329RPT1	100
RAW26425.1	PC110_g17171	A0A329RP51	100
RAW26426.1	PC110_g17170	A0A329RS21	100
RAW26428.1	PC110_g17165	A0A329RTB3	100
RAW26429.1	PC110_g17166	A0A329RQG1	100
RAW26433.1	PC110_g17160	A0A329RNZ5	100
RAW26434.1	PC110_g17161	A0A329RNZ4	100
RAW26438.1	PC110_g17158	A0A329RTC3	100
RAW26442.1	PC110_g17155	A0A329RSS8	100
RAW26454.1	PC110_g17150	A0A329RP10	100
RAW26465.1	PC110_g17131	A0A329RP90	100
RAW26479.1	PC110_g17121	A0A329RQK6	100
RAW26480.1	PC110_g17122	A0A329RQ77	100
RAW26481.1	PC110_g17123	A0A329RPZ5	100
RAW26492.1	PC110_g17108	A0A329RSX8	100
RAW26493.1	PC110_g17109	A0A329RP49	100
RAW26498.1	PC110_g17095	A0A329RTQ4	100
RAW26504.1	PC110_g17088	A0A329RP56	100
RAW26511.1	PC110_g17084	A0A329RQ21	100
RAW26519.1	PC110_g17073	A0A329RQQ2	100
RAW26523.1	PC110_g17074	A0A329RP78	100
RAW26525.1	PC110_g17069	A0A329RPF1	100
RAW26527.1	PC110_g17061	A0A329RPB5	100
RAW26530.1	PC110_g17062	A0A329RQC4	100
RAW26539.1	PC110_g17055	A0A329RQS0	100
RAW26543.1	PC110_g17051	A0A329RP95	100
RAW26544.1	PC110_g17052	A0A329RP92	100
RAW26567.1	PC110_g17027	A0A329RPF5	100
RAW26577.1	PC110_g17024	A0A329RPG2	100
RAW26579.1	PC110_g17021	MED9	100
RAW26580.1	PC110_g17020	A0A329RQH8	100
RAW26582.1	PC110_g17022	A0A329RT60	100
RAW26587.1	PC110_g17005	A0A329RPH1	100
RAW26596.1	PC110_g17002	A0A329RSS5	100
RAW26597.1	PC110_g17001	A0A329RPH9	100
RAW26607.1	PC110_g16998	A0A329RPI6	100
RAW26610.1	PC110_g16980	A0A329RQK7	100
RAW26613.1	PC110_g16985	A0A329RPG6	100
RAW26614.1	PC110_g16984	A0A329RQ99	100
RAW26617.1	PC110_g16977	A0A329RPJ3	100
RAW26619.1	PC110_g16979	A0A329RQZ8	100
RAW26620.1	PC110_g16970	A0A329RQL6	100
RAW26623.1	PC110_g16973	A0A329RPH5	100
RAW26630.1	PC110_g16967	A0A329RQM6	100
RAW26635.1	PC110_g16949	A0A329RPT5	100
RAW26638.1	PC110_g16960	A0A329RU34	100
RAW26639.1	PC110_g16956	A0A329RR19	100
RAW26641.1	PC110_g16954	A0A329RQC7	100
RAW26643.1	PC110_g16952	A0A329RPJ5	100
RAW26644.1	PC110_g16953	A0A329RPP9	100
RAW26662.1	PC110_g16934	A0A329RTD8	100
RAW26671.1	PC110_g16922	A0A329RQF2	100
RAW26673.1	PC110_g16920	A0A329RPL9	100
RAW26682.1	PC110_g16913	A0A329RTG3	100
RAW26698.1	PC110_g16895	A0A329RU92	100
RAW26700.1	PC110_g16893	A0A329RQU4	100
RAW26708.1	PC110_g16879	A0A329RUA1	100
RAW26710.1	PC110_g16889	A0A329RQV7	100
RAW26711.1	PC110_g16880	A0A329RQI6	100
RAW26713.1	PC110_g16882	A0A329RPQ6	100
RAW26714.1	PC110_g16883	A0A329RPW4	100
RAW26715.1	PC110_g16884	A0A329RQ18	100
RAW26718.1	PC110_g16887	A0A329RUB2	100
RAW26720.1	PC110_g16871	A0A329RQW7	100
RAW26721.1	PC110_g16870	A0A329RQJ5	100
RAW26722.1	PC110_g16873	A0A329RTJ6	100
RAW26725.1	PC110_g16875	A0A329RPX2	100
RAW26727.1	PC110_g16877	A0A329RPT7	100
RAW26728.1	PC110_g16876	A0A329RUB9	100
RAW26736.1	PC110_g16864	A0A329RT46	100
RAW26742.1	PC110_g16856	A0A329RTL5	100
RAW26746.1	PC110_g16858	A0A329RT54	100
RAW26752.1	PC110_g16847	A0A329RTM4	100
RAW26760.1	PC110_g16835	A0A329RR04	100
RAW26762.1	PC110_g16837	A0A329RTN2	100
RAW26763.1	PC110_g16836	A0A329RPV8	100
RAW26765.1	PC110_g16833	A0A329RQ61	100
RAW26772.1	PC110_g16826	A0A329RTP5	100
RAW26777.1	PC110_g16825	A0A329RPY0	100
RAW26785.1	PC110_g16815	A0A329RQ78	100
RAW26787.1	PC110_g16813	A0A329RPY8	100
RAW26791.1	PC110_g16805	A0A329RQQ5	100
RAW26796.1	PC110_g16800	A0A329RTA1	100
RAW26798.1	PC110_g16802	A0A329RUH4	100
RAW26808.1	PC110_g16788	A0A329RUI6	100
RAW26819.1	PC110_g16792	A0A329RRH8	100
RAW26827.1	PC110_g16772	A0A329RQ22	100
RAW26831.1	PC110_g16761	A0A329RQU3	100
RAW26833.1	PC110_g16762	A0A329RQ26	100
RAW26834.1	PC110_g16765	A0A329RQ71	100
RAW26840.1	PC110_g16749	A0A329RR83	100
RAW26844.1	PC110_g16754	A0A329RQ82	100
RAW26848.1	PC110_g16750	A0A329RUM7	100
RAW26866.1	PC110_g16735	A0A329RTH1	100
RAW26867.1	PC110_g16732	A0A329RQ59	100
RAW26872.1	PC110_g16725	A0A329RTZ2	100
RAW26875.1	PC110_g16726	A0A329RQG7	100
RAW26879.1	PC110_g16722	A0A329RRN3	100
RAW26883.1	PC110_g16717	A0A329RQ81	100
RAW26884.1	PC110_g16707	A0A329RQC0	100
RAW26885.1	PC110_g16706	A0A329RQI1	100
RAW26898.1	PC110_g16702	A0A329RUR1	100
RAW26920.1	PC110_g16691	A0A329RRG5	100
RAW26942.1	PC110_g16655	A0A329RU56	100
RAW26946.1	PC110_g16659	A0A329RTP2	100
RAW26952.1	PC110_g16647	A0A329RU70	100
RAW26954.1	PC110_g16645	A0A329RQJ0	100
RAW26974.1	PC110_g16622	A0A329SXN4	100
RAW26975.1	PC110_g16623	A0A329RQS6	100
RAW26980.1	PC110_g16620	A0A329RRM2	100
RAW26982.1	PC110_g16618	A0A329RU97	100
RAW26984.1	PC110_g16614	A0A329RQM0	100
RAW26989.1	PC110_g16613	A0A329RRY5	100
RAW26992.1	PC110_g16609	A0A329RUA7	100
RAW26995.1	PC110_g16604	A0A329RQU5	100
RAW26997.1	PC110_g16605	A0A329RTU2	100
RAW26998.1	PC110_g16602	A0A329RV04	100
RAW27001.1	PC110_g16601	A0A329RR93	100
RAW27003.1	PC110_g16599	A0A329RQM1	100
RAW27006.1	PC110_g16588	A0A329RTU9	100
RAW27017.1	PC110_g16595	A0A329RQK1	100
RAW27018.1	PC110_g16592	A0A329RV22	100
RAW27021.1	PC110_g16591	A0A329RRB1	100
RAW27022.1	PC110_g16574	A0A329RUD1	100
RAW27023.1	PC110_g16575	A0A329RQP3	100
RAW27024.1	PC110_g16571	A0A329RQR2	100
RAW27033.1	PC110_g16565	A0A329RQQ3	100
RAW27045.1	PC110_g16547	A0A329RQZ9	100
RAW27049.1	PC110_g16553	A0A329RS37	100
RAW27054.1	PC110_g16554	A0A329RQU1	100
RAW27056.1	PC110_g16541	A0A329RU04	100
RAW27058.1	PC110_g16543	A0A329RV65	100
RAW27061.1	PC110_g16544	A0A329RUG7	100
RAW27065.1	PC110_g16539	A0A329RR18	100
RAW27068.1	PC110_g16527	A0A329RV77	100
RAW27072.1	PC110_g16532	A0A329RUH8	100
RAW27073.1	PC110_g16533	A0A329RQV2	100
RAW27074.1	PC110_g16534	A0A329RQW1	100
RAW27076.1	PC110_g16536	A0A329RU23	100
RAW27087.1	PC110_g16507	A0A329RQR9	100
RAW27108.1	PC110_g16492	A0A329RVC5	100
RAW27128.1	PC110_g16480	A0A329RVE1	100
RAW27130.1	PC110_g16482	A0A329RS67	100
RAW27140.1	PC110_g16466	A0A329RS81	100
RAW27156.1	PC110_g16451	A0A329RUA8	100
RAW27166.1	PC110_g16443	A0A329RUB6	100
RAW27184.1	PC110_g16411	A0A329RR78	100
RAW27186.1	PC110_g16418	A0A329RUD4	100
RAW27192.1	PC110_g16414	A0A329RUZ7	100
RAW27195.1	PC110_g16409	A0A329RRF2	100
RAW27201.1	PC110_g16394	A0A329RRS0	100
RAW27202.1	PC110_g16395	A0A329RV07	100
RAW27203.1	PC110_g16396	A0A329RR90	100
RAW27215.1	PC110_g16389	A0A329RCW4	100
RAW27217.1	PC110_g16383	A0A329RR52	100
RAW27221.1	PC110_g16387	A0A329RRU0	100
RAW27234.1	PC110_g16379	A0A329RRC8	100
RAW27245.1	PC110_g16362	A0A329RRK3	100
RAW27250.1	PC110_g16350	A0A329RSJ1	100
RAW27251.1	PC110_g16351	A0A329RRW6	100
RAW27252.1	PC110_g16352	A0A329RV59	100
RAW27254.1	PC110_g16354	A0A329RRE8	100
RAW27258.1	PC110_g16346	A0A329RVR8	100
RAW27261.1	PC110_g16343	A0A329RRX7	100
RAW27272.1	PC110_g16342	A0A329RV79	100
RAW27274.1	PC110_g16340	A0A329RRG8	100
RAW27280.1	PC110_g16321	A0A329RSM7	100
RAW27282.1	PC110_g16323	A0A329RV91	100
RAW27289.1	PC110_g16314	A0A329RSS9	100
RAW27291.1	PC110_g16311	A0A329RRZ9	100
RAW27293.1	PC110_g16310	A0A329RRJ4	100
RAW27298.1	PC110_g16306	A0A329RVW1	100
RAW27299.1	PC110_g16305	A0A329RSU1	100
RAW27305.1	PC110_g16295	A0A329RRR2	100
RAW27307.1	PC110_g16297	A0A329RRE2	100
RAW27326.1	PC110_g16278	A0A329RUS0	100
RAW27327.1	PC110_g16277	A0A329RRG4	100
RAW27328.1	PC110_g16276	A0A329RVZ3	100
RAW27329.1	PC110_g16275	A0A329RSW6	100
RAW27330.1	PC110_g16260	A0A329RST2	100
RAW27334.1	PC110_g16264	A0A329RRN2	100
RAW27335.1	PC110_g16266	A0A329RS03	100
RAW27336.1	PC110_g16267	A0A329RUS9	100
RAW27339.1	PC110_g16255	A0A329RSX7	100
RAW27349.1	PC110_g16272	A0A329RSY6	100
RAW27356.1	PC110_g16246	A0A329RUU8	100
RAW27364.1	PC110_g16239	A0A329RRR3	100
RAW27365.1	PC110_g16238	A0A329RS34	100
RAW27367.1	PC110_g16232	A0A329RRK2	100
RAW27385.1	PC110_g16219	A0A329RS60	100
RAW27389.1	PC110_g16215	A0A329RT25	100
RAW27396.1	PC110_g16203	A0A329RUY9	100
RAW27409.1	PC110_g16197	A0A329RT43	100
RAW27419.1	PC110_g16184	A0A329RT57	100
RAW27420.1	PC110_g16187	A0A329RT22	100
RAW27428.1	PC110_g16171	A0A329RW93	100
RAW27436.1	PC110_g16166	A0A329RV38	100
RAW27437.1	PC110_g16165	A0A329RRS2	100
RAW27439.1	PC110_g16163	A0A329RT87	100
RAW27440.1	PC110_g16162	A0A329RT45	100
RAW27441.1	PC110_g16161	A0A329RSC6	100
RAW27446.1	PC110_g16159	A0A329RV46	100
RAW27448.1	PC110_g16157	A0A329RWB0	100
RAW27449.1	PC110_g16154	A0A329RT97	100
RAW27458.1	PC110_g16141	A0A329RWC9	100
RAW27462.1	PC110_g16144	A0A329RVR7	100
RAW27477.1	PC110_g16126	A0A329RRV5	100
RAW27479.1	PC110_g16123	A0A329RTC1	100
RAW27481.1	PC110_g16121	A0A329RSG1	100
RAW27483.1	PC110_g16127	A0A329RS45	100
RAW27484.1	PC110_g16124	A0A329RS13	100
RAW27497.1	PC110_g16113	A0A329RRW9	100
RAW27498.1	PC110_g16110	A0A329RWF6	100
RAW27499.1	PC110_g16111	A0A329RTD9	100
RAW27501.1	PC110_g16114	A0A329RSH4	100
RAW27502.1	PC110_g16115	A0A329RVV5	100
RAW27509.1	PC110_g16098	A0A329RTE9	100
RAW27510.1	PC110_g16097	A0A329RC61	100
RAW27511.1	PC110_g16095	A0A329RSI2	100
RAW27523.1	PC110_g16081	A0A329RS78	100
RAW27525.1	PC110_g16083	A0A329RSJ3	100
RAW27526.1	PC110_g16084	A0A329RVC7	100
RAW27534.1	PC110_g16075	A0A329RS62	100
RAW27537.1	PC110_g16058	A0A329RS01	100
RAW27564.1	PC110_g16037	A0A329RS85	100
RAW27565.1	PC110_g16036	A0A329RSN4	100
RAW27568.1	PC110_g16025	A0A329RWK6	100
RAW27570.1	PC110_g16039	A0A329RTG1	100
RAW27579.1	PC110_g16027	A0A329RTL8	100
RAW27581.1	PC110_g16033	A0A329RSN9	100
RAW27587.1	PC110_g16013	A0A329RS57	100
RAW27589.1	PC110_g16011	A0A329RTM6	100
RAW27607.1	PC110_g16006	A0A329RBQ0	100
RAW27612.1	PC110_g16004	A0A329RW48	100
RAW27613.1	PC110_g16005	A0A329RSG2	100
RAW27617.1	PC110_g15979	A0A329RS83	100
RAW27621.1	PC110_g15989	A0A329RSS4	100
RAW27624.1	PC110_g15986	A0A329RSD8	100
RAW27627.1	PC110_g15981	A0A329RS92	100
RAW27628.1	PC110_g15982	A0A329RWQ9	100
RAW27629.1	PC110_g15983	A0A329RTQ7	100
RAW27630.1	PC110_g15974	A0A329RTL4	100
RAW27656.1	PC110_g15945	A0A329RVN8	100
RAW27657.1	PC110_g15946	A0A329RSB7	100
RAW27668.1	PC110_g15934	A0A329RWU8	100
RAW27687.1	PC110_g15920	A0A329RSE2	100
RAW27690.1	PC110_g15924	A0A329RTR7	100
RAW27697.1	PC110_g15901	A0A329RSF2	100
RAW27713.1	PC110_g15884	A0A329RSS3	100
RAW27736.1	PC110_g15866	A0A329RVW7	100
RAW27737.1	PC110_g15865	A0A329RSJ6	100
RAW27744.1	PC110_g15860	A0A329RSQ0	100
RAW27752.1	PC110_g15858	A0A329RWH2	100
RAW27757.1	PC110_g15847	A0A329RSL4	100
RAW27760.1	PC110_g15848	A0A329RTY5	100
RAW27763.1	PC110_g15835	A0A329RSW2	100
RAW27769.1	PC110_g15842	A0A329RU48	100
RAW27773.1	PC110_g15831	A0A329RSX2	100
RAW27781.1	PC110_g15829	A0A329RT64	100
RAW27801.1	PC110_g15802	A0A329RT83	100
RAW27805.1	PC110_g15810	A0A329RTI0	100
RAW27809.1	PC110_g15790	A0A329RU84	100
RAW27819.1	PC110_g15782	A0A329RU95	100
RAW27821.1	PC110_g15780	A0A329RTA0	100
RAW27822.1	PC110_g15781	A0A329RWN7	100
RAW27829.1	PC110_g15777	A0A329RUA5	100
RAW27830.1	PC110_g15776	A0A329RU54	100
RAW27831.1	PC110_g15775	A0A329RTA9	100
RAW27836.1	PC110_g15766	A0A329RWC8	100
RAW27840.1	PC110_g15772	A0A329RU63	100
RAW27847.1	PC110_g15755	A0A329RSV5	100
RAW27850.1	PC110_g15756	A0A329RU73	100
RAW27858.1	PC110_g15737	A0A329RXB0	100
RAW27861.1	PC110_g15739	A0A329RTD6	100
RAW27863.1	PC110_g15746	A0A329RT49	100
RAW27864.1	PC110_g15747	A0A329RT17	100
RAW27866.1	PC110_g15745	A0A329RWG3	100
RAW27871.1	PC110_g15748	A0A329RTE7	100
RAW27889.1	PC110_g15713	A0A329RUF1	100
RAW27890.1	PC110_g15712	A0A329RUA9	100
RAW27893.1	PC110_g15717	A0A329RT75	100
RAW27895.1	PC110_g15720	A0A329RTR8	100
RAW27898.1	PC110_g15699	A0A329RXE3	100
RAW27901.1	PC110_g15702	A0A329RTH6	100
RAW27907.1	PC110_g15704	A0A329RT10	100
RAW27930.1	PC110_g15664	A0A329RUD9	100
RAW27935.1	PC110_g15676	A0A329RTW3	100
RAW27938.1	PC110_g15675	A0A329RXI1	100
RAW27946.1	PC110_g15660	A0A329RWN2	100
RAW27951.1	PC110_g15649	A0A329RTM0	100
RAW27966.1	PC110_g15640	A0A329RWQ2	100
RAW27968.1	PC110_g15635	A0A329RXL1	100
RAW27969.1	PC110_g15638	A0A329RUM8	100
RAW28010.1	PC110_g15581	A0A329SBF4	100
RAW28012.1	PC110_g15583	A0A329RX69	100
RAW28015.1	PC110_g15586	A0A329RU36	100
RAW28021.1	PC110_g15596	A0A329RTT1	100
RAW28027.1	PC110_g15590	A0A329RTC7	100
RAW28033.1	PC110_g15578	A0A329RTL2	100
RAW28051.1	PC110_g15552	A0A329RTW0	100
RAW28053.1	PC110_g15550	A0A329RTN1	100
RAW28061.1	PC110_g15545	A0A329RTX2	100
RAW28066.1	PC110_g15536	A0A329RWZ8	100
RAW28069.1	PC110_g15535	A0A329RUV0	100
RAW28071.1	PC110_g15537	A0A329RTY4	100
RAW28079.1	PC110_g15522	A0A329RUV7	100
RAW28083.1	PC110_g15519	A0A329RTR2	100
RAW28090.1	PC110_g15527	A0A329RUY4	100
RAW28093.1	PC110_g15509	A0A329RTS3	100
RAW28095.1	PC110_g15505	A0A329RUB4	100
RAW28098.1	PC110_g15507	A0A329RY03	100
RAW28104.1	PC110_g15510	A0A329RTR6	100
RAW28105.1	PC110_g15502	A0A329RUC3	100
RAW28107.1	PC110_g15501	A0A329SCW6	100
RAW28113.1	PC110_g15496	A0A329RXG1	100
RAW28116.1	PC110_g15495	A0A329RX42	100
RAW28117.1	PC110_g15489	A0A329RTL6	100
RAW28119.1	PC110_g15481	A0A329RUZ5	100
RAW28123.1	PC110_g15482	A0A329RTV2	100
RAW28127.1	PC110_g15487	A0A329RX48	100
RAW28134.1	PC110_g15476	A0A329RTU7	100
RAW28138.1	PC110_g15491	A0A329RY41	100
RAW28141.1	PC110_g15465	A0A329RU57	100
RAW28144.1	PC110_g15462	A0A329RTV8	100
RAW28146.1	PC110_g15460	A0A329RX63	100
RAW28148.1	PC110_g15468	A0A329RY54	100
RAW28153.1	PC110_g15472	A0A329RD42	100
RAW28160.1	PC110_g15453	A0A329RV51	100
RAW28161.1	PC110_g15450	A0A329RU75	100
RAW28166.1	PC110_g15439	A0A329RX77	100
RAW28167.1	PC110_g15434	A0A329RTR4	100
RAW28178.1	PC110_g15447	A0A329RY84	100
RAW28179.1	PC110_g15446	A0A329RV52	100
RAW28182.1	PC110_g15442	A0A329RXM8	100
RAW28183.1	PC110_g15430	A0A329RU08	100
RAW28185.1	PC110_g15432	A0A329RUJ2	100
RAW28193.1	PC110_g15421	A0A329RU21	100
RAW28194.1	PC110_g15420	A0A329RU12	100
RAW28212.1	PC110_g15394	A0A329RXQ6	100
RAW28213.1	PC110_g15397	A0A329RU41	100
RAW28214.1	PC110_g15396	A0A329RU32	100
RAW28216.1	PC110_g15390	A0A329RXC8	100
RAW28220.1	PC110_g15398	A0A329RVB3	100
RAW28233.1	PC110_g15382	A0A329RU61	100
RAW28234.1	PC110_g15383	A0A329RU53	100
RAW28235.1	PC110_g15380	A0A329RUP5	100
RAW28242.1	PC110_g15369	A0A329RXT3	100
RAW28243.1	PC110_g15368	A0A329RU71	100
RAW28245.1	PC110_g15365	A0A329RUQ2	100
RAW28250.1	PC110_g15363	A0A329RVD8	100
RAW28259.1	PC110_g15353	A0A329RVD4	100
RAW28270.1	PC110_g15343	A0A329RVF5	100
RAW28274.1	PC110_g15347	A0A329RU99	100
RAW28277.1	PC110_g15345	A0A329RU30	100
RAW28279.1	PC110_g15337	A0A329RVF0	100
RAW28281.1	PC110_g15335	A0A329RUP7	100
RAW28282.1	PC110_g15334	A0A329RXX5	100
RAW28284.1	PC110_g15332	A0A329RUG1	100
RAW28306.1	PC110_g15312	A0A329RXK8	100
RAW28312.1	PC110_g15299	A0A329RY04	100
RAW28327.1	PC110_g15290	A0A329RU78	100
RAW28329.1	PC110_g15289	A0A329RVJ7	100
RAW28335.1	PC110_g15273	A0A329RUY7	100
RAW28336.1	PC110_g15276	A0A329RXN7	100
RAW28349.1	PC110_g15258	A0A329RVL9	100
RAW28350.1	PC110_g15259	A0A329RVN2	100
RAW28357.1	PC110_g15262	A0A329RUA4	100
RAW28363.1	PC110_g15268	A0A329RUI5	100
RAW28365.1	PC110_g15248	A0A329RV16	100
RAW28367.1	PC110_g15243	A0A329RXS1	100
RAW28370.1	PC110_g15246	A0A329RVQ4	100
RAW28371.1	PC110_g15245	A0A329RUY5	100
RAW28377.1	PC110_g15251	A0A329RUC0	100
RAW28379.1	PC110_g15253	A0A329RVQ0	100
RAW28381.1	PC110_g15240	A0A329RUZ4	100
RAW28386.1	PC110_g15237	A0A329RXU2	100
RAW28387.1	PC110_g15234	A0A329RUC8	100
RAW28389.1	PC110_g15232	A0A329RVR1	100
RAW28391.1	PC110_g15230	A0A329RV02	100
RAW28398.1	PC110_g15228	A0A329RYX4	100
RAW28404.1	PC110_g15220	A0A329RUS2	100
RAW28408.1	PC110_g15211	A0A329RYY3	100
RAW28409.1	PC110_g15212	A0A329RVT1	100
RAW28410.1	PC110_g15213	A0A329RVU3	100
RAW28411.1	PC110_g15214	A0A329RV24	100
RAW28419.1	PC110_g15209	A0A329RVU2	100
RAW28442.1	PC110_g15179	A0A329RYE1	100
RAW28446.1	PC110_g15177	A0A329RY08	100
RAW28448.1	PC110_g15171	A0A329RZ22	100
RAW28456.1	PC110_g15164	A0A329RY18	100
RAW28458.1	PC110_g15162	LSM8	100
RAW28468.1	PC110_g15153	A0A329RZ34	100
RAW28472.1	PC110_g15148	A0A329RYH6	100
RAW28479.1	PC110_g15145	A0A329RVZ9	100
RAW28480.1	PC110_g15146	A0A329RW12	100
RAW28481.1	PC110_g15147	A0A329RV88	100
RAW28482.1	PC110_g15131	A0A329RYI6	100
RAW28483.1	PC110_g15130	A0A329RUU1	100
RAW28484.1	PC110_g15133	A0A329RV64	100
RAW28487.1	PC110_g15134	A0A329RUL5	100
RAW28488.1	PC110_g15137	A0A329RZ46	100
RAW28489.1	PC110_g15136	A0A329RW07	100
RAW28490.1	PC110_g15139	A0A329RW17	100
RAW28491.1	PC110_g15138	A0A329RV98	100
RAW28496.1	PC110_g15119	A0A329RY53	100
RAW28502.1	PC110_g15122	A0A329RYK3	100
RAW28504.1	PC110_g15120	A0A329RV84	100
RAW28506.1	PC110_g15124	A0A329RY63	100
RAW28508.1	PC110_g15118	A0A329RZ59	100
RAW28509.1	PC110_g15108	A0A329RW31	100
RAW28514.1	PC110_g15104	A0A329RV94	100
RAW28515.1	PC110_g15105	A0A329RVF2	100
RAW28517.1	PC110_g15100	A0A329RUN7	100
RAW28526.1	PC110_g15111	A0A329RY83	100
RAW28527.1	PC110_g15110	A0A329RUP4	100
RAW28528.1	PC110_g15089	A0A329RZ73	100
RAW28529.1	PC110_g15088	A0A329RW37	100
RAW28537.1	PC110_g15083	A0A329RUQ1	100
RAW28538.1	PC110_g15082	A0A329RZ83	100
RAW28545.1	PC110_g15093	A0A329RVH4	100
RAW28547.1	PC110_g15091	A0A329RUQ8	100
RAW28553.1	PC110_g15071	A0A329RUZ9	100
RAW28555.1	PC110_g15067	A0A329RVI3	100
RAW28579.1	PC110_g15047	A0A329RW83	100
RAW28584.1	PC110_g15026	A0A329RVF9	100
RAW28596.1	PC110_g15031	A0A329RYF1	100
RAW28605.1	PC110_g15006	A0A329RVN3	100
RAW28607.1	PC110_g15008	A0A329RUV9	100
RAW28614.1	PC110_g15010	A0A329RVI0	100
RAW28615.1	PC110_g15016	A0A329RVP3	100
RAW28617.1	PC110_g15014	A0A329RUW6	100
RAW28618.1	PC110_g15015	A0A329RZE9	100
RAW28619.1	PC110_g15013	A0A329RWC2	100
RAW28626.1	PC110_g14989	A0A329RYI8	100
RAW28632.1	PC110_g14998	A0A329RYX6	100
RAW28634.1	PC110_g14990	A0A329RVJ8	100
RAW28638.1	PC110_g14993	A0A329RZG5	100
RAW28643.1	PC110_g14982	A0A329RV75	100
RAW28644.1	PC110_g14981	A0A329RVK7	100
RAW28651.1	PC110_g14972	A0A329RVV1	100
RAW28659.1	PC110_g14974	A0A329RWG9	100
RAW28666.1	PC110_g14964	A0A329RYM3	100
RAW28667.1	PC110_g14967	A0A329RV05	100
RAW28668.1	PC110_g14966	A0A329RZI8	100
RAW28673.1	PC110_g14945	A0A329RVA2	100
RAW28674.1	PC110_g14944	A0A329RVN6	100
RAW28675.1	PC110_g14949	A0A329RVU8	100
RAW28681.1	PC110_g14957	A0A329RVX9	100
RAW28701.1	PC110_g14924	A0A329RVZ5	100
RAW28708.1	PC110_g14911	A0A329RZM5	100
RAW28710.1	PC110_g14913	A0A329RWP8	100
RAW28723.1	PC110_g14898	A0A329RVE4	100
RAW28725.1	PC110_g14897	A0A329RVZ8	100
RAW28726.1	PC110_g14896	A0A329RYT2	100
RAW28728.1	PC110_g14906	A0A329RZP5	100
RAW28732.1	PC110_g14902	A0A329RZ53	100
RAW28734.1	PC110_g14900	A0A329RVU5	100
RAW28740.1	PC110_g14891	A0A329RWS6	100
RAW28745.1	PC110_g14889	A0A329RW13	100
RAW28749.1	PC110_g14885	A0A329RWQ7	100
RAW28761.1	PC110_g14865	A0A329RW40	100
RAW28762.1	PC110_g14866	A0A329RZ76	100
RAW28763.1	PC110_g14867	A0A329RVH3	100
RAW28769.1	PC110_g14868	A0A329RWT1	100
RAW28774.1	PC110_g14848	A0A329RVY4	100
RAW28778.1	PC110_g14847	A0A329RZT5	100
RAW28781.1	PC110_g14851	A0A329RW56	100
RAW28788.1	PC110_g14856	A0A329RZU2	100
RAW28794.1	PC110_g14837	A0A329RW03	100
RAW28809.1	PC110_g14810	A0A329RWW5	100
RAW28816.1	PC110_g14821	A0A329RZ19	100
RAW28821.1	PC110_g14826	A0A329RW92	100
RAW28824.1	PC110_g14807	A0A329RW35	100
RAW28826.1	PC110_g14805	A0A329RZ25	100
RAW28827.1	PC110_g14802	A0A329RVN1	100
RAW28830.1	PC110_g14801	A0A329RX12	100
RAW28831.1	PC110_g14808	A0A329RWA2	100
RAW28835.1	PC110_g14797	A0A329RW89	100
RAW28838.1	PC110_g14788	A0A329RZX8	100
RAW28841.1	PC110_g14783	A0A329RWB1	100
RAW28843.1	PC110_g14785	A0A329RVP7	100
RAW28847.1	PC110_g14778	A0A329RVQ2	100
RAW28849.1	PC110_g14775	A0A329RX05	100
RAW28850.1	PC110_g14776	A0A329RX29	100
RAW28851.1	PC110_g14777	A0A329RWC4	100
RAW28852.1	PC110_g14792	A0A329RZN0	100
RAW28857.1	PC110_g14756	A0A329RVR2	100
RAW28859.1	PC110_g14767	A0A329RX13	100
RAW28860.1	PC110_g14766	A0A329RX37	100
RAW28861.1	PC110_g14765	A0A329RWD3	100
RAW28864.1	PC110_g14762	A0A329RW67	100
RAW28865.1	PC110_g14761	A0A329RWB8	100
RAW28867.1	PC110_g14768	A0A329RVS5	100
RAW28868.1	PC110_g14758	A0A329S003	100
RAW28869.1	PC110_g14755	A0A329RX21	100
RAW28890.1	PC110_g14753	A0A329RX61	100
RAW28893.1	PC110_g14725	A0A329RVU4	100
RAW28895.1	PC110_g14734	A0A329RWE4	100
RAW28910.1	PC110_g14726	A0A329RX75	100
RAW28915.1	PC110_g14704	A0A329RWF8	100
RAW28918.1	PC110_g14709	A0A329S048	100
RAW28919.1	PC110_g14708	A0A329RX60	100
RAW28923.1	PC110_g14710	A0A329RVX5	100
RAW28946.1	PC110_g14681	A0A329RZC9	100
RAW28952.1	PC110_g14687	A0A329RZW4	100
RAW28955.1	PC110_g14693	A0A329RWI9	100
RAW28956.1	PC110_g14692	A0A329RZE0	100
RAW28976.1	PC110_g14653	A0A329RZF9	100
RAW28979.1	PC110_g14650	A0A329RXB3	100
RAW28980.1	PC110_g14657	A0A329RXD4	100
RAW28985.1	PC110_g14654	A0A329RWL4	100
RAW28986.1	PC110_g14648	A0A329RZG8	100
RAW28994.1	PC110_g14634	A0A329RWL3	100
RAW28996.1	PC110_g14636	A0A329RZH7	100
RAW29004.1	PC110_g14629	A0A329RWM4	100
RAW29007.1	PC110_g14624	A0A329RWD6	100
RAW29016.1	PC110_g14632	A0A329RZJ6	100
RAW29019.1	PC110_g14615	A0A329RXF1	100
RAW29020.1	PC110_g14619	A0A329RXH2	100
RAW29022.1	PC110_g14608	A0A329R9D6	100
RAW29036.1	PC110_g14610	A0A329RZL7	100
RAW29040.1	PC110_g14582	A0A329RXI6	100
RAW29045.1	PC110_g14585	A0A329RWS7	100
RAW29057.1	PC110_g14577	A0A329RWL0	100
RAW29058.1	PC110_g14574	A0A329S0I9	100
RAW29059.1	PC110_g14575	A0A329RXJ1	100
RAW29060.1	PC110_g14573	A0A329RXK7	100
RAW29061.1	PC110_g14578	A0A329RWZ7	100
RAW29063.1	PC110_g14565	A0A329RWA7	100
RAW29064.1	PC110_g14564	A0A329RWS8	100
RAW29082.1	PC110_g14548	A0A329S089	100
RAW29083.1	PC110_g14547	A0A329RWC7	100
RAW29088.1	PC110_g14551	A0A329S0L9	100
RAW29094.1	PC110_g14532	A0A329RWV6	100
RAW29097.1	PC110_g14531	A0A329RWQ3	100
RAW29100.1	PC110_g14534	A0A329RXP5	100
RAW29105.1	PC110_g14540	A0A329RWZ1	100
RAW29112.1	PC110_g14524	A0A329S0C4	100
RAW29128.1	PC110_g14507	A0A329S0Q3	100
RAW29129.1	PC110_g14506	A0A329RXQ1	100
RAW29131.1	PC110_g14504	A0A329RX54	100
RAW29133.1	PC110_g14508	A0A329RWH4	100
RAW29136.1	PC110_g14493	A0A329RZV8	100
RAW29137.1	PC110_g14492	A0A329RWU3	100
RAW29148.1	PC110_g14482	A0A329S0S2	100
RAW29155.1	PC110_g14485	A0A329RX97	100
RAW29162.1	PC110_g14473	A0A329S0H7	100
RAW29164.1	PC110_g14471	A0A329RX76	100
RAW29165.1	PC110_g14470	A0A329RXA6	100
RAW29166.1	PC110_g14462	A0A329RZY3	100
RAW29175.1	PC110_g14461	A0A329RXB4	100
RAW29198.1	PC110_g14436	A0A329S0Y3	100
RAW29199.1	PC110_g14435	A0A329RXW8	100
RAW29202.1	PC110_g14438	A0A329S0L8	100
RAW29210.1	PC110_g14416	A0A329RY07	100
RAW29211.1	PC110_g14432	A0A329RXC3	100
RAW29215.1	PC110_g14424	A0A329RXJ3	100
RAW29219.1	PC110_g14420	A0A329RXY7	100
RAW29224.1	PC110_g14429	A0A329RXC7	100
RAW29226.1	PC110_g14410	A0A329S041	100
RAW29227.1	PC110_g14408	A0A329RX28	100
RAW29238.1	PC110_g14399	A0A329S129	100
RAW29250.1	PC110_g14367	A0A329RY49	100
RAW29252.1	PC110_g14365	A0A329S0R0	100
RAW29259.1	PC110_g14381	A0A329RY32	100
RAW29268.1	PC110_g14371	A0A329S160	100
RAW29274.1	PC110_g14362	A0A329RXH3	100
RAW29275.1	PC110_g14361	A0A329RXR2	100
RAW29277.1	PC110_g14349	A0A329RX73	100
RAW29280.1	PC110_g14353	A0A329RY77	100
RAW29281.1	PC110_g14350	A0A329RXJ5	100
RAW29285.1	PC110_g14358	A0A329RXS5	100
RAW29286.1	PC110_g14359	A0A329S097	100
RAW29287.1	PC110_g14354	A0A329RX80	100
RAW29288.1	PC110_g14355	A0A329S179	100
RAW29333.1	PC110_g14300	A0A329RX35	100
RAW29341.1	PC110_g14284	A0A329RXQ5	100
RAW29345.1	PC110_g14281	A0A329RXZ0	100
RAW29348.1	PC110_g14288	A0A329S1E7	100
RAW29349.1	PC110_g14289	A0A329RYC0	100
RAW29352.1	PC110_g14292	A0A329S120	100
RAW29354.1	PC110_g14290	A0A329RXP1	100
RAW29365.1	PC110_g14273	A0A329RY13	100
RAW29371.1	PC110_g14264	A0A329RXT5	100
RAW29372.1	PC110_g14265	A0A329S139	100
RAW29379.1	PC110_g14254	A0A329RYF2	100
RAW29387.1	PC110_g14239	A0A329RXH7	100
RAW29389.1	PC110_g14248	A0A329RYG1	100
RAW29395.1	PC110_g14244	A0A329RY45	100
RAW29397.1	PC110_g14246	A0A329RXI4	100
RAW29404.1	PC110_g14234	A0A329RXU1	100
RAW29405.1	PC110_g14237	A0A329RY55	100
RAW29417.1	PC110_g14211	A0A329RXK9	100
RAW29443.1	PC110_g14190	A0A329RXJ6	100
RAW29453.1	PC110_g14187	A0A329RXK3	100
RAW29454.1	PC110_g14186	A0A329RXY8	100
RAW29456.1	PC110_g14184	A0A329S0S4	100
RAW29457.1	PC110_g14183	A0A329RXQ7	100
RAW29463.1	PC110_g14163	A0A329RXL4	100
RAW29466.1	PC110_g14164	A0A329S0T0	100
RAW29469.1	PC110_g14169	A0A329RYP6	100
RAW29471.1	PC110_g14172	A0A329RY39	100
RAW29475.1	PC110_g14174	A0A329RYD5	100
RAW29476.1	PC110_g14175	A0A329S0T9	100
RAW29481.1	PC110_g14148	A0A329RY50	100
RAW29482.1	PC110_g14143	A0A329S1G5	100
RAW29483.1	PC110_g14142	A0A329RXN2	100
RAW29485.1	PC110_g14140	A0A329RYE6	100
RAW29486.1	PC110_g14147	A0A329S0U8	100
RAW29492.1	PC110_g14156	MCM7	100
RAW29495.1	PC110_g14152	A0A329RYF8	100
RAW29497.1	PC110_g14118	A0A329RXU8	100
RAW29502.1	PC110_g14125	A0A329S1I3	100
RAW29504.1	PC110_g14127	A0A329RY33	100
RAW29506.1	PC110_g14121	A0A329S0W6	100
RAW29507.1	PC110_g14120	A0A329RXV4	100
RAW29508.1	PC110_g14123	A0A329S1V9	100
RAW29512.1	PC110_g14136	A0A329S1J1	100
RAW29514.1	PC110_g14134	A0A329RY42	100
RAW29515.1	PC110_g14135	A0A329RYI4	100
RAW29516.1	PC110_g14132	A0A329S0X4	100
RAW29517.1	PC110_g14133	LSM5	100
RAW29518.1	PC110_g14130	A0A329S1W8	100
RAW29519.1	PC110_g14131	A0A329RYU8	100
RAW29522.1	PC110_g14112	A0A329S1J9	100
RAW29527.1	PC110_g14107	A0A329RXX0	100
RAW29530.1	PC110_g14104	A0A329RYZ0	100
RAW29533.1	PC110_g14101	A0A329RXS8	100
RAW29535.1	PC110_g14108	A0A329RYK2	100
RAW29538.1	PC110_g14097	A0A329RYW6	100
RAW29555.1	PC110_g14082	A0A329RYM1	100
RAW29559.1	PC110_g14072	A0A329RYY4	100
RAW29560.1	PC110_g14079	A0A329RZ18	100
RAW29563.1	PC110_g14071	A0A329RXV5	100
RAW29576.1	PC110_g14062	A0A329S134	100
RAW29579.1	PC110_g14052	A0A329RZ01	100
RAW29580.1	PC110_g14055	A0A329RZ32	100
RAW29581.1	PC110_g14054	A0A329RYD9	100
RAW29584.1	PC110_g14059	A0A329RYA3	100
RAW29586.1	PC110_g14043	A0A329S143	100
RAW29592.1	PC110_g14037	A0A329S1R5	100
RAW29601.1	PC110_g14046	A0A329RYF5	100
RAW29615.1	PC110_g14026	A0A329RYS7	100
RAW29631.1	PC110_g14004	A0A329RYH7	100
RAW29634.1	PC110_g14003	A0A329RYE7	100
RAW29652.1	PC110_g13980	A0A329S1X1	100
RAW29659.1	PC110_g13976	A0A329RZ63	100
RAW29664.1	PC110_g13969	A0A329RYH0	100
RAW29668.1	PC110_g13963	A0A329S2A5	100
RAW29678.1	PC110_g13956	A0A329S2B4	100
RAW29701.1	PC110_g13944	A0A329RYP0	100
RAW29726.1	PC110_g13916	A0A329S1I0	100
RAW29727.1	PC110_g13918	A0A329RYH1	100
RAW29729.1	PC110_g13895	A0A329RZC5	100
RAW29733.1	PC110_g13899	A0A329RYB6	100
RAW29734.1	PC110_g13902	A0A329RYP1	100
RAW29760.1	PC110_g13876	A0A329RZJ4	100
RAW29763.1	PC110_g13875	A0A329RYE2	100
RAW29767.1	PC110_g13871	A0A329RYK8	100
RAW29775.1	PC110_g13861	A0A329RZ65	100
RAW29776.1	PC110_g13860	A0A329S1N1	100
RAW29777.1	PC110_g13863	A0A329RYL7	100
RAW29778.1	PC110_g13862	A0A329S2K2	100
RAW29779.1	PC110_g13847	A0A329RZG9	100
RAW29796.1	PC110_g13856	A0A329S1Q0	100
RAW29799.1	PC110_g13839	A0A329RZI7	100
RAW29804.1	PC110_g13827	A0A329RYV3	100
RAW29806.1	PC110_g13829	A0A329S1R0	100
RAW29810.1	PC110_g13830	A0A329RZP4	100
RAW29812.1	PC110_g13836	A0A329S2C8	100
RAW29817.1	PC110_g13819	A0A329RYR1	100
RAW29840.1	PC110_g13786	A0A329RZX2	100
RAW29863.1	PC110_g13766	A0A329RYP2	100
RAW29885.1	PC110_g13750	A0A329RZG3	100
RAW29911.1	PC110_g13721	A0A329RZK3	100
RAW29914.1	PC110_g13727	A0A329RZA0	100
RAW29935.1	PC110_g13700	A0A329RZM1	100
RAW29936.1	PC110_g13701	A0A329S240	100
RAW29937.1	PC110_g13702	A0A329RZ16	100
RAW29943.1	PC110_g13699	A0A329RYW8	100
RAW29945.1	PC110_g13697	A0A329RZN2	100
RAW29946.1	PC110_g13694	A0A329S251	100
RAW29948.1	PC110_g13692	A0A329S310	100
RAW29949.1	PC110_g13693	A0A329RZX5	100
RAW29954.1	PC110_g13668	A0A329RZD6	100
RAW29960.1	PC110_g13683	A0A329S086	100
RAW29961.1	PC110_g13682	A0A329RZP7	100
RAW29968.1	PC110_g13670	A0A329S327	100
RAW29970.1	PC110_g13679	A0A329S096	100
RAW29971.1	PC110_g13671	A0A329RZQ7	100
RAW29972.1	PC110_g13663	A0A329RYZ5	100
RAW29998.1	PC110_g13642	A0A329S351	100
RAW29999.1	PC110_g13645	A0A329S015	100
RAW30004.1	PC110_g13636	A0A329RZI3	100
RAW30006.1	PC110_g13634	A0A329S2B0	100
RAW30007.1	PC110_g13629	A0A329RZ67	100
RAW30010.1	PC110_g13626	A0A329S0D3	100
RAW30022.1	PC110_g13631	A0A329S2Z7	100
RAW30023.1	PC110_g13632	A0A329RZA2	100
RAW30040.1	PC110_g13605	A0A329S0G1	100
RAW30044.1	PC110_g13601	A0A329RZM0	100
RAW30051.1	PC110_g13592	A0A329S033	100
RAW30059.1	PC110_g13587	A0A329S075	100
RAW30067.1	PC110_g13589	A0A329RZD4	100
RAW30074.1	PC110_g13576	A0A329RZP9	100
RAW30075.1	PC110_g13575	A0A329S001	100
RAW30078.1	PC110_g13560	A0A329S3C1	100
RAW30080.1	PC110_g13562	A0A329S0J8	100
RAW30088.1	PC110_g13557	A0A329S3D1	100
RAW30091.1	PC110_g13558	A0A329S073	100
RAW30100.1	PC110_g13546	A0A329S0L6	100
RAW30115.1	PC110_g13520	A0A329S037	100
RAW30127.1	PC110_g13510	A0A329RZJ0	100
RAW30130.1	PC110_g13508	A0A329S0S0	100
RAW30139.1	PC110_g13492	A0A329S0F4	100
RAW30142.1	PC110_g13495	A0A329S3B3	100
RAW30145.1	PC110_g13498	A0A329S070	100
RAW30150.1	PC110_g13486	A0A329S0U4	100
RAW30156.1	PC110_g13488	A0A329S2Q7	100
RAW30175.1	PC110_g13477	A0A329S0A3	100
RAW30179.1	PC110_g13479	A0A329S0J4	100
RAW30191.1	PC110_g13444	A0A329S0G6	100
RAW30194.1	PC110_g13454	A0A329S002	100
RAW30197.1	PC110_g13457	A0A329RZR4	100
RAW30200.1	PC110_g13452	A0A329S103	100
RAW30208.1	PC110_g13436	A0A329S3Q1	100
RAW30209.1	PC110_g13437	A0A329S0M0	100
RAW30211.1	PC110_g13435	A0A329S0I5	100
RAW30214.1	PC110_g13430	A0A329S019	100
RAW30216.1	PC110_g13429	A0A329S2X1	100
RAW30217.1	PC110_g13428	A0A329RZT1	100
RAW30224.1	PC110_g13410	A0A329S032	100
RAW30226.1	PC110_g13412	A0A329S2Y1	100
RAW30235.1	PC110_g13405	A0A329S0G5	100
RAW30243.1	PC110_g13389	A0A329S038	100
RAW30245.1	PC110_g13388	A0A329S0H5	100
RAW30246.1	PC110_g13398	A0A329S301	100
RAW30253.1	PC110_g13391	A0A329S046	100
RAW30254.1	PC110_g13390	A0A329S062	100
RAW30258.1	PC110_g13372	A0A329S3U9	100
RAW30260.1	PC110_g13374	A0A329S163	100
RAW30263.1	PC110_g13379	A0A329S055	100
RAW30270.1	PC110_g13385	A0A329S170	100
RAW30271.1	PC110_g13366	A0A329S0P0	100
RAW30287.1	PC110_g13362	A0A329RZY6	100
RAW30299.1	PC110_g13332	A0A329S0V3	100
RAW30300.1	PC110_g13339	A0A329S1A0	100
RAW30327.1	PC110_g13300	A0A329S024	100
RAW30328.1	PC110_g13301	A0A329S424	100
RAW30329.1	PC110_g13302	A0A329S0Y6	100
RAW30331.1	PC110_g13304	A0A329S0U2	100
RAW30335.1	PC110_g13317	A0A329S0W3	100
RAW30364.1	PC110_g13293	A0A329S0G3	100
RAW30367.1	PC110_g13296	A0A329S069	100
RAW30371.1	PC110_g13267	A0A329S0X9	100
RAW30374.1	PC110_g13264	A0A329S0H3	100
RAW30375.1	PC110_g13263	A0A329S107	100
RAW30383.1	PC110_g13256	A0A329S0H0	100
RAW30387.1	PC110_g13252	A0A329S092	100
RAW30388.1	PC110_g13253	A0A329S487	100
RAW30389.1	PC110_g13250	A0A329S152	100
RAW30390.1	PC110_g13251	A0A329S1J7	100
RAW30398.1	PC110_g13245	A0A329S496	100
RAW30403.1	PC110_g13241	A0A329S0J1	100
RAW30414.1	PC110_g13233	A0A329S0L3	100
RAW30421.1	PC110_g13227	A0A329S132	100
RAW30436.1	PC110_g13207	A0A329S3K0	100
RAW30450.1	PC110_g13195	A0A329S1Q8	100
RAW30452.1	PC110_g13197	A0A329S4A1	100
RAW30474.1	PC110_g13165	A0A329S0R3	100
RAW30490.1	PC110_g13150	A0A329S1U4	100
RAW30491.1	PC110_g13153	A0A329S194	100
RAW30492.1	PC110_g13148	A0A329S4E0	100
RAW30496.1	PC110_g13152	A0A329S3Q5	100
RAW30497.1	PC110_g13146	A0A329S0L2	100
RAW30499.1	PC110_g13144	A0A329S1G0	100
RAW30515.1	PC110_g13131	A0A329S1E8	100
RAW30518.1	PC110_g13125	A0A329S4L7	100
RAW30519.1	PC110_g13126	A0A329S1H6	100
RAW30523.1	PC110_g13122	A0A329S0S9	100
RAW30524.1	PC110_g13123	A0A329S0V9	100
RAW30527.1	PC110_g13111	A0A329S0N9	100
RAW30535.1	PC110_g13108	A0A329S1G2	100
RAW30539.1	PC110_g13107	A0A329S1J5	100
RAW30540.1	PC110_g13104	A0A329S1Z2	100
RAW30544.1	PC110_g13094	A0A329S0X7	100
RAW30548.1	PC110_g13090	A0A329S4N9	100
RAW30550.1	PC110_g13092	A0A329S204	100
RAW30556.1	PC110_g13088	A0A329S3V9	100
RAW30559.1	PC110_g13085	A0A329REM1	100
RAW30560.1	PC110_g13065	A0A329S213	100
RAW30563.1	PC110_g13066	A0A329S0W4	100
RAW30568.1	PC110_g13078	A0A329S4Q2	100
RAW30569.1	PC110_g13079	A0A329S1M0	100
RAW30575.1	PC110_g13073	A0A329S1K3	100
RAW30579.1	PC110_g13082	A0A329S1N0	100
RAW30580.1	PC110_g13081	A0A329S231	100
RAW30585.1	PC110_g13060	A0A329S1L3	100
RAW30595.1	PC110_g13044	A0A329S1M1	100
RAW30601.1	PC110_g13058	A0A329S1J8	100
RAW30602.1	PC110_g13037	A0A329S4P8	100
RAW30605.1	PC110_g13052	A0A329S1M9	100
RAW30606.1	PC110_g13053	A0A329S405	100
RAW30611.1	PC110_g13034	A0A329S1K6	100
RAW30634.1	PC110_g13032	A0A329S158	100
RAW30638.1	PC110_g13007	A0A329S4V6	100
RAW30641.1	PC110_g12996	A0A329S1N2	100
RAW30652.1	PC110_g13004	A0A329S4U1	100
RAW30665.1	PC110_g12978	A0A329S1T4	100
RAW30666.1	PC110_g12979	A0A329S461	100
RAW30672.1	PC110_g12971	A0A329S4W1	100
RAW30677.1	PC110_g12950	A0A329S141	100
RAW30680.1	PC110_g12957	A0A329S2D4	100
RAW30683.1	PC110_g12958	A0A329S166	100
RAW30690.1	PC110_g12960	A0A329S2E4	100
RAW30691.1	PC110_g12967	A0A329S1S2	100
RAW30693.1	PC110_g12965	A0A329S176	100
RAW30694.1	PC110_g12964	A0A329S1B6	100
RAW30700.1	PC110_g12943	A0A329S2F4	100
RAW30701.1	PC110_g12942	A0A329S1T3	100
RAW30710.1	PC110_g12930	A0A329S2G8	100
RAW30711.1	PC110_g12931	A0A329S1U5	100
RAW30713.1	PC110_g12933	A0A329S196	100
RAW30715.1	PC110_g12935	A0A329S1Y4	100
RAW30716.1	PC110_g12936	A0A329S4A7	100
RAW30724.1	PC110_g12921	A0A329S1E6	100
RAW30725.1	PC110_g12920	A0A329S1Z5	100
RAW30726.1	PC110_g12918	A0A329S4B6	100
RAW30728.1	PC110_g12916	A0A329S538	100
RAW30731.1	PC110_g12915	A0A329S1W2	100
RAW30748.1	PC110_g12892	A0A329S557	100
RAW30750.1	PC110_g12890	A0A329S2K9	100
RAW30752.1	PC110_g12896	A0A329S542	100
RAW30754.1	PC110_g12894	A0A329S1H5	100
RAW30757.1	PC110_g12884	A0A329S1C1	100
RAW30758.1	PC110_g12885	A0A329S567	100
RAW30759.1	PC110_g12886	A0A329S246	100
RAW30763.1	PC110_g12882	A0A329S1E3	100
RAW30766.1	PC110_g12875	A0A329S4F7	100
RAW30767.1	PC110_g12874	A0A329S1D0	100
RAW30768.1	PC110_g12877	A0A329S577	100
RAW30771.1	PC110_g12870	A0A329S201	100
RAW30775.1	PC110_g12878	A0A329S244	100
RAW30783.1	PC110_g12864	A0A329S1G4	100
RAW30790.1	PC110_g12854	A0A329S2P8	100
RAW30791.1	PC110_g12853	A0A329S221	100
RAW30793.1	PC110_g12851	A0A329S1H7	100
RAW30796.1	PC110_g12838	A0A329S4I7	100
RAW30799.1	PC110_g12842	A0A329S284	100
RAW30804.1	PC110_g12846	A0A329S1M5	100
RAW30806.1	PC110_g12848	A0A329S4J6	100
RAW30816.1	PC110_g12828	A0A329S4K5	100
RAW30818.1	PC110_g12822	A0A329S5B8	100
RAW30820.1	PC110_g12826	A0A329S2T2	100
RAW30821.1	PC110_g12827	A0A329S255	100
RAW30825.1	PC110_g12799	A0A329S293	100
RAW30833.1	PC110_g12817	A0A329S1L8	100
RAW30838.1	PC110_g12818	A0A329S5D4	100
RAW30839.1	PC110_g12820	A0A329S2C3	100
RAW30844.1	PC110_g12807	A0A329S1Q9	100
RAW30850.1	PC110_g12808	A0A329S2V8	100
RAW30895.1	PC110_g12746	A0A329S2G9	100
RAW30918.1	PC110_g12728	A0A329S5L0	100
RAW30921.1	PC110_g12700	A0A329S2F5	100
RAW30922.1	PC110_g12706	A0A329S5L4	100
RAW30923.1	PC110_g12709	A0A329S232	100
RAW30924.1	PC110_g12708	A0A329S1X9	100
RAW30926.1	PC110_g12703	A0A329S4U8	100
RAW30928.1	PC110_g12717	LSM1	100
RAW30929.1	PC110_g12711	A0A329S2L3	100
RAW30930.1	PC110_g12705	A0A329S337	100
RAW30934.1	PC110_g12696	A0A329S1Y8	100
RAW30935.1	PC110_g12699	A0A329S2L0	100
RAW30937.1	PC110_g12714	A0A329S1V6	100
RAW30938.1	PC110_g12715	A0A329S5M7	100
RAW30939.1	PC110_g12716	A0A329S2M2	100
RAW30940.1	PC110_g12710	A0A329S346	100
RAW30943.1	PC110_g12718	A0A329S257	100
RAW30944.1	PC110_g12719	A0A329S1Z7	100
RAW30945.1	PC110_g12721	A0A329S2M0	100
RAW30947.1	PC110_g12723	A0A329S1X0	100
RAW30950.1	PC110_g12724	A0A329S357	100
RAW30959.1	PC110_g12693	A0A329S2P0	100
RAW30966.1	PC110_g12672	A0A329S4Y8	100
RAW30969.1	PC110_g12683	A0A329S2Q0	100
RAW30981.1	PC110_g12661	A0A329S2L6	100
RAW30982.1	PC110_g12662	A0A329S5T3	100
RAW30987.1	PC110_g12667	A0A329S215	100
RAW30993.1	PC110_g12652	A0A329S2B1	100
RAW30997.1	PC110_g12646	A0A329S227	100
RAW31000.1	PC110_g12645	A0A329S3A5	100
RAW31003.1	PC110_g12640	A0A329S2C1	100
RAW31006.1	PC110_g12649	A0A329S528	100
RAW31008.1	PC110_g12632	A0A329S5S2	100
RAW31009.1	PC110_g12631	A0A329S2U0	100
RAW31011.1	PC110_g12637	A0A329S2P6	100
RAW31013.1	PC110_g12635	A0A329S2D1	100
RAW31017.1	PC110_g12626	A0A329S249	100
RAW31020.1	PC110_g12629	A0A329S3C4	100
RAW31022.1	PC110_g12618	A0A329S5X4	100
RAW31023.1	PC110_g12611	A0A329S2E0	100
RAW31024.1	PC110_g12610	A0A329S270	100
RAW31025.1	PC110_g12613	A0A329S2U5	100
RAW31029.1	PC110_g12617	A0A329S2V5	100
RAW31030.1	PC110_g12616	A0A329S3D4	100
RAW31032.1	PC110_g12609	A0A329S5Y4	100
RAW31040.1	PC110_g12589	A0A329S3E2	100
RAW31045.1	PC110_g12600	A0A329S2W4	100
RAW31051.1	PC110_g12599	A0A329S2T5	100
RAW31052.1	PC110_g12592	A0A329S602	100
RAW31053.1	PC110_g12593	A0A329S2H3	100
RAW31060.1	PC110_g12567	A0A329S3G5	100
RAW31061.1	PC110_g12566	A0A329S2U8	100
RAW31066.1	PC110_g12561	A0A329S593	100
RAW31072.1	PC110_g12580	A0A329S637	100
RAW31078.1	PC110_g12578	A0A329S5Z0	100
RAW31079.1	PC110_g12579	A0A329S304	100
RAW31082.1	PC110_g12572	A0A329S649	100
RAW31086.1	PC110_g12576	A0A329S5B1	100
RAW31091.1	PC110_g12547	A0A329S2X9	100
RAW31103.1	PC110_g12541	A0A329S2M5	100
RAW31106.1	PC110_g12542	A0A329S5C9	100
RAW31107.1	PC110_g12538	A0A329S2E5	100
RAW31108.1	PC110_g12539	A0A329S617	100
RAW31110.1	PC110_g12535	A0A329S3L9	100
RAW31111.1	PC110_g12536	A0A329S2Z8	100
RAW31112.1	PC110_g12537	A0A329S6E1	100
RAW31113.1	PC110_g12530	A0A329S2N5	100
RAW31115.1	PC110_g12532	A0A329S339	100
RAW31116.1	PC110_g12533	A0A329S5E1	100
RAW31120.1	PC110_g12522	A0A329S3N0	100
RAW31122.1	PC110_g12527	A0A329S6G0	100
RAW31128.1	PC110_g12505	A0A329S636	100
RAW31132.1	PC110_g12509	A0A329S6G9	100
RAW31138.1	PC110_g12511	A0A329S650	100
RAW31150.1	PC110_g12483	A0A329S3Q6	100
RAW31151.1	PC110_g12484	A0A329S335	100
RAW31154.1	PC110_g12491	A0A329S2J5	100
RAW31155.1	PC110_g12496	A0A329S380	100
RAW31156.1	PC110_g12495	A0A329S5I2	100
RAW31168.1	PC110_g12470	A0A329S674	100
RAW31170.1	PC110_g12472	A0A329S3S7	100
RAW31171.1	PC110_g12475	A0A329S355	100
RAW31172.1	PC110_g12474	A0A329S6K7	100
RAW31174.1	PC110_g12476	A0A329S2L4	100
RAW31175.1	PC110_g12479	A0A329S399	100
RAW31179.1	PC110_g12466	A0A329S3A2	100
RAW31180.1	PC110_g12467	A0A329S3T7	100
RAW31182.1	PC110_g12465	A0A329S6L7	100
RAW31189.1	PC110_g12451	A0A329S3B6	100
RAW31191.1	PC110_g12457	A0A329S377	100
RAW31201.1	PC110_g12446	A0A329S387	100
RAW31234.1	PC110_g12408	A0A329S2R9	100
RAW31249.1	PC110_g12412	A0A329S3I2	100
RAW31255.1	PC110_g12393	A0A329S3H2	100
RAW31256.1	PC110_g12394	A0A329S5S7	100
RAW31259.1	PC110_g12384	A0A329S3J3	100
RAW31261.1	PC110_g12382	A0A329S3E7	100
RAW31263.1	PC110_g12380	A0A329S347	100
RAW31267.1	PC110_g12374	A0A329S2X2	100
RAW31283.1	PC110_g12367	A0A329S366	100
RAW31285.1	PC110_g12369	A0A329S3K2	100
RAW31286.1	PC110_g12368	A0A329S5V4	100
RAW31294.1	PC110_g12355	A0A329S2X7	100
RAW31295.1	PC110_g12356	A0A329S3L2	100
RAW31296.1	PC110_g12357	A0A329S5W7	100
RAW31303.1	PC110_g12336	A0A329S385	100
RAW31304.1	PC110_g12337	A0A329S2Y4	100
RAW31308.1	PC110_g12330	A0A329S6K0	100
RAW31313.1	PC110_g12342	A0A329S391	100
RAW31314.1	PC110_g12341	A0A329S2Z3	100
RAW31315.1	PC110_g12340	A0A329S3N2	100
RAW31317.1	PC110_g12346	A0A329S330	100
RAW31322.1	PC110_g12325	A0A329S713	100
RAW31326.1	PC110_g12321	A0A329S603	100
RAW31328.1	PC110_g12322	A0A329S6L9	100
RAW31369.1	PC110_g12272	ELL1	100
RAW31370.1	PC110_g12275	A0A329S4F6	100
RAW31380.1	PC110_g12268	A0A329S4G8	100
RAW31383.1	PC110_g12265	A0A329S3G6	100
RAW31387.1	PC110_g12261	A0A329S3A6	100
RAW31395.1	PC110_g12241	A0A329S3W1	100
RAW31398.1	PC110_g12244	A0A329S6T8	100
RAW31420.1	PC110_g12218	A0A329S4L8	100
RAW31422.1	PC110_g12215	A0A329S7C7	100
RAW31423.1	PC110_g12214	A0A329S3K8	100
RAW31424.1	PC110_g12217	A0A329S3B0	100
RAW31425.1	PC110_g12216	A0A329S3Z4	100
RAW31435.1	PC110_g12207	A0A329S404	100
RAW31439.1	PC110_g12221	A0A329S450	100
RAW31440.1	PC110_g12222	A0A329S4P1	100
RAW31444.1	PC110_g12226	A0A329S3D0	100
RAW31446.1	PC110_g12188	A0A329S6C1	100
RAW31456.1	PC110_g12200	A0A329S6C4	100
RAW31470.1	PC110_g12190	A0A329S4R5	100
RAW31471.1	PC110_g12191	A0A329S418	100
RAW31489.1	PC110_g12155	A0A329S490	100
RAW31501.1	PC110_g12137	A0A329S446	100
RAW31509.1	PC110_g12148	A0A329S4B0	100
RAW31510.1	PC110_g12141	A0A329S4U3	100
RAW31513.1	PC110_g12142	A0A329S3U7	100
RAW31525.1	PC110_g12127	A0A329S484	100
RAW31527.1	PC110_g12125	A0A329S3P5	100
RAW31528.1	PC110_g12124	A0A329S772	100
RAW31530.1	PC110_g12122	A0A329S4V9	100
RAW31531.1	PC110_g12121	A0A329S475	100
RAW31544.1	PC110_g12106	A0A329S3L3	100
RAW31545.1	PC110_g12101	A0A329S4A4	100
RAW31546.1	PC110_g12100	A0A329S6K6	100
RAW31548.1	PC110_g12102	A0A329S790	100
RAW31551.1	PC110_g12112	A0A329S494	100
RAW31555.1	PC110_g12092	A0A329S4B4	100
RAW31556.1	PC110_g12091	A0A329S6L5	100
RAW31557.1	PC110_g12090	A0A329S3S5	100
RAW31565.1	PC110_g12078	A0A329S4C5	100
RAW31568.1	PC110_g12077	A0A329S7A6	100
RAW31578.1	PC110_g12080	A0A329S7B6	100
RAW31581.1	PC110_g12083	A0A329S4C1	100
RAW31583.1	PC110_g12059	A0A329S410	100
RAW31587.1	PC110_g12066	A0A329S3V2	100
RAW31593.1	PC110_g12060	A0A329S419	100
RAW31597.1	PC110_g12055	A0A329S3W2	100
RAW31600.1	PC110_g12052	A0A329S526	100
RAW31606.1	PC110_g12039	A0A329S6Q7	100
RAW31607.1	PC110_g12038	A0A329S3X1	100
RAW31609.1	PC110_g12049	A0A329S4K3	100
RAW31612.1	PC110_g12042	A0A329S7W1	100
RAW31614.1	PC110_g12044	A0A329S3S6	100
RAW31616.1	PC110_g12045	A0A329S6R6	100
RAW31625.1	PC110_g12025	A0A329S4I5	100
RAW31628.1	PC110_g12023	A0A329S7G6	100
RAW31631.1	PC110_g12021	A0A329S4H1	100
RAW31632.1	PC110_g12026	A0A329S7X5	100
RAW31633.1	PC110_g12027	A0A329S454	100
RAW31635.1	PC110_g12024	A0A329S4J5	100
RAW31636.1	PC110_g12028	A0A329S6T7	100
RAW31644.1	PC110_g12006	A0A329S3V6	100
RAW31645.1	PC110_g12007	A0A329S4K4	100
RAW31648.1	PC110_g12002	A0A329S7I6	100
RAW31653.1	PC110_g12010	A0A329S472	100
RAW31655.1	PC110_g12016	A0A329S4L2	100
RAW31661.1	PC110_g11994	A0A329S4J8	100
RAW31667.1	PC110_g11979	A0A329S426	100
RAW31669.1	PC110_g11980	A0A329S4X6	100
RAW31670.1	PC110_g11981	A0A329S596	100
RAW31675.1	PC110_g11987	A0A329S4N6	100
RAW31678.1	PC110_g11986	A0A329S7L4	100
RAW31680.1	PC110_g11970	A0A329S5A6	100
RAW31681.1	PC110_g11973	A0A329S4L4	100
RAW31682.1	PC110_g11972	A0A329S822	100
RAW31687.1	PC110_g11958	A0A329S444	100
RAW31688.1	PC110_g11953	A0A329S7M0	100
RAW31694.1	PC110_g11962	A0A329S3Z9	100
RAW31701.1	PC110_g11965	A0A329S4N3	100
RAW31704.1	PC110_g11935	A0A329S408	100
RAW31705.1	PC110_g11934	A0A329S4Q8	100
RAW31706.1	PC110_g11936	A0A329S706	100
RAW31711.1	PC110_g11939	A0A329S4P5	100
RAW31712.1	PC110_g11938	A0A329S848	100
RAW31713.1	PC110_g11933	A0A329S4D0	100
RAW31714.1	PC110_g11948	A0A329S421	100
RAW31715.1	PC110_g11949	A0A329S4R4	100
RAW31726.1	PC110_g11917	A0A329S726	100
RAW31729.1	PC110_g11919	A0A329S534	100
RAW31731.1	PC110_g11928	A0A329S4R1	100
RAW31732.1	PC110_g11929	A0A329S862	100
RAW31733.1	PC110_g11924	A0A329S4F1	100
RAW31740.1	PC110_g11923	A0A329S5G9	100
RAW31741.1	PC110_g11914	A0A329S4S0	100
RAW31742.1	PC110_g11913	A0A329S869	100
RAW31746.1	PC110_g11908	A0A329S746	100
RAW31749.1	PC110_g11903	A0A329S556	100
RAW31750.1	PC110_g11904	A0A329S5H9	100
RAW31751.1	PC110_g11905	A0A329S4S9	100
RAW31755.1	PC110_g11899	A0A329S4U5	100
RAW31756.1	PC110_g11892	A0A329S755	100
RAW31762.1	PC110_g11894	A0A329S893	100
RAW31765.1	PC110_g11901	A0A329S4V5	100
RAW31773.1	PC110_g11861	A0A329S4J1	100
RAW31776.1	PC110_g11858	A0A329S768	100
RAW31777.1	PC110_g11859	A0A329S4D4	100
RAW31779.1	PC110_g11888	A0A329S582	100
RAW31790.1	PC110_g11870	A0A329S5M2	100
RAW31792.1	PC110_g11872	A0A329S8C1	100
RAW31812.1	PC110_g11836	A0A329S8E1	100
RAW31818.1	PC110_g11854	A0A329S7Y4	100
RAW31819.1	PC110_g11855	A0A329S5B9	100
RAW31821.1	PC110_g11853	A0A329S4Z2	100
RAW31823.1	PC110_g11851	A0A329S4P4	100
RAW31831.1	PC110_g11826	A0A329S500	100
RAW31832.1	PC110_g11825	A0A329S8F6	100
RAW31833.1	PC110_g11824	A0A329S4Q4	100
RAW31835.1	PC110_g11813	A0A329S524	100
RAW31837.1	PC110_g11811	A0A329S4J7	100
RAW31839.1	PC110_g11817	A0A329S5D8	100
RAW31840.1	PC110_g11814	A0A329S5R4	100
RAW31842.1	PC110_g11818	A0A329S8G6	100
RAW31843.1	PC110_g11819	A0A329S4R3	100
RAW31845.1	PC110_g11805	A0A329S535	100
RAW31848.1	PC110_g11806	A0A329S817	100
RAW31849.1	PC110_g11809	A0A329S5E8	100
RAW31855.1	PC110_g11797	A0A329S544	100
RAW31857.1	PC110_g11791	A0A329S4L5	100
RAW31861.1	PC110_g11788	A0A329S530	100
RAW31862.1	PC110_g11789	A0A329S8I5	100
RAW31870.1	PC110_g11800	A0A329S5V0	100
RAW31871.1	PC110_g11803	A0A329S540	100
RAW31872.1	PC110_g11802	A0A329S8J6	100
RAW31873.1	PC110_g11764	A0A329S4T9	100
RAW31875.1	PC110_g11766	A0A329S560	100
RAW31890.1	PC110_g11774	A0A329S5X0	100
RAW31892.1	PC110_g11778	A0A329S8L1	100
RAW31903.1	PC110_g11752	A0A329S4W4	100
RAW31907.1	PC110_g11756	A0A329S4Y0	100
RAW31909.1	PC110_g11749	A0A329S5K7	100
RAW31912.1	PC110_g11740	A0A329S8N1	100
RAW31913.1	PC110_g11741	A0A329S4X4	100
RAW31914.1	PC110_g11746	A0A329S4L9	100
RAW31939.1	PC110_g11722	A0A329S5N7	100
RAW31941.1	PC110_g11724	A0A329S5B0	100
RAW31942.1	PC110_g11725	A0A329S8Q9	100
RAW31944.1	PC110_g11727	A0A329S4P6	100
RAW31945.1	PC110_g11728	A0A329S5C7	100
RAW31950.1	PC110_g11691	A0A329S629	100
RAW31956.1	PC110_g11697	A0A329S7Q2	100
RAW31959.1	PC110_g11704	A0A329S5T0	100
RAW31963.1	PC110_g11700	A0A329S527	100
RAW31976.1	PC110_g11673	A0A329S7T4	100
RAW31986.1	PC110_g11680	A0A329S7U3	100
RAW31987.1	PC110_g11661	A0A329S563	100
RAW31988.1	PC110_g11660	A0A329S8K5	100
RAW31992.1	PC110_g11664	A0A329S8V4	100
RAW31994.1	PC110_g11666	A0A329S4T6	100
RAW31996.1	PC110_g11654	A0A329S7V1	100
RAW31997.1	PC110_g11655	A0A329S573	100
RAW31998.1	PC110_g11656	A0A329S8L4	100
RAW32003.1	PC110_g11653	A0A329S568	100
RAW32011.1	PC110_g11647	A0A329S5H2	100
RAW32036.1	PC110_g11617	A0A329S7Z2	100
RAW32037.1	PC110_g11618	A0A329S5B5	100
RAW32039.1	PC110_g11624	A0A329S601	100
RAW32040.1	PC110_g11621	A0A329S6A5	100
RAW32043.1	PC110_g11622	A0A329S5B4	100
RAW32055.1	PC110_g11584	A0A329S5M9	100
RAW32056.1	PC110_g11585	A0A329SZR2	100
RAW32060.1	PC110_g11599	A0A329S6B8	100
RAW32062.1	PC110_g11593	A0A329S909	100
RAW32068.1	PC110_g11595	A0A329S8S7	100
RAW32087.1	PC110_g11574	A0A329S5H4	100
RAW32089.1	PC110_g11576	A0A329S646	100
RAW32092.1	PC110_g11573	A0A329S940	100
RAW32093.1	PC110_g11572	A0A329S5G6	100
RAW32095.1	PC110_g11578	A0A329S5S6	100
RAW32097.1	PC110_g11557	A0A329S5I3	100
RAW32100.1	PC110_g11554	A0A329S6F9	100
RAW32102.1	PC110_g11552	A0A329S951	100
RAW32104.1	PC110_g11550	A0A329S555	100
RAW32107.1	PC110_g11542	A0A329S5J3	100
RAW32113.1	PC110_g11548	A0A329S5I6	100
RAW32114.1	PC110_g11549	A0A329S565	100
RAW32120.1	PC110_g11532	A0A329S6H5	100
RAW32129.1	PC110_g11520	A0A329S681	100
RAW32140.1	PC110_g11509	A0A329S6J7	100
RAW32157.1	PC110_g11486	A0A329S5Q3	100
RAW32158.1	PC110_g11481	A0A329S905	100
RAW32160.1	PC110_g11482	A0A329S6L3	100
RAW32162.1	PC110_g11488	A0A329S9A6	100
RAW32163.1	PC110_g11497	A0A329S5N5	100
RAW32164.1	PC110_g11496	A0A329S5C3	100
RAW32165.1	PC110_g11494	A0A329S5Z6	100
RAW32166.1	PC110_g11495	A0A329S8A7	100
RAW32171.1	PC110_g11498	A0A329S9B5	100
RAW32175.1	PC110_g11468	A0A329S605	100
RAW32188.1	PC110_g11458	A0A329S930	100
RAW32191.1	PC110_g11478	A0A329S606	100
RAW32192.1	PC110_g11479	A0A329S9D7	100
RAW32194.1	PC110_g11474	A0A329S5F6	100
RAW32200.1	PC110_g11472	A0A329S6P8	100
RAW32208.1	PC110_g11443	A0A329S948	100
RAW32209.1	PC110_g11442	A0A329S6F2	100
RAW32210.1	PC110_g11445	A0A329S6Q8	100
RAW32211.1	PC110_g11444	A0A329S625	100
RAW32221.1	PC110_g11435	A0A329S635	100
RAW32225.1	PC110_g11427	A0A329S651	100
RAW32227.1	PC110_g11425	A0A329S5W1	100
RAW32234.1	PC110_g11428	A0A329S5K1	100
RAW32238.1	PC110_g11417	A0A329S976	100
RAW32240.1	PC110_g11415	A0A329S6T5	100
RAW32241.1	PC110_g11412	A0A329S653	100
RAW32248.1	PC110_g11394	A0A329S984	100
RAW32252.1	PC110_g11409	A0A329S9J5	100
RAW32265.1	PC110_g11377	A0A329S687	100
RAW32268.1	PC110_g11374	A0A329S9A2	100
RAW32270.1	PC110_g11372	A0A329S6W6	100
RAW32272.1	PC110_g11378	A0A329S9L4	100
RAW32273.1	PC110_g11391	A0A329S5W5	100
RAW32278.1	PC110_g11389	A0A329S9B2	100
RAW32279.1	PC110_g11382	A0A329S6M3	100
RAW32284.1	PC110_g11384	A0A329S5R1	100
RAW32285.1	PC110_g11385	A0A329S6A7	100
RAW32288.1	PC110_g11370	A0A329S9C1	100
RAW32290.1	PC110_g11349	A0A329S6Y6	100
RAW32292.1	PC110_g11347	A0A329RDM2	100
RAW32293.1	PC110_g11368	A0A329S5Y5	100
RAW32294.1	PC110_g11369	A0A329S5T5	100
RAW32296.1	PC110_g11361	A0A329S8M4	100
RAW32299.1	PC110_g11364	A0A329S6P2	100
RAW32304.1	PC110_g11359	A0A329S5U4	100
RAW32307.1	PC110_g11354	A0A329S642	100
RAW32309.1	PC110_g11356	A0A329S6Q0	100
RAW32318.1	PC110_g11340	A0A329S9F5	100
RAW32338.1	PC110_g11313	A0A329S9I0	100
RAW32341.1	PC110_g11314	A0A329S6G1	100
RAW32342.1	PC110_g11317	A0A329S9U2	100
RAW32347.1	PC110_g11307	A0A329S683	100
RAW32351.1	PC110_g11309	A0A329S6G8	100
RAW32352.1	PC110_g11320	A0A329S9V2	100
RAW32354.1	PC110_g11322	A0A329S5Z9	100
RAW32360.1	PC110_g11290	A0A329S751	100
RAW32361.1	PC110_g11291	A0A329S6I0	100
RAW32362.1	PC110_g11292	A0A329S9W1	100
RAW32363.1	PC110_g11293	A0A329S648	100
RAW32369.1	PC110_g11277	A0A329S6W2	100
RAW32377.1	PC110_g11281	A0A329S6A9	100
RAW32378.1	PC110_g11280	A0A329S9L5	100
RAW32389.1	PC110_g11267	A0A329S6Y4	100
RAW32392.1	PC110_g11260	A0A329SA01	100
RAW32403.1	PC110_g11254	A0A329S685	100
RAW32410.1	PC110_g11231	A0A329S7A0	100
RAW32417.1	PC110_g11247	scr96	100
RAW32418.1	PC110_g11246	A0A329S9Q8	100
RAW32419.1	PC110_g11245	A0A329S719	100
RAW32424.1	PC110_g11240	A0A329S678	100
RAW32425.1	PC110_g11249	A0A329S6X7	100
RAW32426.1	PC110_g11248	A0A329S963	100
RAW32427.1	PC110_g11229	A0A329S6H7	100
RAW32429.1	PC110_g11250	A0A329S735	100
RAW32430.1	PC110_g11251	A0A329S7C1	100
RAW32441.1	PC110_g11213	A0A329S6R2	100
RAW32444.1	PC110_g11223	A0A329S695	100
RAW32447.1	PC110_g11224	A0A329S6J5	100
RAW32462.1	PC110_g11195	A0A329SA77	100
RAW32473.1	PC110_g11200	A0A329S6E5	100
RAW32478.1	PC110_g11171	A0A329S9W4	100
RAW32487.1	PC110_g11179	A0A329S6M5	100
RAW32488.1	PC110_g11178	A0A329SA22	100
RAW32492.1	PC110_g11162	A0A329SAB0	100
RAW32493.1	PC110_g11163	A0A329S6F8	100
RAW32494.1	PC110_g11160	A0A329S6E9	100
RAW32500.1	PC110_g11166	A0A329S7I7	100
RAW32501.1	PC110_g11167	A0A329S6W5	100
RAW32502.1	PC110_g11177	A0A329SAB7	100
RAW32504.1	PC110_g11133	A0A329S6F7	100
RAW32506.1	PC110_g11139	A0A329S9D8	100
RAW32507.1	PC110_g11138	A0A329S6P0	100
RAW32516.1	PC110_g11134	A0A329S9E4	100
RAW32517.1	PC110_g11137	A0A329S6P7	100
RAW32537.1	PC110_g11117	A0A329S6R4	100
RAW32541.1	PC110_g11113	A0A329S6Z8	100
RAW32543.1	PC110_g11111	A0A329S6K5	100
RAW32545.1	PC110_g11126	A0A329S782	100
RAW32546.1	PC110_g11127	A0A329S9H1	100
RAW32547.1	PC110_g11124	A0A329S6S3	100
RAW32549.1	PC110_g11122	A0A329S7D7	100
RAW32550.1	PC110_g11123	A0A329S7P3	100
RAW32551.1	PC110_g11120	A0A329S710	100
RAW32555.1	PC110_g11108	A0A329S791	100
RAW32557.1	PC110_g11101	A0A329S6T4	100
RAW32560.1	PC110_g11104	A0A329S7Q0	100
RAW32561.1	PC110_g11105	A0A329S718	100
RAW32571.1	PC110_g11086	A0A329S727	100
RAW32573.1	PC110_g11088	A0A329S6N0	100
RAW32585.1	PC110_g11095	A0A329S7B2	100
RAW32588.1	PC110_g11099	A0A329SAB5	100
RAW32589.1	PC110_g11067	A0A329S7H2	100
RAW32590.1	PC110_g11066	A0A329S7T0	100
RAW32591.1	PC110_g11065	A0A329S776	100
RAW32597.1	PC110_g11068	A0A329S6W9	100
RAW32602.1	PC110_g11055	A0A329SAK2	100
RAW32603.1	PC110_g11052	A0A329S6Q4	100
RAW32604.1	PC110_g11053	A0A329S6Q3	100
RAW32615.1	PC110_g11046	A0A329S7D4	100
RAW32618.1	PC110_g11034	A0A329SAE3	100
[truncated: 2,664 more rows]

## Sheet: 2. GO and KEGG analysis
Category	Term ID	Term description	Observed gene count	Matching proteins from string database
GO Process	GO:0009987	Cellular process	2865	A0A329R5K6,A0A329R5V8,A0A329R6C9,A0A329R7E7,A0A329R7F5,A0A329R7G7,A0A329R7M1,A0A329R7Q0,A0A329R7Z2,A0A329R845,A0A329R8B8,A0A329R8K2,A0A329R959,A0A329R9A4,A0A329R9A9,A0A329R9E2,A0A329R9F3,A0A329R9M1,A0A329R9Q7,A0A329R9W5,A0A329RA61,A0A329RA91,A0A329RAB4,A0A329RAC1,A0A329RAI1,A0A329RAJ3,A0A329RAN8,A0A329RAP6,A0A329RAV3,A0A329RAV5,A0A329RAY9,A0A329RB34,A0A329RB50,A0A329RBC9,A0A329RBF2,A0A329RBF3,A0A…
GO Process	GO:0008152	Metabolic process	2216	A0A329R5K6,A0A329R5V8,A0A329R6C9,A0A329R7E7,A0A329R7F5,A0A329R7M1,A0A329R7Q0,A0A329R899,A0A329R8K2,A0A329R959,A0A329R9A4,A0A329R9A9,A0A329R9E2,A0A329R9F3,A0A329RA61,A0A329RA91,A0A329RAB4,A0A329RAC1,A0A329RAI1,A0A329RAV3,A0A329RAY9,A0A329RB50,A0A329RB94,A0A329RBC9,A0A329RBF2,A0A329RBF3,A0A329RBQ0,A0A329RBU5,A0A329RBW3,A0A329RC00,A0A329RC42,A0A329RC61,A0A329RCA8,A0A329RCE0,A0A329RCL3,A0A329RCU1,A0A…
GO Process	GO:0071704	Organic substance metabolic process	1944	A0A329R5K6,A0A329R5V8,A0A329R6C9,A0A329R7E7,A0A329R7F5,A0A329R7M1,A0A329R7Q0,A0A329R899,A0A329R8K2,A0A329R959,A0A329R9A4,A0A329R9A9,A0A329R9E2,A0A329RA61,A0A329RA91,A0A329RAB4,A0A329RAC1,A0A329RAV3,A0A329RAY9,A0A329RB50,A0A329RBC9,A0A329RBF2,A0A329RBF3,A0A329RBQ0,A0A329RBU5,A0A329RBW3,A0A329RC00,A0A329RCA8,A0A329RCE0,A0A329RCL3,A0A329RCU1,A0A329RCV2,A0A329RCW4,A0A329RCY7,A0A329RD88,A0A329RDD1,A0A…
GO Process	GO:0044237	Cellular metabolic process	1840	A0A329R5V8,A0A329R7E7,A0A329R7F5,A0A329R7M1,A0A329R7Q0,A0A329R8K2,A0A329R9A9,A0A329R9E2,A0A329R9F3,A0A329RA61,A0A329RA91,A0A329RAB4,A0A329RAC1,A0A329RAI1,A0A329RAV3,A0A329RAY9,A0A329RB50,A0A329RBC9,A0A329RBF2,A0A329RBF3,A0A329RBQ0,A0A329RBU5,A0A329RBW3,A0A329RC00,A0A329RCA8,A0A329RCE0,A0A329RCL3,A0A329RCV2,A0A329RCW4,A0A329RD62,A0A329RD88,A0A329RDD1,A0A329RDF9,A0A329RDM6,A0A329RDP2,A0A329RDV7,A0A…
GO Process	GO:0044238	Primary metabolic process	1824	A0A329R5K6,A0A329R5V8,A0A329R6C9,A0A329R7E7,A0A329R7F5,A0A329R7M1,A0A329R7Q0,A0A329R899,A0A329R8K2,A0A329R959,A0A329R9A4,A0A329R9A9,A0A329R9E2,A0A329RA61,A0A329RA91,A0A329RAB4,A0A329RAC1,A0A329RAV3,A0A329RAY9,A0A329RB50,A0A329RBC9,A0A329RBF2,A0A329RBF3,A0A329RBQ0,A0A329RBU5,A0A329RBW3,A0A329RC00,A0A329RCA8,A0A329RCE0,A0A329RCL3,A0A329RCU1,A0A329RCV2,A0A329RCW4,A0A329RCY7,A0A329RD88,A0A329RDD1,A0A…
GO Process	GO:0006807	Nitrogen compound metabolic process	1551	A0A329R5V8,A0A329R7E7,A0A329R7F5,A0A329R7M1,A0A329R7Q0,A0A329R8K2,A0A329R9E2,A0A329RA61,A0A329RAC1,A0A329RAV3,A0A329RB50,A0A329RBC9,A0A329RBF2,A0A329RBQ0,A0A329RBU5,A0A329RBW3,A0A329RCA8,A0A329RCE0,A0A329RCV2,A0A329RCW4,A0A329RD88,A0A329RDD1,A0A329RDM6,A0A329RDP2,A0A329RDV7,A0A329RE28,A0A329RE65,A0A329RE74,A0A329REA0,A0A329REA5,A0A329REI4,A0A329REI7,A0A329REP6,A0A329RET4,A0A329REU5,A0A329REW4,A0A…
GO Process	GO:0043170	Macromolecule metabolic process	1315	A0A329R5K6,A0A329R5V8,A0A329R7F5,A0A329R7M1,A0A329R7Q0,A0A329R959,A0A329R9A4,A0A329R9E2,A0A329RA61,A0A329RAC1,A0A329RAV3,A0A329RB50,A0A329RBC9,A0A329RBF2,A0A329RBF3,A0A329RBQ0,A0A329RBU5,A0A329RCA8,A0A329RCE0,A0A329RCV2,A0A329RCW4,A0A329RD88,A0A329RDD1,A0A329RDM6,A0A329RDP2,A0A329RDV7,A0A329RE28,A0A329RE74,A0A329REA5,A0A329REG5,A0A329RET4,A0A329REW4,A0A329RF56,A0A329RF67,A0A329RF95,A0A329RFB3,A0A…
GO Process	GO:1901564	Organonitrogen compound metabolic process	1143	A0A329R5V8,A0A329R7E7,A0A329R7F5,A0A329R7M1,A0A329R7Q0,A0A329R8K2,A0A329R9E2,A0A329RA61,A0A329RAC1,A0A329RAV3,A0A329RBF2,A0A329RBQ0,A0A329RBW3,A0A329RCA8,A0A329RCE0,A0A329RCV2,A0A329RCW4,A0A329RD88,A0A329RDD1,A0A329RDP2,A0A329RDV7,A0A329RE28,A0A329RE65,A0A329RE74,A0A329REA0,A0A329REA5,A0A329REI4,A0A329REP6,A0A329REU5,A0A329RF56,A0A329RF67,A0A329RF95,A0A329RFB3,A0A329RFI5,A0A329RFK1,A0A329RFN4,A0A…
GO Process	GO:0044260	Cellular macromolecule metabolic process	927	A0A329R5V8,A0A329R7F5,A0A329R7M1,A0A329R7Q0,A0A329R9E2,A0A329RA61,A0A329RAC1,A0A329RBC9,A0A329RBF2,A0A329RBF3,A0A329RBQ0,A0A329RCA8,A0A329RCE0,A0A329RCV2,A0A329RCW4,A0A329RD88,A0A329RDD1,A0A329RDM6,A0A329RDP2,A0A329RDV7,A0A329RE28,A0A329RE74,A0A329REA5,A0A329RF56,A0A329RF67,A0A329RF95,A0A329RFB3,A0A329RFI5,A0A329RFK1,A0A329RFQ2,A0A329RG13,A0A329RG24,A0A329RG56,A0A329RG68,A0A329RG70,A0A329RGB8,A0A…
GO Process	GO:0034641	Cellular nitrogen compound metabolic process	849	A0A329R7E7,A0A329R8K2,A0A329R9E2,A0A329RB50,A0A329RBC9,A0A329RBF2,A0A329RBU5,A0A329RBW3,A0A329RCE0,A0A329RDD1,A0A329RDM6,A0A329RE74,A0A329REA0,A0A329REA5,A0A329REI4,A0A329REP6,A0A329RET4,A0A329REU5,A0A329REW4,A0A329RF56,A0A329RFB3,A0A329RFI5,A0A329RFQ2,A0A329RFU8,A0A329RFW4,A0A329RG54,A0A329RG56,A0A329RG90,A0A329RG91,A0A329RGB8,A0A329RGG2,A0A329RGI2,A0A329RGI4,A0A329RGJ3,A0A329RGJ4,A0A329RGT1,A0A…
GO Process	GO:0019538	Protein metabolic process	812	A0A329R5V8,A0A329R7F5,A0A329R7M1,A0A329R7Q0,A0A329R9E2,A0A329RA61,A0A329RAC1,A0A329RAV3,A0A329RBF2,A0A329RBQ0,A0A329RCA8,A0A329RCE0,A0A329RCV2,A0A329RCW4,A0A329RD88,A0A329RDD1,A0A329RDP2,A0A329RDV7,A0A329RE28,A0A329RE74,A0A329REA5,A0A329RF56,A0A329RF67,A0A329RF95,A0A329RFB3,A0A329RFI5,A0A329RFK1,A0A329RFN4,A0A329RFQ2,A0A329RFQ9,A0A329RFS8,A0A329RG13,A0A329RG24,A0A329RG29,A0A329RG54,A0A329RG56,A0A…
GO Process	GO:0065007	Biological regulation	810	A0A329R5V8,A0A329R7F5,A0A329R8N7,A0A329R8T7,A0A329RA61,A0A329RAI1,A0A329RC00,A0A329RCE0,A0A329RCW4,A0A329RD88,A0A329RDD1,A0A329RDP2,A0A329RDY6,A0A329RDZ0,A0A329RE64,A0A329RE98,A0A329REA5,A0A329REF2,A0A329RES7,A0A329RF95,A0A329RFE3,A0A329RFJ0,A0A329RFQ6,A0A329RFU1,A0A329RGA3,A0A329RGB6,A0A329RGJ3,A0A329RGY1,A0A329RH30,A0A329RH74,A0A329RH87,A0A329RHJ4,A0A329RHL0,A0A329RI15,A0A329RI49,A0A329RI99,A0A…
GO Process	GO:0044267	Cellular protein metabolic process	712	A0A329R5V8,A0A329R7F5,A0A329R7M1,A0A329R7Q0,A0A329R9E2,A0A329RA61,A0A329RAC1,A0A329RBF2,A0A329RBQ0,A0A329RCA8,A0A329RCE0,A0A329RCV2,A0A329RCW4,A0A329RD88,A0A329RDD1,A0A329RDP2,A0A329RDV7,A0A329RE28,A0A329RE74,A0A329REA5,A0A329RF56,A0A329RF67,A0A329RF95,A0A329RFB3,A0A329RFI5,A0A329RFK1,A0A329RFQ2,A0A329RG13,A0A329RG24,A0A329RG56,A0A329RG68,A0A329RG70,A0A329RGJ3,A0A329RGU1,A0A329RH06,A0A329RH30,A0A…
GO Process	GO:0050789	Regulation of biological process	681	A0A329R5V8,A0A329R7F5,A0A329R8N7,A0A329R8T7,A0A329RA61,A0A329RAI1,A0A329RC00,A0A329RCE0,A0A329RCW4,A0A329RD88,A0A329RDD1,A0A329RDP2,A0A329RDZ0,A0A329RE64,A0A329RE98,A0A329REA5,A0A329REF2,A0A329RES7,A0A329RF95,A0A329RFE3,A0A329RFJ0,A0A329RFQ6,A0A329RFU1,A0A329RGA3,A0A329RGB6,A0A329RGJ3,A0A329RGY1,A0A329RH30,A0A329RH74,A0A329RH87,A0A329RHJ4,A0A329RHL0,A0A329RI15,A0A329RI49,A0A329RI99,A0A329RIK4,A0A…
GO Process	GO:0009058	Biosynthetic process	676	A0A329R8K2,A0A329R9A9,A0A329R9E2,A0A329RA91,A0A329RAB4,A0A329RAC1,A0A329RAV3,A0A329RAY9,A0A329RBC9,A0A329RBF2,A0A329RBW3,A0A329RCE0,A0A329RCL3,A0A329RD88,A0A329RDF9,A0A329RE53,A0A329RE74,A0A329REA0,A0A329REA5,A0A329REI4,A0A329REU5,A0A329RF56,A0A329RFB3,A0A329RFI5,A0A329RFK1,A0A329RFU8,A0A329RG70,A0A329RG81,A0A329RGI4,A0A329RGJ3,A0A329RGJ4,A0A329RGQ7,A0A329RGT1,A0A329RGU1,A0A329RGZ2,A0A329RH06,A0A…
GO Process	GO:1901360	Organic cyclic compound metabolic process	672	A0A329R7E7,A0A329R8K2,A0A329RB50,A0A329RBC9,A0A329RBF2,A0A329RBU5,A0A329RBW3,A0A329RCE0,A0A329RDD1,A0A329RDF9,A0A329RDM6,A0A329RE74,A0A329REI4,A0A329RET4,A0A329REU5,A0A329REW4,A0A329RF56,A0A329RFB3,A0A329RFQ2,A0A329RFU8,A0A329RFW4,A0A329RG56,A0A329RG81,A0A329RG90,A0A329RG91,A0A329RGB8,A0A329RGG2,A0A329RGI2,A0A329RGJ4,A0A329RGT1,A0A329RGY1,A0A329RGZ2,A0A329RH06,A0A329RH55,A0A329RHH8,A0A329RHI7,A0A…
GO Process	GO:1901576	Organic substance biosynthetic process	663	A0A329R8K2,A0A329R9A9,A0A329R9E2,A0A329RA91,A0A329RAB4,A0A329RAC1,A0A329RAV3,A0A329RAY9,A0A329RBC9,A0A329RBF2,A0A329RBW3,A0A329RCE0,A0A329RCL3,A0A329RDF9,A0A329RE53,A0A329RE74,A0A329REA0,A0A329REA5,A0A329REI4,A0A329REU5,A0A329RF56,A0A329RFB3,A0A329RFI5,A0A329RFK1,A0A329RFU8,A0A329RG70,A0A329RG81,A0A329RGI4,A0A329RGJ3,A0A329RGJ4,A0A329RGQ7,A0A329RGT1,A0A329RGU1,A0A329RGZ2,A0A329RH06,A0A329RHH8,A0A…
GO Process	GO:0006725	Cellular aromatic compound metabolic process	645	A0A329R7E7,A0A329R8K2,A0A329RB50,A0A329RBC9,A0A329RBF2,A0A329RBU5,A0A329RBW3,A0A329RCE0,A0A329RDD1,A0A329RDF9,A0A329RDM6,A0A329RE74,A0A329REI4,A0A329RET4,A0A329REU5,A0A329REW4,A0A329RF56,A0A329RFB3,A0A329RFQ2,A0A329RFU8,A0A329RFW4,A0A329RG56,A0A329RG81,A0A329RG90,A0A329RG91,A0A329RGB8,A0A329RGG2,A0A329RGI2,A0A329RGJ4,A0A329RGT1,A0A329RGY1,A0A329RGZ2,A0A329RH06,A0A329RH55,A0A329RHH8,A0A329RHI7,A0A…
GO Process	GO:0046483	Heterocycle metabolic process	641	A0A329R7E7,A0A329R8K2,A0A329RB50,A0A329RBC9,A0A329RBF2,A0A329RBU5,A0A329RBW3,A0A329RCE0,A0A329RDD1,A0A329RDF9,A0A329RDM6,A0A329RE74,A0A329REI4,A0A329RET4,A0A329REU5,A0A329REW4,A0A329RF56,A0A329RFB3,A0A329RFQ2,A0A329RFU8,A0A329RFW4,A0A329RG56,A0A329RG81,A0A329RG90,A0A329RG91,A0A329RGB8,A0A329RGG2,A0A329RGI2,A0A329RGJ4,A0A329RGT1,A0A329RGY1,A0A329RGZ2,A0A329RH06,A0A329RH55,A0A329RHH8,A0A329RHI7,A0A…
GO Process	GO:0044249	Cellular biosynthetic process	638	A0A329R8K2,A0A329R9A9,A0A329R9E2,A0A329RA91,A0A329RAB4,A0A329RAC1,A0A329RAV3,A0A329RAY9,A0A329RBC9,A0A329RBF2,A0A329RBW3,A0A329RCE0,A0A329RCL3,A0A329RD88,A0A329RDF9,A0A329RE53,A0A329RE74,A0A329REA0,A0A329REA5,A0A329REI4,A0A329REU5,A0A329RF56,A0A329RFB3,A0A329RFI5,A0A329RFK1,A0A329RFU8,A0A329RG70,A0A329RG81,A0A329RGI4,A0A329RGJ3,A0A329RGJ4,A0A329RGQ7,A0A329RGT1,A0A329RGU1,A0A329RGZ2,A0A329RH06,A0A…
GO Process	GO:0071840	Cellular component organization or biogenesis	628	A0A329R5K6,A0A329R7G7,A0A329R7Z2,A0A329R959,A0A329R9A4,A0A329RB34,A0A329RCE0,A0A329RCY1,A0A329RDD1,A0A329RDD3,A0A329RDJ7,A0A329RDM2,A0A329RDS3,A0A329RDV7,A0A329RDX2,A0A329RDZ0,A0A329RE11,A0A329RE28,A0A329RE74,A0A329REF2,A0A329REG5,A0A329RET4,A0A329REV0,A0A329RFE8,A0A329RFQ2,A0A329RFQ6,A0A329RFS5,A0A329RG90,A0A329RG91,A0A329RGB8,A0A329RGJ3,A0A329RGX2,A0A329RH06,A0A329RH20,A0A329RH74,A0A329RHE2,A0A…
GO Process	GO:0050794	Regulation of cellular process	601	A0A329R5V8,A0A329R7F5,A0A329R8N7,A0A329R8T7,A0A329RA61,A0A329RAI1,A0A329RC00,A0A329RCE0,A0A329RCW4,A0A329RD88,A0A329RDD1,A0A329RDP2,A0A329RDZ0,A0A329RE64,A0A329RE98,A0A329REA5,A0A329REF2,A0A329RES7,A0A329RF95,A0A329RFE3,A0A329RFJ0,A0A329RFQ6,A0A329RFU1,A0A329RGA3,A0A329RGB6,A0A329RGJ3,A0A329RH30,A0A329RH74,A0A329RH87,A0A329RHJ4,A0A329RHL0,A0A329RI15,A0A329RI49,A0A329RI99,A0A329RIK4,A0A329RIP5,A0A…
GO Process	GO:0051179	Localization	592	A0A329R7G7,A0A329R7M1,A0A329R7Z2,A0A329R845,A0A329R9M1,A0A329R9Q7,A0A329R9W5,A0A329RAJ3,A0A329RAN8,A0A329RAP6,A0A329RAV5,A0A329RB34,A0A329RBI8,A0A329RBT7,A0A329RBW3,A0A329RCE2,A0A329RCM1,A0A329RCY1,A0A329RD70,A0A329RDD3,A0A329RDJ7,A0A329RDS3,A0A329RDX2,A0A329RDY6,A0A329RDZ0,A0A329RE28,A0A329REF1,A0A329REL1,A0A329REM1,A0A329RET3,A0A329RF00,A0A329RF65,A0A329RFQ6,A0A329RFS5,A0A329RG05,A0A329RG09,A0A…
GO Process	GO:0006139	Nucleobase-containing compound metabolic process	586	A0A329R7E7,A0A329R8K2,A0A329RB50,A0A329RBC9,A0A329RBF2,A0A329RBU5,A0A329RBW3,A0A329RCE0,A0A329RDD1,A0A329RDM6,A0A329RE74,A0A329RET4,A0A329REW4,A0A329RF56,A0A329RFB3,A0A329RFQ2,A0A329RFW4,A0A329RG56,A0A329RG90,A0A329RG91,A0A329RGB8,A0A329RGG2,A0A329RGI2,A0A329RGJ4,A0A329RGT1,A0A329RGY1,A0A329RGZ2,A0A329RH06,A0A329RH55,A0A329RHI7,A0A329RHM1,A0A329RHT3,A0A329RHZ7,A0A329RI35,A0A329RIJ6,A0A329RIQ5,A0A…
GO Process	GO:0051234	Establishment of localization	565	A0A329R7G7,A0A329R7M1,A0A329R7Z2,A0A329R845,A0A329R9M1,A0A329R9Q7,A0A329R9W5,A0A329RAJ3,A0A329RAN8,A0A329RAP6,A0A329RAV5,A0A329RB34,A0A329RBI8,A0A329RBT7,A0A329RBW3,A0A329RCE2,A0A329RCM1,A0A329RD70,A0A329RDD3,A0A329RDJ7,A0A329RDS3,A0A329RDX2,A0A329RDZ0,A0A329RE28,A0A329REF1,A0A329REL1,A0A329REM1,A0A329RET3,A0A329RF00,A0A329RF65,A0A329RFQ6,A0A329RFS5,A0A329RG05,A0A329RG09,A0A329RG59,A0A329RGA3,A0A…
GO Process	GO:0006810	Transport	560	A0A329R7G7,A0A329R7M1,A0A329R7Z2,A0A329R845,A0A329R9M1,A0A329R9Q7,A0A329R9W5,A0A329RAJ3,A0A329RAN8,A0A329RAP6,A0A329RAV5,A0A329RB34,A0A329RBI8,A0A329RBT7,A0A329RBW3,A0A329RCE2,A0A329RCM1,A0A329RD70,A0A329RDD3,A0A329RDJ7,A0A329RDS3,A0A329RDX2,A0A329RDZ0,A0A329RE28,A0A329REF1,A0A329REL1,A0A329REM1,A0A329RET3,A0A329RF00,A0A329RF65,A0A329RFQ6,A0A329RFS5,A0A329RG05,A0A329RG09,A0A329RG59,A0A329RGA3,A0A…
GO Process	GO:0010467	Gene expression	533	A0A329R9E2,A0A329RAV3,A0A329RB50,A0A329RBF2,A0A329RBU5,A0A329RCE0,A0A329RDM6,A0A329RE74,A0A329REA5,A0A329RET4,A0A329RF56,A0A329RFB3,A0A329RFI5,A0A329RFQ2,A0A329RFW4,A0A329RG56,A0A329RG90,A0A329RG91,A0A329RGI2,A0A329RGJ3,A0A329RGJ4,A0A329RGU1,A0A329RH06,A0A329RH47,A0A329RH55,A0A329RHI7,A0A329RHK4,A0A329RHM1,A0A329RHT3,A0A329RHZ7,A0A329RI77,A0A329RIQ5,A0A329RIT3,A0A329RIX5,A0A329RJ58,A0A329RJ88,A0A…
GO Process	GO:0043412	Macromolecule modification	516	A0A329R5V8,A0A329R7F5,A0A329RA61,A0A329RAC1,A0A329RBQ0,A0A329RBU5,A0A329RCA8,A0A329RCE0,A0A329RCW4,A0A329RD88,A0A329RDD1,A0A329RDM6,A0A329RDP2,A0A329RE28,A0A329RF67,A0A329RF95,A0A329RFK1,A0A329RFQ2,A0A329RG13,A0A329RG24,A0A329RG56,A0A329RG68,A0A329RG70,A0A329RG90,A0A329RH06,A0A329RH30,A0A329RH74,A0A329RHE3,A0A329RHH6,A0A329RHJ4,A0A329RHT3,A0A329RHU7,A0A329RI15,A0A329RI37,A0A329RI99,A0A329RID9,A0A…
GO Process	GO:0016043	Cellular component organization	502	A0A329R5K6,A0A329R7G7,A0A329R7Z2,A0A329R959,A0A329R9A4,A0A329RB34,A0A329RCE0,A0A329RCY1,A0A329RDD1,A0A329RDD3,A0A329RDJ7,A0A329RDM2,A0A329RDS3,A0A329RDV7,A0A329RDX2,A0A329RDZ0,A0A329RE11,A0A329RE28,A0A329REF2,A0A329REG5,A0A329REV0,A0A329RFE8,A0A329RFQ2,A0A329RFQ6,A0A329RFS5,A0A329RGB8,A0A329RGJ3,A0A329RGX2,A0A329RH06,A0A329RH20,A0A329RH74,A0A329RHH5,A0A329RHZ7,A0A329RI13,A0A329RI50,A0A329RI97,A0A…
GO Process	GO:0044281	Small molecule metabolic process	453	A0A329R6C9,A0A329R7E7,A0A329R899,A0A329R8K2,A0A329R9A9,A0A329RA91,A0A329RAB4,A0A329RAY9,A0A329RBF2,A0A329RBW3,A0A329RCL3,A0A329RCY7,A0A329RE53,A0A329REA0,A0A329REI4,A0A329REU5,A0A329RF37,A0A329RF56,A0A329RFB3,A0A329RFU8,A0A329RGQ7,A0A329RGT1,A0A329RGZ2,A0A329RH72,A0A329RHH8,A0A329RHI7,A0A329RHW4,A0A329RIH7,A0A329RIJ6,A0A329RIQ5,A0A329RIU6,A0A329RIU9,A0A329RIX5,A0A329RJ30,A0A329RJ73,A0A329RJC5,A0A…
GO Process	GO:0090304	Nucleic acid metabolic process	450	A0A329RB50,A0A329RBC9,A0A329RBF2,A0A329RBU5,A0A329RCE0,A0A329RDD1,A0A329RDM6,A0A329RE74,A0A329RET4,A0A329REW4,A0A329RF56,A0A329RFB3,A0A329RFQ2,A0A329RFW4,A0A329RG56,A0A329RG90,A0A329RG91,A0A329RGB8,A0A329RGG2,A0A329RGI2,A0A329RGJ4,A0A329RGY1,A0A329RH06,A0A329RH55,A0A329RHI7,A0A329RHM1,A0A329RHT3,A0A329RHZ7,A0A329RI35,A0A329RIQ5,A0A329RIX5,A0A329RJL4,A0A329RJM5,A0A329RJP0,A0A329RJR8,A0A329RK67,A0A…
GO Process	GO:0006793	Phosphorus metabolic process	447	A0A329R5V8,A0A329R7E7,A0A329R7F5,A0A329R8K2,A0A329R9F3,A0A329RA61,A0A329RAC1,A0A329RAV3,A0A329RBW3,A0A329RCA8,A0A329RCW4,A0A329RDP2,A0A329RE28,A0A329RE65,A0A329REI4,A0A329RF95,A0A329RFZ2,A0A329RGQ7,A0A329RGT1,A0A329RGZ2,A0A329RH06,A0A329RH30,A0A329RHE3,A0A329RHH9,A0A329RHJ4,A0A329RI15,A0A329RIJ6,A0A329RIS9,A0A329RIU9,A0A329RJ30,A0A329RJ54,A0A329RJC5,A0A329RJG1,A0A329RJL1,A0A329RJL8,A0A329RJS0,A0A…
GO Process	GO:0006464	Cellular protein modification process	447	A0A329R5V8,A0A329R7F5,A0A329RA61,A0A329RAC1,A0A329RBQ0,A0A329RCA8,A0A329RCE0,A0A329RCW4,A0A329RD88,A0A329RDD1,A0A329RDP2,A0A329RE28,A0A329RF67,A0A329RF95,A0A329RFK1,A0A329RFQ2,A0A329RG13,A0A329RG24,A0A329RG56,A0A329RG68,A0A329RG70,A0A329RH06,A0A329RH30,A0A329RH74,A0A329RHE3,A0A329RHH6,A0A329RHJ4,A0A329RHU7,A0A329RI15,A0A329RI99,A0A329RID9,A0A329RIP5,A0A329RIS9,A0A329RIU2,A0A329RJT2,A0A329RK62,A0A…
GO Process	GO:0006796	Phosphate-containing compound metabolic process	439	A0A329R5V8,A0A329R7E7,A0A329R7F5,A0A329R8K2,A0A329R9F3,A0A329RA61,A0A329RAC1,A0A329RAV3,A0A329RBW3,A0A329RCA8,A0A329RCW4,A0A329RDP2,A0A329RE28,A0A329RE65,A0A329REI4,A0A329RF95,A0A329RFZ2,A0A329RGQ7,A0A329RGT1,A0A329RGZ2,A0A329RH06,A0A329RH30,A0A329RHE3,A0A329RHH9,A0A329RHJ4,A0A329RI15,A0A329RIJ6,A0A329RIS9,A0A329RIU9,A0A329RJ30,A0A329RJ54,A0A329RJC5,A0A329RJG1,A0A329RJL1,A0A329RJL8,A0A329RJS0,A0A…
GO Process	GO:1901566	Organonitrogen compound biosynthetic process	422	A0A329R9E2,A0A329RAC1,A0A329RBF2,A0A329RBW3,A0A329RE74,A0A329REA0,A0A329REA5,A0A329REI4,A0A329REU5,A0A329RF56,A0A329RFB3,A0A329RFI5,A0A329RFK1,A0A329RFU8,A0A329RG70,A0A329RGI4,A0A329RGJ3,A0A329RGQ7,A0A329RGU1,A0A329RGZ2,A0A329RHH8,A0A329RHH9,A0A329RHI7,A0A329RHW4,A0A329RI77,A0A329RIH7,A0A329RIQ5,A0A329RIT3,A0A329RIU6,A0A329RIU9,A0A329RIX5,A0A329RJ58,A0A329RJ88,A0A329RJC5,A0A329RJE6,A0A329RK50,A0A…
GO Process	GO:0044271	Cellular nitrogen compound biosynthetic process	378	A0A329R8K2,A0A329R9E2,A0A329RBF2,A0A329RBW3,A0A329RCE0,A0A329RE74,A0A329REA0,A0A329REA5,A0A329REI4,A0A329RF56,A0A329RFB3,A0A329RFI5,A0A329RFU8,A0A329RGI4,A0A329RGJ3,A0A329RGJ4,A0A329RGU1,A0A329RGZ2,A0A329RH06,A0A329RHH8,A0A329RHI7,A0A329RHW4,A0A329RI77,A0A329RIQ5,A0A329RIT3,A0A329RIU9,A0A329RIX5,A0A329RJ30,A0A329RJ58,A0A329RJ88,A0A329RJC5,A0A329RJS0,A0A329RK02,A0A329RK55,A0A329RK67,A0A329RKQ3,A0A…
GO Process	GO:0016070	RNA metabolic process	373	A0A329RB50,A0A329RBF2,A0A329RBU5,A0A329RCE0,A0A329RDM6,A0A329RE74,A0A329RET4,A0A329RF56,A0A329RFB3,A0A329RFQ2,A0A329RFW4,A0A329RG56,A0A329RG90,A0A329RG91,A0A329RGI2,A0A329RGJ4,A0A329RGY1,A0A329RH06,A0A329RH55,A0A329RHI7,A0A329RHM1,A0A329RHT3,A0A329RHZ7,A0A329RIQ5,A0A329RIX5,A0A329RJL4,A0A329RJP0,A0A329RJR8,A0A329RK67,A0A329RK81,A0A329RK92,A0A329RKW2,A0A329RKZ2,A0A329RL42,A0A329RL62,A0A329RLB0,A0A…
GO Process	GO:0055114	Oxidation-reduction process	368	A0A329R6C9,A0A329R9A9,A0A329RA91,A0A329RAB4,A0A329RAI1,A0A329RAY9,A0A329RC00,A0A329RC42,A0A329RC61,A0A329RCL3,A0A329RD62,A0A329RDF9,A0A329REB4,A0A329RET6,A0A329RF06,A0A329RF37,A0A329RFU8,A0A329RG81,A0A329RGW6,A0A329RHL0,A0A329RHT1,A0A329RHW5,A0A329RI54,A0A329RJ73,A0A329RJE6,A0A329RJG6,A0A329RJH8,A0A329RJH9,A0A329RJL1,A0A329RK46,A0A329RKF3,A0A329RKI6,A0A329RKR7,A0A329RLF8,A0A329RLJ2,A0A329RM70,A0A…
GO Process	GO:0009056	Catabolic process	366	A0A329R5K6,A0A329R7E7,A0A329R7M1,A0A329R7Q0,A0A329R8K2,A0A329R959,A0A329R9A4,A0A329RBF3,A0A329RBQ0,A0A329RCV2,A0A329RDV7,A0A329REG5,A0A329RGE2,A0A329RGY1,A0A329RHH6,A0A329RHW3,A0A329RHW5,A0A329RIB4,A0A329RIJ6,A0A329RIM5,A0A329RIP5,A0A329RIQ6,A0A329RIS5,A0A329RIU2,A0A329RIU9,A0A329RIW2,A0A329RJ30,A0A329RJ83,A0A329RJA1,A0A329RJG6,A0A329RJL4,A0A329RJL9,A0A329RJS0,A0A329RJV4,A0A329RK62,A0A329RKL7,A0A…
GO Process	GO:0019222	Regulation of metabolic process	348	A0A329RCE0,A0A329RD88,A0A329RDD1,A0A329REA5,A0A329REF2,A0A329RES7,A0A329RFE3,A0A329RFJ0,A0A329RGJ3,A0A329RGY1,A0A329RH74,A0A329RI49,A0A329RI99,A0A329RIU2,A0A329RJL3,A0A329RJL4,A0A329RK62,A0A329RKX7,A0A329RL66,A0A329RLD1,A0A329RLF2,A0A329RLN2,A0A329RLN5,A0A329RLQ6,A0A329RLR2,A0A329RLV6,A0A329RM96,A0A329RMC8,A0A329RMK5,A0A329RMR9,A0A329RMU1,A0A329RN56,A0A329RNA6,A0A329RNG0,A0A329RNL0,A0A329RP63,A0A…
GO Process	GO:1901575	Organic substance catabolic process	340	A0A329R5K6,A0A329R7E7,A0A329R7M1,A0A329R7Q0,A0A329R8K2,A0A329R959,A0A329R9A4,A0A329RBF3,A0A329RBQ0,A0A329RCV2,A0A329RDV7,A0A329REG5,A0A329RGE2,A0A329RGY1,A0A329RHH6,A0A329RHW3,A0A329RIB4,A0A329RIJ6,A0A329RIM5,A0A329RIP5,A0A329RIQ6,A0A329RIS5,A0A329RIU2,A0A329RIU9,A0A329RIW2,A0A329RJ30,A0A329RJ83,A0A329RJA1,A0A329RJG6,A0A329RJL4,A0A329RJL9,A0A329RJS0,A0A329RK62,A0A329RKL7,A0A329RL19,A0A329RL39,A0A…
GO Process	GO:0050896	Response to stimulus	337	A0A329R5V8,A0A329R7F5,A0A329R8B8,A0A329RA61,A0A329RBC9,A0A329RCW4,A0A329RDD1,A0A329RDF9,A0A329RE98,A0A329RES7,A0A329RF06,A0A329RF95,A0A329RFQ2,A0A329RFR7,A0A329RG81,A0A329RGB6,A0A329RGE5,A0A329RGG2,A0A329RGI4,A0A329RH06,A0A329RH87,A0A329RHJ4,A0A329RHT1,A0A329RHW5,A0A329RI15,A0A329RIS9,A0A329RIU2,A0A329RK62,A0A329RKI6,A0A329RLE8,A0A329RLI4,A0A329RLK0,A0A329RLN0,A0A329RLN3,A0A329RLN5,A0A329RLS3,A0A…
GO Process	GO:0009059	Macromolecule biosynthetic process	336	A0A329R9E2,A0A329RAC1,A0A329RBC9,A0A329RBF2,A0A329RCE0,A0A329RE74,A0A329REA5,A0A329RF56,A0A329RFB3,A0A329RFI5,A0A329RFK1,A0A329RG70,A0A329RGJ3,A0A329RGJ4,A0A329RGU1,A0A329RH06,A0A329RHI7,A0A329RI77,A0A329RIQ5,A0A329RIR2,A0A329RIT3,A0A329RIX5,A0A329RJ58,A0A329RJ88,A0A329RJM5,A0A329RK67,A0A329RKQ3,A0A329RKW2,A0A329RKZ2,A0A329RL66,A0A329RLC4,A0A329RLD1,A0A329RLF3,A0A329RLH3,A0A329RLN2,A0A329RLV5,A0A…
GO Process	GO:0034645	Cellular macromolecule biosynthetic process	335	A0A329R9E2,A0A329RAC1,A0A329RBC9,A0A329RBF2,A0A329RCE0,A0A329RE74,A0A329REA5,A0A329RF56,A0A329RFB3,A0A329RFI5,A0A329RFK1,A0A329RG70,A0A329RGJ3,A0A329RGJ4,A0A329RGU1,A0A329RH06,A0A329RHI7,A0A329RI77,A0A329RIQ5,A0A329RIR2,A0A329RIT3,A0A329RIX5,A0A329RJ58,A0A329RJ88,A0A329RJM5,A0A329RK67,A0A329RKQ3,A0A329RKW2,A0A329RKZ2,A0A329RL66,A0A329RLC4,A0A329RLD1,A0A329RLF3,A0A329RLH3,A0A329RLN2,A0A329RLV5,A0A…
GO Process	GO:0060255	Regulation of macromolecule metabolic process	334	A0A329RCE0,A0A329RD88,A0A329RDD1,A0A329REA5,A0A329REF2,A0A329RES7,A0A329RFE3,A0A329RFJ0,A0A329RGJ3,A0A329RGY1,A0A329RH74,A0A329RI49,A0A329RI99,A0A329RIU2,A0A329RJL3,A0A329RJL4,A0A329RK62,A0A329RKX7,A0A329RL66,A0A329RLD1,A0A329RLF2,A0A329RLN2,A0A329RLN5,A0A329RLQ6,A0A329RLR2,A0A329RLV6,A0A329RM96,A0A329RMC8,A0A329RMK5,A0A329RMR9,A0A329RMU1,A0A329RN56,A0A329RNA6,A0A329RNG0,A0A329RP63,A0A329RPF5,A0A…
GO Process	GO:0071702	Organic substance transport	334	A0A329R7M1,A0A329R845,A0A329RAJ3,A0A329RAP6,A0A329RAV5,A0A329RBI8,A0A329RD70,A0A329RDJ7,A0A329RDS3,A0A329RDX2,A0A329RDZ0,A0A329RE28,A0A329REL1,A0A329RF65,A0A329RFS5,A0A329RG09,A0A329RGA3,A0A329RGD8,A0A329RGG1,A0A329RGP3,A0A329RH47,A0A329RH87,A0A329RH92,A0A329RHE2,A0A329RIJ7,A0A329RIQ8,A0A329RJ92,A0A329RJJ9,A0A329RJK8,A0A329RK95,A0A329RKS8,A0A329RKV9,A0A329RL72,A0A329RLC9,A0A329RLE8,A0A329RLK6,A0A…
GO Process	GO:0006996	Organelle organization	330	A0A329R7G7,A0A329R7Z2,A0A329RB34,A0A329RCE0,A0A329RCY1,A0A329RDD1,A0A329RDD3,A0A329RDJ7,A0A329RDM2,A0A329RDS3,A0A329RDZ0,A0A329RE11,A0A329RE28,A0A329REF2,A0A329REV0,A0A329RFQ6,A0A329RFS5,A0A329RGB8,A0A329RGX2,A0A329RH06,A0A329RH74,A0A329RHH5,A0A329RI13,A0A329RI99,A0A329RIQ8,A0A329RIT3,A0A329RIZ6,A0A329RJB7,A0A329RJM5,A0A329RJN7,A0A329RK17,A0A329RK62,A0A329RKW3,A0A329RL92,A0A329RLC9,A0A329RLD8,A0A…
GO Process	GO:0044085	Cellular component biogenesis	295	A0A329RDD1,A0A329RDM2,A0A329RDV7,A0A329RE74,A0A329RET4,A0A329RFQ2,A0A329RG90,A0A329RG91,A0A329RGJ3,A0A329RHE2,A0A329RHT3,A0A329RHZ7,A0A329RI13,A0A329RI97,A0A329RIR2,A0A329RIT3,A0A329RIZ6,A0A329RJB7,A0A329RK62,A0A329RK67,A0A329RK81,A0A329RL62,A0A329RLV6,A0A329RMB0,A0A329RMK5,A0A329RMP2,A0A329RMR9,A0A329RMW4,A0A329RN62,A0A329RP24,A0A329RPK5,A0A329RPN3,A0A329RQ78,A0A329RQ81,A0A329RQE2,A0A329RQJ5,A0A…
GO Process	GO:0031323	Regulation of cellular metabolic process	294	A0A329RCE0,A0A329RD88,A0A329RDD1,A0A329REA5,A0A329REF2,A0A329RES7,A0A329RFE3,A0A329RFJ0,A0A329RGJ3,A0A329RH74,A0A329RI49,A0A329RI99,A0A329RIU2,A0A329RJL3,A0A329RK62,A0A329RKX7,A0A329RL66,A0A329RLD1,A0A329RLF2,A0A329RLN2,A0A329RLN5,A0A329RLQ6,A0A329RLR2,A0A329RM96,A0A329RMC8,A0A329RMK5,A0A329RMU1,A0A329RN56,A0A329RNA6,A0A329RNG0,A0A329RNL0,A0A329RP63,A0A329RPF5,A0A329RPS5,A0A329RPW4,A0A329RPZ5,A0A…
GO Process	GO:0071705	Nitrogen compound transport	291	A0A329R7M1,A0A329R845,A0A329RAP6,A0A329RAV5,A0A329RDJ7,A0A329RDS3,A0A329RDX2,A0A329RDZ0,A0A329RE28,A0A329REL1,A0A329RF65,A0A329RFS5,A0A329RG09,A0A329RGA3,A0A329RGD8,A0A329RGG1,A0A329RGP3,A0A329RH47,A0A329RH87,A0A329RHE2,A0A329RIQ8,A0A329RJ92,A0A329RJK8,A0A329RK95,A0A329RKV9,A0A329RL72,A0A329RLC9,A0A329RLE8,A0A329RLK6,A0A329RLZ0,A0A329RM05,A0A329RMN6,A0A329RMP2,A0A329RMW3,A0A329RN73,A0A329RN93,A0A…
GO Process	GO:0051171	Regulation of nitrogen compound metabolic process	284	A0A329RCE0,A0A329RD88,A0A329RDD1,A0A329REA5,A0A329REF2,A0A329RES7,A0A329RFE3,A0A329RFJ0,A0A329RGJ3,A0A329RH74,A0A329RI49,A0A329RI99,A0A329RIU2,A0A329RJL3,A0A329RK62,A0A329RKX7,A0A329RL66,A0A329RLD1,A0A329RLF2,A0A329RLN2,A0A329RLQ6,A0A329RLR2,A0A329RM96,A0A329RMC8,A0A329RMK5,A0A329RMU1,A0A329RN56,A0A329RNA6,A0A329RNG0,A0A329RP63,A0A329RPF5,A0A329RPS5,A0A329RPW4,A0A329RPZ5,A0A329RQ61,A0A329RQR8,A0A…
GO Process	GO:0080090	Regulation of primary metabolic process	284	A0A329RCE0,A0A329RD88,A0A329RDD1,A0A329REA5,A0A329REF2,A0A329RES7,A0A329RFE3,A0A329RFJ0,A0A329RGJ3,A0A329RH74,A0A329RI49,A0A329RI99,A0A329RIU2,A0A329RJL3,A0A329RK62,A0A329RKX7,A0A329RL66,A0A329RLD1,A0A329RLF2,A0A329RLN2,A0A329RLQ6,A0A329RLR2,A0A329RM96,A0A329RMC8,A0A329RMK5,A0A329RMU1,A0A329RN56,A0A329RNA6,A0A329RNG0,A0A329RP63,A0A329RPF5,A0A329RPS5,A0A329RPW4,A0A329RPZ5,A0A329RQ61,A0A329RQR8,A0A…
GO Process	GO:0006082	Organic acid metabolic process	283	A0A329R7E7,A0A329R9A9,A0A329RA91,A0A329RAB4,A0A329RAY9,A0A329RBF2,A0A329RCL3,A0A329REA0,A0A329REI4,A0A329REU5,A0A329RF37,A0A329RF56,A0A329RFB3,A0A329RGQ7,A0A329RH72,A0A329RHH8,A0A329RHI7,A0A329RIH7,A0A329RIJ6,A0A329RIQ5,A0A329RIU6,A0A329RIU9,A0A329RIX5,A0A329RJ73,A0A329RJE4,A0A329RJE6,A0A329RJG6,A0A329RKW2,A0A329RKZ2,A0A329RL04,A0A329RL19,A0A329RL39,A0A329RLH3,A0A329RLH8,A0A329RM70,A0A329RMC6,A0A…
GO Process	GO:0051641	Cellular localization	283	A0A329R7G7,A0A329R7M1,A0A329R7Z2,A0A329RB34,A0A329RCY1,A0A329RDD3,A0A329RDJ7,A0A329RDS3,A0A329RDX2,A0A329RDY6,A0A329RDZ0,A0A329RE28,A0A329RF65,A0A329RFS5,A0A329RGA3,A0A329RGD8,A0A329RGP3,A0A329RGW7,A0A329RH47,A0A329RH87,A0A329RHA3,A0A329RHE2,A0A329RIQ8,A0A329RJI8,A0A329RJN7,A0A329RK62,A0A329RK95,A0A329RKV9,A0A329RLC9,A0A329RLD8,A0A329RLK6,A0A329RLZ0,A0A329RM05,A0A329RMP2,A0A329RMW3,A0A329RN93,A0A…
GO Process	GO:0033036	Macromolecule localization	283	A0A329R7M1,A0A329RDJ7,A0A329RDS3,A0A329RDX2,A0A329RDZ0,A0A329RE28,A0A329RF65,A0A329RFS5,A0A329RGA3,A0A329RGD8,A0A329RGP3,A0A329RH47,A0A329RH87,A0A329RHE2,A0A329RIJ7,A0A329RIQ8,A0A329RJJ9,A0A329RK62,A0A329RK95,A0A329RKS8,A0A329RKV9,A0A329RLC9,A0A329RLK6,A0A329RLZ0,A0A329RM05,A0A329RMN6,A0A329RMP2,A0A329RMW3,A0A329RN73,A0A329RN93,A0A329RNI7,A0A329RNX0,A0A329RPG6,A0A329RPZ6,A0A329RQ18,A0A329RQ81,A0A…
GO Process	GO:0043436	Oxoacid metabolic process	281	A0A329R7E7,A0A329R9A9,A0A329RA91,A0A329RAB4,A0A329RAY9,A0A329RBF2,A0A329RCL3,A0A329REA0,A0A329REI4,A0A329REU5,A0A329RF37,A0A329RF56,A0A329RFB3,A0A329RGQ7,A0A329RH72,A0A329RHH8,A0A329RHI7,A0A329RIH7,A0A329RIJ6,A0A329RIQ5,A0A329RIU6,A0A329RIU9,A0A329RIX5,A0A329RJ73,A0A329RJE4,A0A329RJE6,A0A329RJG6,A0A329RKW2,A0A329RKZ2,A0A329RL04,A0A329RL19,A0A329RL39,A0A329RLH3,A0A329RLH8,A0A329RM70,A0A329RMC6,A0A…
GO Process	GO:0044248	Cellular catabolic process	280	A0A329R7M1,A0A329R7Q0,A0A329R8K2,A0A329RBF3,A0A329RCV2,A0A329RDV7,A0A329RGY1,A0A329RHH6,A0A329RHW3,A0A329RHW5,A0A329RIP5,A0A329RIS5,A0A329RIU2,A0A329RIU9,A0A329RIW2,A0A329RJ30,A0A329RJ83,A0A329RJA1,A0A329RJG6,A0A329RJL4,A0A329RJL9,A0A329RJS0,A0A329RK62,A0A329RL19,A0A329RL39,A0A329RLM8,A0A329RLN3,A0A329RLX7,A0A329RM71,A0A329RMR9,A0A329RMS4,A0A329RNF7,A0A329RNG9,A0A329RNY8,A0A329RPQ6,A0A329RQ11,A0A…
GO Process	GO:0019752	Carboxylic acid metabolic process	279	A0A329R7E7,A0A329R9A9,A0A329RA91,A0A329RAB4,A0A329RAY9,A0A329RBF2,A0A329RCL3,A0A329REA0,A0A329REI4,A0A329REU5,A0A329RF37,A0A329RF56,A0A329RFB3,A0A329RGQ7,A0A329RH72,A0A329RHH8,A0A329RHI7,A0A329RIH7,A0A329RIJ6,A0A329RIQ5,A0A329RIU6,A0A329RIU9,A0A329RIX5,A0A329RJ73,A0A329RJE4,A0A329RJE6,A0A329RJG6,A0A329RKW2,A0A329RKZ2,A0A329RL04,A0A329RL19,A0A329RL39,A0A329RLH3,A0A329RLH8,A0A329RM70,A0A329RMC6,A0A…
GO Process	GO:0043603	Cellular amide metabolic process	273	A0A329R9E2,A0A329RBF2,A0A329RE74,A0A329REA0,A0A329REA5,A0A329REI4,A0A329REP6,A0A329RF56,A0A329RFB3,A0A329RFI5,A0A329RG54,A0A329RGI4,A0A329RGJ3,A0A329RGT1,A0A329RGU1,A0A329RH47,A0A329RHI7,A0A329RHN8,A0A329RI77,A0A329RIQ5,A0A329RIT3,A0A329RIU6,A0A329RIX5,A0A329RJ44,A0A329RJ58,A0A329RJ88,A0A329RK15,A0A329RK67,A0A329RKQ3,A0A329RKW2,A0A329RKZ2,A0A329RL04,A0A329RL66,A0A329RLC4,A0A329RLD1,A0A329RLH3,A0A…
GO Process	GO:0006396	RNA processing	255	A0A329RB50,A0A329RBU5,A0A329RDM6,A0A329RE74,A0A329RET4,A0A329RFQ2,A0A329RFW4,A0A329RG56,A0A329RG90,A0A329RG91,A0A329RGI2,A0A329RH55,A0A329RHM1,A0A329RHT3,A0A329RHZ7,A0A329RJP0,A0A329RK67,A0A329RK81,A0A329RK92,A0A329RL42,A0A329RL62,A0A329RLB0,A0A329RLF0,A0A329RM41,A0A329RMB0,A0A329RMR9,A0A329RMW4,A0A329RN68,A0A329RP24,A0A329RPN3,A0A329RPR4,A0A329RPT1,A0A329RQ26,A0A329RQ78,A0A329RQE2,A0A329RQG1,A0A…
GO Process	GO:0010468	Regulation of gene expression	253	A0A329RCE0,A0A329RD88,A0A329RDD1,A0A329REA5,A0A329REF2,A0A329RFJ0,A0A329RGJ3,A0A329RGY1,A0A329RH74,A0A329RI49,A0A329RI99,A0A329RJL3,A0A329RJL4,A0A329RKX7,A0A329RL66,A0A329RLD1,A0A329RLF2,A0A329RLN2,A0A329RLQ6,A0A329RLR2,A0A329RLV6,A0A329RM96,A0A329RMC8,A0A329RMK5,A0A329RMR9,A0A329RN56,A0A329RNA6,A0A329RNG0,A0A329RP63,A0A329RPF5,A0A329RPS5,A0A329RPW4,A0A329RPZ5,A0A329RQU4,A0A329RQV2,A0A329RR78,A0A…
GO Process	GO:0008104	Protein localization	252	A0A329R7M1,A0A329RDJ7,A0A329RDS3,A0A329RDX2,A0A329RDZ0,A0A329RE28,A0A329RF65,A0A329RFS5,A0A329RGA3,A0A329RGD8,A0A329RGP3,A0A329RH47,A0A329RH87,A0A329RHE2,A0A329RIQ8,A0A329RK62,A0A329RK95,A0A329RKV9,A0A329RLC9,A0A329RLK6,A0A329RLZ0,A0A329RM05,A0A329RMN6,A0A329RMP2,A0A329RMW3,A0A329RN73,A0A329RN93,A0A329RNI7,A0A329RNX0,A0A329RPZ6,A0A329RQ18,A0A329RQ81,A0A329RQI6,A0A329RQR8,A0A329RQW1,A0A329RQZ8,A0A…
GO Process	GO:0051716	Cellular response to stimulus	251	A0A329R5V8,A0A329R7F5,A0A329RA61,A0A329RBC9,A0A329RCW4,A0A329RDD1,A0A329RDF9,A0A329RE98,A0A329RES7,A0A329RF06,A0A329RF95,A0A329RFQ2,A0A329RFR7,A0A329RG81,A0A329RGB6,A0A329RGG2,A0A329RH06,A0A329RH87,A0A329RHJ4,A0A329RHT1,A0A329RHW5,A0A329RIS9,A0A329RIU2,A0A329RK62,A0A329RKI6,A0A329RLI4,A0A329RLN3,A0A329RLN5,A0A329RLS3,A0A329RMJ7,A0A329RMM6,A0A329RMU1,A0A329RPF5,A0A329RPW0,A0A329RQ11,A0A329RRS0,A0A…
GO Process	GO:0055085	Transmembrane transport	248	A0A329R845,A0A329R9M1,A0A329R9Q7,A0A329R9W5,A0A329RAJ3,A0A329RAN8,A0A329RAP6,A0A329RAV5,A0A329RBI8,A0A329RBT7,A0A329RBW3,A0A329RCE2,A0A329RCM1,A0A329RD70,A0A329RDJ7,A0A329RE28,A0A329REF1,A0A329REL1,A0A329REM1,A0A329RET3,A0A329RF00,A0A329RFQ6,A0A329RG05,A0A329RG09,A0A329RG59,A0A329RGG1,A0A329RGW2,A0A329RH92,A0A329RHE7,A0A329RHI9,A0A329RI46,A0A329RIJ7,A0A329RIS0,A0A329RJ92,A0A329RJE7,A0A329RJI8,A0A…
GO Process	GO:0051649	Establishment of localization in cell	241	A0A329R7G7,A0A329R7M1,A0A329R7Z2,A0A329RB34,A0A329RDD3,A0A329RDJ7,A0A329RDS3,A0A329RDX2,A0A329RDZ0,A0A329RE28,A0A329RF65,A0A329RFS5,A0A329RGA3,A0A329RGD8,A0A329RGP3,A0A329RGW7,A0A329RH47,A0A329RH87,A0A329RHA3,A0A329RHE2,A0A329RIQ8,A0A329RK95,A0A329RKV9,A0A329RLC9,A0A329RLK6,A0A329RLZ0,A0A329RM05,A0A329RMP2,A0A329RMW3,A0A329RN93,A0A329RNI7,A0A329RNX0,A0A329RPD0,A0A329RPZ6,A0A329RQ18,A0A329RQ81,A0A…
GO Process	GO:0042886	Amide transport	240	A0A329R7M1,A0A329R845,A0A329RAP6,A0A329RDJ7,A0A329RDS3,A0A329RDX2,A0A329RDZ0,A0A329RE28,A0A329REL1,A0A329RF65,A0A329RFS5,A0A329RGA3,A0A329RGD8,A0A329RGP3,A0A329RH47,A0A329RH87,A0A329RHE2,A0A329RIQ8,A0A329RK95,A0A329RKV9,A0A329RLC9,A0A329RLE8,A0A329RLK6,A0A329RLZ0,A0A329RM05,A0A329RMN6,A0A329RMP2,A0A329RMW3,A0A329RN73,A0A329RN93,A0A329RNX0,A0A329RPZ6,A0A329RQ18,A0A329RQ81,A0A329RQI6,A0A329RQR8,A0A…
GO Process	GO:0046907	Intracellular transport	235	A0A329R7G7,A0A329R7M1,A0A329R7Z2,A0A329RB34,A0A329RDD3,A0A329RDJ7,A0A329RDS3,A0A329RDX2,A0A329RDZ0,A0A329RE28,A0A329RF65,A0A329RFS5,A0A329RGA3,A0A329RGD8,A0A329RGP3,A0A329RGW7,A0A329RH47,A0A329RH87,A0A329RHA3,A0A329RHE2,A0A329RIQ8,A0A329RK95,A0A329RKV9,A0A329RLC9,A0A329RLK6,A0A329RLZ0,A0A329RM05,A0A329RMP2,A0A329RMW3,A0A329RN93,A0A329RNI7,A0A329RNX0,A0A329RPD0,A0A329RPZ6,A0A329RQ18,A0A329RQ81,A0A…
GO Process	GO:0015833	Peptide transport	231	A0A329R7M1,A0A329RDJ7,A0A329RDS3,A0A329RDX2,A0A329RDZ0,A0A329RE28,A0A329RF65,A0A329RFS5,A0A329RGA3,A0A329RGD8,A0A329RGP3,A0A329RH47,A0A329RH87,A0A329RHE2,A0A329RIQ8,A0A329RK95,A0A329RKV9,A0A329RLC9,A0A329RLK6,A0A329RLZ0,A0A329RM05,A0A329RMN6,A0A329RMP2,A0A329RMW3,A0A329RN73,A0A329RN93,A0A329RNX0,A0A329RPZ6,A0A329RQ18,A0A329RQ81,A0A329RQI6,A0A329RQR8,A0A329RQW1,A0A329RQZ8,A0A329RRR3,A0A329RRU5,A0A…
GO Process	GO:0045184	Establishment of protein localization	231	A0A329R7M1,A0A329RDJ7,A0A329RDS3,A0A329RDX2,A0A329RDZ0,A0A329RE28,A0A329RF65,A0A329RFS5,A0A329RGA3,A0A329RGD8,A0A329RGP3,A0A329RH47,A0A329RH87,A0A329RHE2,A0A329RIQ8,A0A329RK62,A0A329RK95,A0A329RKV9,A0A329RLC9,A0A329RLK6,A0A329RLZ0,A0A329RM05,A0A329RMN6,A0A329RMP2,A0A329RMW3,A0A329RN73,A0A329RN93,A0A329RNX0,A0A329RPZ6,A0A329RQ18,A0A329RQ81,A0A329RQI6,A0A329RQR8,A0A329RQW1,A0A329RQZ8,A0A329RRR3,A0A…
GO Process	GO:0015031	Protein transport	228	A0A329R7M1,A0A329RDJ7,A0A329RDS3,A0A329RDX2,A0A329RDZ0,A0A329RE28,A0A329RF65,A0A329RFS5,A0A329RGA3,A0A329RGD8,A0A329RGP3,A0A329RH47,A0A329RH87,A0A329RHE2,A0A329RIQ8,A0A329RK95,A0A329RKV9,A0A329RLC9,A0A329RLK6,A0A329RLZ0,A0A329RM05,A0A329RMN6,A0A329RMP2,A0A329RMW3,A0A329RN73,A0A329RN93,A0A329RNX0,A0A329RPZ6,A0A329RQ18,A0A329RQ81,A0A329RQI6,A0A329RQR8,A0A329RQW1,A0A329RQZ8,A0A329RRR3,A0A329RRU5,A0A…
GO Process	GO:0016310	Phosphorylation	228	A0A329R5V8,A0A329R7E7,A0A329R7F5,A0A329RA61,A0A329RCW4,A0A329RDP2,A0A329RE65,A0A329REI4,A0A329RF95,A0A329RGQ7,A0A329RH06,A0A329RH30,A0A329RHH9,A0A329RHJ4,A0A329RI15,A0A329RIJ6,A0A329RIS9,A0A329RJ54,A0A329RJC5,A0A329RJG1,A0A329RJL1,A0A329RJL8,A0A329RK02,A0A329RK50,A0A329RL04,A0A329RLN0,A0A329RLN5,A0A329RLS3,A0A329RM54,A0A329RMN1,A0A329RMU0,A0A329RMY4,A0A329RNG2,A0A329RNS4,A0A329RPH1,A0A329RPW0,A0A…
GO Process	GO:0006508	Proteolysis	222	A0A329R7M1,A0A329R7Q0,A0A329RAV3,A0A329RCV2,A0A329RDV7,A0A329RFN4,A0A329RFQ9,A0A329RFS8,A0A329RG13,A0A329RG29,A0A329RG54,A0A329RGB1,A0A329RH47,A0A329RHH6,A0A329RHU4,A0A329RHW3,A0A329RID9,A0A329RIP5,A0A329RIS1,A0A329RIS5,A0A329RIU2,A0A329RJ44,A0A329RJ83,A0A329RJE9,A0A329RK62,A0A329RL58,A0A329RL59,A0A329RLM5,A0A329RLM8,A0A329RLN3,A0A329RNQ0,A0A329RNY8,A0A329RP92,A0A329RPB5,A0A329RPY2,A0A329RQ11,A0A…
GO Process	GO:0006518	Peptide metabolic process	220	A0A329R9E2,A0A329RBF2,A0A329RE74,A0A329REA5,A0A329REP6,A0A329RF56,A0A329RFB3,A0A329RFI5,A0A329RG54,A0A329RGI4,A0A329RGJ3,A0A329RGU1,A0A329RH47,A0A329RHI7,A0A329RHN8,A0A329RI77,A0A329RIQ5,A0A329RIT3,A0A329RIX5,A0A329RJ44,A0A329RJ58,A0A329RJ88,A0A329RK67,A0A329RKQ3,A0A329RKW2,A0A329RKZ2,A0A329RL66,A0A329RLC4,A0A329RLD1,A0A329RLH3,A0A329RLM5,A0A329RLV5,A0A329RMC8,A0A329RPK5,A0A329RPW4,A0A329RQC7,A0A…
GO Process	GO:0043604	Amide biosynthetic process	219	A0A329R9E2,A0A329RBF2,A0A329RE74,A0A329REA0,A0A329REA5,A0A329REI4,A0A329RF56,A0A329RFB3,A0A329RFI5,A0A329RGI4,A0A329RGJ3,A0A329RGU1,A0A329RHI7,A0A329RI77,A0A329RIQ5,A0A329RIT3,A0A329RIX5,A0A329RJ58,A0A329RJ88,A0A329RK67,A0A329RKQ3,A0A329RKW2,A0A329RKZ2,A0A329RL66,A0A329RLC4,A0A329RLD1,A0A329RLH3,A0A329RLH8,A0A329RLV5,A0A329RMC8,A0A329RMS4,A0A329RP49,A0A329RPK5,A0A329RPW4,A0A329RQC7,A0A329RQH8,A0A…
GO Process	GO:0019637	Organophosphate metabolic process	215	A0A329R7E7,A0A329R8K2,A0A329RAC1,A0A329RAV3,A0A329RBW3,A0A329RGT1,A0A329RGZ2,A0A329RHH9,A0A329RIJ6,A0A329RIU9,A0A329RJ30,A0A329RJ54,A0A329RJC5,A0A329RJS0,A0A329RJV4,A0A329RK02,A0A329RK15,A0A329RK50,A0A329RKF3,A0A329RLF8,A0A329RLS3,A0A329RM31,A0A329RM64,A0A329RMC0,A0A329RMC6,A0A329RMG4,A0A329RMN1,A0A329RMP9,A0A329RMV1,A0A329RNG2,A0A329RNG9,A0A329RNM9,A0A329RNR6,A0A329RNS4,A0A329RP88,A0A329RPF1,A0A…
GO Process	GO:0031326	Regulation of cellular biosynthetic process	209	A0A329RCE0,A0A329RD88,A0A329RDD1,A0A329REA5,A0A329REF2,A0A329RFJ0,A0A329RGJ3,A0A329RH74,A0A329RI49,A0A329RI99,A0A329RJL3,A0A329RKX7,A0A329RL66,A0A329RLD1,A0A329RLF2,A0A329RLN2,A0A329RLQ6,A0A329RLR2,A0A329RM96,A0A329RMC8,A0A329RMK5,A0A329RNA6,A0A329RNG0,A0A329RP63,A0A329RPF5,A0A329RPS5,A0A329RPW4,A0A329RPZ5,A0A329RQU4,A0A329RRV6,A0A329RS02,A0A329RSN9,A0A329RTC1,A0A329RTC7,A0A329RTD8,A0A329RTL5,A0A…
GO Process	GO:0010556	Regulation of macromolecule biosynthetic process	208	A0A329RCE0,A0A329RD88,A0A329RDD1,A0A329REA5,A0A329REF2,A0A329RFJ0,A0A329RGJ3,A0A329RH74,A0A329RI49,A0A329RI99,A0A329RJL3,A0A329RKX7,A0A329RL66,A0A329RLD1,A0A329RLF2,A0A329RLN2,A0A329RLQ6,A0A329RLR2,A0A329RM96,A0A329RMC8,A0A329RMK5,A0A329RNA6,A0A329RNG0,A0A329RP63,A0A329RPF5,A0A329RPS5,A0A329RPW4,A0A329RPZ5,A0A329RQU4,A0A329RRV6,A0A329RS02,A0A329RSN9,A0A329RTC1,A0A329RTC7,A0A329RTD8,A0A329RTL5,A0A…
GO Process	GO:2000112	Regulation of cellular macromolecule biosynthetic process	207	A0A329RCE0,A0A329RD88,A0A329RDD1,A0A329REA5,A0A329REF2,A0A329RFJ0,A0A329RGJ3,A0A329RH74,A0A329RI49,A0A329RI99,A0A329RJL3,A0A329RKX7,A0A329RL66,A0A329RLD1,A0A329RLF2,A0A329RLN2,A0A329RLQ6,A0A329RLR2,A0A329RM96,A0A329RMC8,A0A329RMK5,A0A329RNA6,A0A329RNG0,A0A329RP63,A0A329RPF5,A0A329RPS5,A0A329RPW4,A0A329RPZ5,A0A329RQU4,A0A329RRV6,A0A329RS02,A0A329RSN9,A0A329RTC1,A0A329RTC7,A0A329RTD8,A0A329RTL5,A0A…
GO Process	GO:0009057	Macromolecule catabolic process	207	A0A329R5K6,A0A329R7M1,A0A329R7Q0,A0A329R959,A0A329R9A4,A0A329RBF3,A0A329RBQ0,A0A329RCV2,A0A329RDV7,A0A329REG5,A0A329RGE2,A0A329RGY1,A0A329RHH6,A0A329RHW3,A0A329RIB4,A0A329RIM5,A0A329RIP5,A0A329RIQ6,A0A329RIS5,A0A329RIU2,A0A329RIW2,A0A329RJ83,A0A329RJA1,A0A329RJL4,A0A329RJL9,A0A329RK62,A0A329RKL7,A0A329RL84,A0A329RL90,A0A329RLM8,A0A329RLN3,A0A329RLX7,A0A329RM71,A0A329RMR9,A0A329RNY8,A0A329RPZ2,A0A…
GO Process	GO:0006629	Lipid metabolic process	207	A0A329R9A9,A0A329RA91,A0A329RAB4,A0A329RAC1,A0A329RAV3,A0A329RAY9,A0A329RCL3,A0A329RE53,A0A329RE65,A0A329RGT1,A0A329RIX8,A0A329RJ52,A0A329RJ54,A0A329RJG6,A0A329RJL8,A0A329RLS3,A0A329RMD9,A0A329RMS4,A0A329RNS4,A0A329RP88,A0A329RPF1,A0A329RPG6,A0A329RQM6,A0A329RR19,A0A329RR90,A0A329RRE2,A0A329RRG4,A0A329RRH8,A0A329RS61,A0A329RSU9,A0A329RSW2,A0A329RTM4,A0A329RUB2,A0A329RUC8,A0A329RUI6,A0A329RUP4,A0A…
GO Process	GO:1901362	Organic cyclic compound biosynthetic process	204	A0A329R8K2,A0A329RBW3,A0A329RCE0,A0A329RDF9,A0A329REI4,A0A329REU5,A0A329RFU8,A0A329RG81,A0A329RGJ4,A0A329RGT1,A0A329RGZ2,A0A329RH06,A0A329RHH8,A0A329RHW4,A0A329RIU9,A0A329RIX8,A0A329RJ30,A0A329RJ52,A0A329RJC5,A0A329RJS0,A0A329RK02,A0A329RK55,A0A329RL19,A0A329RLF3,A0A329RLN2,A0A329RLT5,A0A329RM31,A0A329RM96,A0A329RMC0,A0A329RMG4,A0A329RMV1,A0A329RNR6,A0A329RP03,A0A329RP49,A0A329RP90,A0A329RPG2,A0A…
GO Process	GO:0070727	Cellular macromolecule localization	202	A0A329R7M1,A0A329RDJ7,A0A329RDS3,A0A329RDX2,A0A329RE28,A0A329RF65,A0A329RFS5,A0A329RGD8,A0A329RGP3,A0A329RH47,A0A329RH87,A0A329RHE2,A0A329RIQ8,A0A329RK62,A0A329RK95,A0A329RKV9,A0A329RLC9,A0A329RLK6,A0A329RLZ0,A0A329RM05,A0A329RMP2,A0A329RMW3,A0A329RNX0,A0A329RQ18,A0A329RQ81,A0A329RQI6,A0A329RQR8,A0A329RQZ8,A0A329RRR3,A0A329RRU5,A0A329RSZ2,A0A329RTV2,A0A329RTY4,A0A329RUR1,A0A329RV88,A0A329RVF2,A0A…
GO Process	GO:0034613	Cellular protein localization	197	A0A329R7M1,A0A329RDJ7,A0A329RDS3,A0A329RDX2,A0A329RE28,A0A329RF65,A0A329RFS5,A0A329RGD8,A0A329RGP3,A0A329RH47,A0A329RH87,A0A329RHE2,A0A329RIQ8,A0A329RK62,A0A329RK95,A0A329RKV9,A0A329RLC9,A0A329RLK6,A0A329RLZ0,A0A329RM05,A0A329RMP2,A0A329RMW3,A0A329RNX0,A0A329RQ18,A0A329RQ81,A0A329RQI6,A0A329RQR8,A0A329RQZ8,A0A329RRR3,A0A329RRU5,A0A329RSZ2,A0A329RTV2,A0A329RTY4,A0A329RUR1,A0A329RV88,A0A329RVF2,A0A…
GO Process	GO:0043043	Peptide biosynthetic process	193	A0A329R9E2,A0A329RBF2,A0A329RE74,A0A329REA5,A0A329RF56,A0A329RFB3,A0A329RFI5,A0A329RGI4,A0A329RGJ3,A0A329RGU1,A0A329RHI7,A0A329RI77,A0A329RIQ5,A0A329RIT3,A0A329RIX5,A0A329RJ58,A0A329RJ88,A0A329RK67,A0A329RKQ3,A0A329RKW2,A0A329RKZ2,A0A329RL66,A0A329RLC4,A0A329RLD1,A0A329RLH3,A0A329RLV5,A0A329RMC8,A0A329RPK5,A0A329RPW4,A0A329RQC7,A0A329RQH8,A0A329RQQ2,A0A329RRN0,A0A329RRV5,A0A329RRV6,A0A329RRY5,A0A…
GO Process	GO:0005975	Carbohydrate metabolic process	192	A0A329R5K6,A0A329R6C9,A0A329R7E7,A0A329R899,A0A329R959,A0A329R9A4,A0A329RBF3,A0A329RCU1,A0A329RCY7,A0A329REG5,A0A329RF37,A0A329RFE8,A0A329RGE2,A0A329RHY2,A0A329RI50,A0A329RIB4,A0A329RIJ6,A0A329RIM5,A0A329RIQ6,A0A329RIR2,A0A329RIW2,A0A329RJ73,A0A329RJA1,A0A329RJG1,A0A329RJH4,A0A329RJL9,A0A329RKF3,A0A329RKL5,A0A329RKL7,A0A329RL04,A0A329RL47,A0A329RL84,A0A329RL90,A0A329RLF8,A0A329RLX7,A0A329RM71,A0A…
GO Process	GO:0006412	Translation	190	A0A329R9E2,A0A329RBF2,A0A329RE74,A0A329REA5,A0A329RF56,A0A329RFB3,A0A329RFI5,A0A329RGJ3,A0A329RGU1,A0A329RHI7,A0A329RI77,A0A329RIQ5,A0A329RIT3,A0A329RIX5,A0A329RJ58,A0A329RJ88,A0A329RK67,A0A329RKQ3,A0A329RKW2,A0A329RKZ2,A0A329RL66,A0A329RLC4,A0A329RLD1,A0A329RLH3,A0A329RLV5,A0A329RMC8,A0A329RPK5,A0A329RPW4,A0A329RQC7,A0A329RQH8,A0A329RQQ2,A0A329RRN0,A0A329RRV5,A0A329RRV6,A0A329RRY5,A0A329RS85,A0A…
GO Process	GO:0022613	Ribonucleoprotein complex biogenesis	190	A0A329RDD1,A0A329RE74,A0A329RET4,A0A329RFQ2,A0A329RG90,A0A329RGJ3,A0A329RHE2,A0A329RHT3,A0A329RHZ7,A0A329RI13,A0A329RIT3,A0A329RJB7,A0A329RK67,A0A329RK81,A0A329RL62,A0A329RMB0,A0A329RMP2,A0A329RMR9,A0A329RMW4,A0A329RN62,A0A329RP24,A0A329RPK5,A0A329RPN3,A0A329RQ78,A0A329RQ81,A0A329RQE2,A0A329RR83,A0A329RTA9,A0A329RTC3,A0A329RTL5,A0A329RTX2,A0A329RTY5,A0A329RU54,A0A329RU63,A0A329RU97,A0A329RUA5,A0A…
GO Process	GO:0034660	ncRNA metabolic process	182	A0A329RBF2,A0A329RBU5,A0A329RDM6,A0A329RE74,A0A329RET4,A0A329RF56,A0A329RFB3,A0A329RG56,A0A329RG90,A0A329RHI7,A0A329RHT3,A0A329RIQ5,A0A329RIX5,A0A329RK67,A0A329RK81,A0A329RK92,A0A329RKW2,A0A329RKZ2,A0A329RL42,A0A329RL62,A0A329RLH3,A0A329RMB0,A0A329RMR9,A0A329RMW4,A0A329RP24,A0A329RPN3,A0A329RPT1,A0A329RQC7,A0A329RQE2,A0A329RR93,A0A329RRE8,A0A329RS85,A0A329RSN9,A0A329RSY6,A0A329RT83,A0A329RTC3,A0A…
GO Process	GO:0018130	Heterocycle biosynthetic process	180	A0A329R8K2,A0A329RBW3,A0A329RCE0,A0A329RDF9,A0A329REI4,A0A329REU5,A0A329RFU8,A0A329RG81,A0A329RGJ4,A0A329RGZ2,A0A329RH06,A0A329RHH8,A0A329RHW4,A0A329RIU9,A0A329RJ30,A0A329RJC5,A0A329RJS0,A0A329RK02,A0A329RK55,A0A329RL19,A0A329RLF3,A0A329RLN2,A0A329RLT5,A0A329RM31,A0A329RM96,A0A329RMC0,A0A329RMG4,A0A329RMV1,A0A329RNR6,A0A329RP03,A0A329RP49,A0A329RP90,A0A329RPG2,A0A329RQ22,A0A329RRS2,A0A329RRU5,A0A…
GO Process	GO:0044255	Cellular lipid metabolic process	179	A0A329R9A9,A0A329RA91,A0A329RAB4,A0A329RAC1,A0A329RAV3,A0A329RAY9,A0A329RCL3,A0A329RE53,A0A329RE65,A0A329RGT1,A0A329RJ54,A0A329RJG6,A0A329RJL8,A0A329RLS3,A0A329RMD9,A0A329RMS4,A0A329RNS4,A0A329RP88,A0A329RPF1,A0A329RPG6,A0A329RQM6,A0A329RR90,A0A329RRE2,A0A329RRG4,A0A329RRH8,A0A329RS61,A0A329RSU9,A0A329RSW2,A0A329RUB2,A0A329RUI6,A0A329RUP4,A0A329RUY5,A0A329RWB8,A0A329RWL4,A0A329RWN7,A0A329RX61,A0A…
GO Process	GO:0006886	Intracellular protein transport	178	A0A329R7M1,A0A329RDJ7,A0A329RDS3,A0A329RDX2,A0A329RE28,A0A329RF65,A0A329RFS5,A0A329RGD8,A0A329RGP3,A0A329RH47,A0A329RH87,A0A329RHE2,A0A329RIQ8,A0A329RK95,A0A329RKV9,A0A329RLC9,A0A329RLK6,A0A329RLZ0,A0A329RM05,A0A329RMP2,A0A329RMW3,A0A329RNX0,A0A329RQ18,A0A329RQ81,A0A329RQI6,A0A329RQR8,A0A329RQZ8,A0A329RRR3,A0A329RRU5,A0A329RSZ2,A0A329RTY4,A0A329RUR1,A0A329RVF2,A0A329RVU3,A0A329RVZ3,A0A329RW03,A0A…
GO Process	GO:0019438	Aromatic compound biosynthetic process	177	A0A329R8K2,A0A329RBW3,A0A329RCE0,A0A329RDF9,A0A329REI4,A0A329REU5,A0A329RFU8,A0A329RG81,A0A329RGJ4,A0A329RGZ2,A0A329RH06,A0A329RHH8,A0A329RIU9,A0A329RJ30,A0A329RJC5,A0A329RJS0,A0A329RK02,A0A329RK55,A0A329RLF3,A0A329RLN2,A0A329RM31,A0A329RM96,A0A329RMC0,A0A329RMG4,A0A329RMV1,A0A329RNR6,A0A329RP03,A0A329RP49,A0A329RP90,A0A329RPG2,A0A329RQ22,A0A329RRS2,A0A329RRU5,A0A329RSS3,A0A329RTL8,A0A329RTN2,A0A…
GO Process	GO:1901135	Carbohydrate derivative metabolic process	177	A0A329R7E7,A0A329R8K2,A0A329RAC1,A0A329RBW3,A0A329RFK1,A0A329RG70,A0A329RGT1,A0A329RGZ2,A0A329RIJ6,A0A329RJ30,A0A329RJC5,A0A329RJV4,A0A329RK02,A0A329RK15,A0A329RKF3,A0A329RL04,A0A329RLF8,A0A329RM31,A0A329RM64,A0A329RMC0,A0A329RMC6,A0A329RMG4,A0A329RMN1,A0A329RMP9,A0A329RMV1,A0A329RNG2,A0A329RNG9,A0A329RNR6,A0A329RNY8,A0A329RP88,A0A329RPG2,A0A329RPH1,A0A329RQ77,A0A329RQK9,A0A329RQM0,A0A329RRE2,A0A…
GO Process	GO:0022607	Cellular component assembly	170	A0A329RDD1,A0A329RDM2,A0A329RDV7,A0A329RFQ2,A0A329RGJ3,A0A329RHZ7,A0A329RI13,A0A329RI97,A0A329RIT3,A0A329RIZ6,A0A329RJB7,A0A329RK62,A0A329RLV6,A0A329RMK5,A0A329RPK5,A0A329RQ78,A0A329RQJ5,A0A329RRN2,A0A329RRX7,A0A329RS83,A0A329RS94,A0A329RSJ6,A0A329RSZ2,A0A329RTA9,A0A329RTC3,A0A329RTL5,A0A329RTV2,A0A329RTY5,A0A329RU30,A0A329RUA5,A0A329RUH4,A0A329RV46,A0A329RVR1,A0A329RWD6,A0A329RWQ7,A0A329RX12,A0A…
GO Process	GO:1901565	Organonitrogen compound catabolic process	165	A0A329R7M1,A0A329R7Q0,A0A329RBQ0,A0A329RCV2,A0A329RDV7,A0A329RHH6,A0A329RHW3,A0A329RIP5,A0A329RIS5,A0A329RIU2,A0A329RIU9,A0A329RJ83,A0A329RK62,A0A329RL19,A0A329RL39,A0A329RLM8,A0A329RLN3,A0A329RMS4,A0A329RNG9,A0A329RNY8,A0A329RQ11,A0A329RQ71,A0A329RQJ0,A0A329RR06,A0A329RR55,A0A329RSG2,A0A329RT75,A0A329RTB3,A0A329RTC7,A0A329RTD6,A0A329RU23,A0A329RU75,A0A329RUP7,A0A329RX21,A0A329RXC8,A0A329RXJ1,A0A…
GO Process	GO:0044283	Small molecule biosynthetic process	164	A0A329R8K2,A0A329R9A9,A0A329RA91,A0A329RAB4,A0A329RAY9,A0A329RCL3,A0A329REA0,A0A329REI4,A0A329REU5,A0A329RFU8,A0A329RGQ7,A0A329RHH8,A0A329RHW4,A0A329RIH7,A0A329RIU6,A0A329RJ30,A0A329RJC5,A0A329RJE6,A0A329RJS0,A0A329RK55,A0A329RL19,A0A329RLH8,A0A329RLT5,A0A329RM31,A0A329RM70,A0A329RMC0,A0A329RMD9,A0A329RP49,A0A329RPM1,A0A329RQ99,A0A329RQM1,A0A329RSB7,A0A329RSS3,A0A329RSU9,A0A329RUP4,A0A329RUU1,A0A…
GO Process	GO:0006520	Cellular amino acid metabolic process	158	A0A329RBF2,A0A329REU5,A0A329RF56,A0A329RFB3,A0A329RGQ7,A0A329RH72,A0A329RHH8,A0A329RHI7,A0A329RIH7,A0A329RIQ5,A0A329RIU6,A0A329RIX5,A0A329RJE6,A0A329RKW2,A0A329RKZ2,A0A329RL19,A0A329RLH3,A0A329RM70,A0A329RMG4,A0A329RNG9,A0A329RQ75,A0A329RQ99,A0A329RQC7,A0A329RQM1,A0A329RR06,A0A329RS85,A0A329RSB7,A0A329RSY6,A0A329RT75,A0A329RTN1,A0A329RTR6,A0A329RUU1,A0A329RUZ4,A0A329RVI0,A0A329RVP3,A0A329RXN2,A0A…
GO Process	GO:0006811	Ion transport	158	A0A329R9W5,A0A329RBW3,A0A329REM1,A0A329RG05,A0A329RG09,A0A329RH92,A0A329RHE7,A0A329RJ92,A0A329RJE7,A0A329RJH9,A0A329RJI8,A0A329RJY0,A0A329RKS8,A0A329RL01,A0A329RLE8,A0A329RMV1,A0A329RMZ8,A0A329RNR6,A0A329RPG6,A0A329RPX2,A0A329RQI0,A0A329RQP3,A0A329RR31,A0A329RSW6,A0A329RT46,A0A329RT60,A0A329RU12,A0A329RUD1,A0A329RUN7,A0A329RV38,A0A329RVC7,A0A329RVF9,A0A329RVN2,A0A329RVQ4,A0A329RW35,A0A329RWB0,A0A…
GO Process	GO:0044265	Cellular macromolecule catabolic process	156	A0A329R7M1,A0A329R7Q0,A0A329RBF3,A0A329RCV2,A0A329RDV7,A0A329RGY1,A0A329RHH6,A0A329RHW3,A0A329RIP5,A0A329RIS5,A0A329RIU2,A0A329RJ83,A0A329RJL4,A0A329RJL9,A0A329RK62,A0A329RLM8,A0A329RLN3,A0A329RM71,A0A329RMR9,A0A329RNY8,A0A329RQ11,A0A329RQ71,A0A329RQJ0,A0A329RQV2,A0A329RR55,A0A329RR78,A0A329RTB3,A0A329RTD6,A0A329RTN2,A0A329RU75,A0A329RUP7,A0A329RV91,A0A329RVH4,A0A329RX21,A0A329RXJ1,A0A329RXM8,A0A…
GO Process	GO:0043933	Protein-containing complex subunit organization	148	A0A329RDD1,A0A329RDM2,A0A329RDV7,A0A329RDX2,A0A329RFQ2,A0A329RGJ3,A0A329RHZ7,A0A329RI97,A0A329RIT3,A0A329RIZ6,A0A329RJB7,A0A329RL92,A0A329RMK5,A0A329RPK5,A0A329RQ78,A0A329RQJ5,A0A329RRN2,A0A329RRX7,A0A329RS83,A0A329RS94,A0A329RSJ6,A0A329RSZ2,A0A329RTA9,A0A329RTC3,A0A329RTL5,A0A329RTY5,A0A329RU30,A0A329RUH4,A0A329RV46,A0A329RVR1,A0A329RWD6,A0A329RWQ7,A0A329RX12,A0A329RX60,A0A329RXA6,A0A329RXH3,A0A…
GO Process	GO:0042254	Ribosome biogenesis	147	A0A329RE74,A0A329RET4,A0A329RG90,A0A329RHE2,A0A329RHT3,A0A329RI13,A0A329RIT3,A0A329RJB7,A0A329RK67,A0A329RK81,A0A329RL62,A0A329RMB0,A0A329RMP2,A0A329RMR9,A0A329RMW4,A0A329RN62,A0A329RP24,A0A329RPK5,A0A329RPN3,A0A329RQ81,A0A329RQE2,A0A329RR83,A0A329RTC3,A0A329RTX2,A0A329RTY5,A0A329RU54,A0A329RU63,A0A329RU97,A0A329RUA5,A0A329RUS2,A0A329RUZ5,A0A329RV04,A0A329RVC5,A0A329RVR8,A0A329RVW7,A0A329RXA6,A0A…
GO Process	GO:0006950	Response to stress	147	A0A329RBC9,A0A329RDD1,A0A329RE98,A0A329RF06,A0A329RFQ2,A0A329RFR7,A0A329RGG2,A0A329RH06,A0A329RHT1,A0A329RHW5,A0A329RIU2,A0A329RK62,A0A329RKI6,A0A329RLI4,A0A329RLK0,A0A329RLN0,A0A329RLN3,A0A329RMJ7,A0A329RMM6,A0A329RMU1,A0A329RPF5,A0A329RQ11,A0A329RRS0,A0A329RTC1,A0A329RTD6,A0A329RV52,A0A329RVN3,A0A329RVZ9,A0A329RW89,A0A329RW92,A0A329RX76,A0A329RXK3,A0A329RYH0,A0A329RYZ5,A0A329RZG8,A0A329RZJ0,A0A…
GO Process	GO:0065008	Regulation of biological quality	146	A0A329RAI1,A0A329RC00,A0A329RFQ6,A0A329RIS9,A0A329RJH9,A0A329RJI8,A0A329RJJ9,A0A329RK62,A0A329RKS8,A0A329RKV9,A0A329RKW2,A0A329RKZ2,A0A329RLF2,A0A329RLF3,A0A329RLN0,A0A329RM67,A0A329RMZ8,A0A329RNZ4,A0A329RPW4,A0A329RQI0,A0A329RQP3,A0A329RQW1,A0A329RQZ8,A0A329RR18,A0A329RRH8,A0A329RRN3,A0A329RRW9,A0A329RTR6,A0A329RTT1,A0A329RU30,A0A329RUI6,A0A329RUN7,A0A329RV38,A0A329RVH4,A0A329RVQ4,A0A329RVX9,A0A…
GO Process	GO:0065009	Regulation of molecular function	145	A0A329RDY6,A0A329RES7,A0A329RFJ0,A0A329RJL3,A0A329RKX7,A0A329RLN0,A0A329RMU1,A0A329RN35,A0A329RN93,A0A329RNG0,A0A329RPF5,A0A329RQR8,A0A329RQV4,A0A329RQW7,A0A329RR18,A0A329RR74,A0A329RR78,A0A329RSJ8,A0A329RSN9,A0A329RUQ8,A0A329RVU8,A0A329RWA2,A0A329RWC8,A0A329RWF8,A0A329RWN7,A0A329RX21,A0A329RXK9,A0A329RXY7,A0A329RY18,A0A329RYC0,A0A329RYH7,A0A329RZ32,A0A329S003,A0A329S041,A0A329S086,A0A329S0I9,A0A…
GO Process	GO:0034470	ncRNA processing	143	A0A329RBU5,A0A329RDM6,A0A329RE74,A0A329RET4,A0A329RG56,A0A329RG90,A0A329RHT3,A0A329RK67,A0A329RK81,A0A329RK92,A0A329RL42,A0A329RL62,A0A329RMB0,A0A329RMR9,A0A329RMW4,A0A329RP24,A0A329RPN3,A0A329RPT1,A0A329RQE2,A0A329RR93,A0A329RRE8,A0A329RSN9,A0A329RT83,A0A329RTC3,A0A329RTX2,A0A329RU54,A0A329RU97,A0A329RUI5,A0A329RUP5,A0A329RUS2,A0A329RUZ5,A0A329RV04,A0A329RVC5,A0A329RVW7,A0A329RXB3,A0A329RXR2,A0A…
GO Process	GO:0019219	Regulation of nucleobase-containing compound metabolic process	141	A0A329RCE0,A0A329RDD1,A0A329REF2,A0A329RFE3,A0A329RFJ0,A0A329RH74,A0A329RI49,A0A329RI99,A0A329RJL3,A0A329RKX7,A0A329RLF2,A0A329RLN2,A0A329RLQ6,A0A329RLR2,A0A329RM96,A0A329RMK5,A0A329RMU1,A0A329RN56,A0A329RNA6,A0A329RNG0,A0A329RP63,A0A329RPF5,A0A329RPS5,A0A329RPZ5,A0A329RQU4,A0A329RS02,A0A329RSN9,A0A329RTC7,A0A329RTD8,A0A329RTN2,A0A329RTY4,A0A329RVH4,A0A329RWC8,A0A329RWF8,A0A329RX76,A0A329RXJ5,A0A…
GO Process	GO:0051246	Regulation of protein metabolic process	137	A0A329RD88,A0A329REA5,A0A329RES7,A0A329RGJ3,A0A329RIU2,A0A329RK62,A0A329RL66,A0A329RLD1,A0A329RLQ6,A0A329RMC8,A0A329RPW4,A0A329RR74,A0A329RRS0,A0A329RRV6,A0A329RSN9,A0A329RTC1,A0A329RTC7,A0A329RTL5,A0A329RTN2,A0A329RVR1,A0A329RVU8,A0A329RVZ8,A0A329RW89,A0A329RX05,A0A329RX12,A0A329RX21,A0A329RXC8,A0A329RXY7,A0A329RY53,A0A329RYC0,A0A329S003,A0A329S048,A0A329S062,A0A329S086,A0A329S1A0,A0A329S1E7,A0A…
GO Process	GO:0016071	mRNA metabolic process	137	A0A329RB50,A0A329RFQ2,A0A329RFW4,A0A329RGI2,A0A329RGY1,A0A329RH55,A0A329RHM1,A0A329RHZ7,A0A329RJL4,A0A329RJP0,A0A329RLB0,A0A329RLF0,A0A329RM41,A0A329RMR9,A0A329RPR4,A0A329RQ26,A0A329RQ78,A0A329RQV2,A0A329RR78,A0A329RR93,A0A329RTA9,A0A329RTN2,A0A329RTY4,A0A329RVH4,A0A329RW12,A0A329RWQ7,A0A329RWS6,A0A329RX60,A0A329RXH3,A0A329RXJ5,A0A329RXR2,LSM5,A0A329RY03,LSM8,A0A329S048,A0A329S096,A0A329S143,A0A3…
GO Process	GO:0034220	Ion transmembrane transport	137	A0A329R9W5,A0A329RBW3,A0A329REM1,A0A329RG05,A0A329RG09,A0A329RH92,A0A329RHE7,A0A329RJ92,A0A329RJE7,A0A329RJI8,A0A329RL01,A0A329RLE8,A0A329RMV1,A0A329RNR6,A0A329RPX2,A0A329RQI0,A0A329RQP3,A0A329RR31,A0A329RT46,A0A329RT60,A0A329RU12,A0A329RUD1,A0A329RUN7,A0A329RV38,A0A329RVC7,A0A329RVF9,A0A329RVN2,A0A329RW35,A0A329RWB0,A0A329RX37,A0A329RXS5,A0A329RYV3,A0A329RZK3,A0A329RZX5,A0A329S097,A0A329S0C4,A0A…
GO Process	GO:0016192	Vesicle-mediated transport	133	A0A329R7G7,A0A329R7M1,A0A329R7Z2,A0A329RB34,A0A329RDD3,A0A329RDS3,A0A329RDX2,A0A329RDZ0,A0A329RFS5,A0A329RGP3,A0A329RGW7,A0A329RH87,A0A329RHA3,A0A329RIQ8,A0A329RLZ0,A0A329RM05,A0A329RNI7,A0A329RPD0,A0A329RPZ6,A0A329RQ18,A0A329RQR8,A0A329RQW1,A0A329RR52,A0A329RR96,A0A329RTQ7,A0A329RV65,A0A329RVE1,A0A329RVF2,A0A329RWC2,A0A329RWC4,A0A329RX69,A0A329RXS1,A0A329RY41,A0A329RZM0,A0A329S069,A0A329S0G1,A0A…
GO Process	GO:0032268	Regulation of cellular protein metabolic process	133	A0A329RD88,A0A329REA5,A0A329RES7,A0A329RGJ3,A0A329RIU2,A0A329RK62,A0A329RL66,A0A329RLD1,A0A329RLQ6,A0A329RMC8,A0A329RPW4,A0A329RR74,A0A329RRV6,A0A329RSN9,A0A329RTC1,A0A329RTC7,A0A329RTL5,A0A329RTN2,A0A329RVR1,A0A329RVU8,A0A329RVZ8,A0A329RW89,A0A329RX05,A0A329RX12,A0A329RXC8,A0A329RY53,A0A329RYC0,A0A329S003,A0A329S048,A0A329S062,A0A329S086,A0A329S1A0,A0A329S1E7,A0A329S1V6,A0A329S204,A0A329S293,A0A…
GO Process	GO:0034654	Nucleobase-containing compound biosynthetic process	133	A0A329R8K2,A0A329RBW3,A0A329RCE0,A0A329RGJ4,A0A329RGZ2,A0A329RH06,A0A329RIU9,A0A329RJ30,A0A329RJC5,A0A329RJS0,A0A329RK02,A0A329RLF3,A0A329RLN2,A0A329RM31,A0A329RM96,A0A329RMC0,A0A329RMG4,A0A329RMV1,A0A329RNR6,A0A329RP90,A0A329RPG2,A0A329RRS2,A0A329RRU5,A0A329RTL8,A0A329RTN2,A0A329RU71,A0A329RUQ8,A0A329RV64,A0A329RVH4,A0A329RVI0,A0A329RX13,A0A329RX37,A0A329RX76,A0A329RX77,A0A329RXC7,A0A329RXH7,A0A…
GO Process	GO:0006468	Protein phosphorylation	132	A0A329R5V8,A0A329R7F5,A0A329RA61,A0A329RCW4,A0A329RDP2,A0A329RF95,A0A329RH06,A0A329RH30,A0A329RHJ4,A0A329RI15,A0A329RIS9,A0A329RLN0,A0A329RLN5,A0A329RM54,A0A329RMY4,A0A329RPW0,A0A329RQ82,A0A329RR18,A0A329RRJ4,A0A329RSJ3,A0A329RST2,A0A329RSU1,A0A329RT54,A0A329RTA1,A0A329RTC1,A0A329RTX2,A0A329RU84,A0A329RUV0,A0A329RVJ7,A0A329RW56,A0A329RX48,A0A329RXF1,A0A329RYR1,A0A329RZ59,A0A329S0I5,A0A329S0S4,A0A…
GO Process	GO:0055086	Nucleobase-containing small molecule metabolic process	131	A0A329R7E7,A0A329R8K2,A0A329RBW3,A0A329RGT1,A0A329RGZ2,A0A329RIJ6,A0A329RIU9,A0A329RJ30,A0A329RJC5,A0A329RJS0,A0A329RK02,A0A329RK15,A0A329RL04,A0A329RM31,A0A329RMC0,A0A329RMC6,A0A329RMG4,A0A329RMN1,A0A329RMP9,A0A329RMV1,A0A329RNG2,A0A329RNG9,A0A329RNM9,A0A329RNR6,A0A329RPG2,A0A329RPH1,A0A329RQM0,A0A329RRU5,A0A329RSS4,A0A329RTL8,A0A329RUZ7,A0A329RVI0,A0A329RX37,A0A329RXC7,A0A329RXY8,A0A329RY13,A0A…
GO Process	GO:0051252	Regulation of RNA metabolic process	130	A0A329RCE0,A0A329RDD1,A0A329REF2,A0A329RFE3,A0A329RFJ0,A0A329RH74,A0A329RI49,A0A329RI99,A0A329RJL3,A0A329RKX7,A0A329RLF2,A0A329RLN2,A0A329RLQ6,A0A329RLR2,A0A329RM96,A0A329RMK5,A0A329RNA6,A0A329RNG0,A0A329RP63,A0A329RPF5,A0A329RPS5,A0A329RPZ5,A0A329RQU4,A0A329RS02,A0A329RSN9,A0A329RTC7,A0A329RTD8,A0A329RTN2,A0A329RTY4,A0A329RWC8,A0A329RWF8,A0A329RX76,A0A329RXJ5,A0A329RXK9,A0A329RY03,A0A329RZ32,A0A…
GO Process	GO:0048519	Negative regulation of biological process	129	A0A329R8N7,A0A329R8T7,A0A329RFQ6,A0A329RGY1,A0A329RIS9,A0A329RJL4,A0A329RK62,A0A329RLF2,A0A329RLN0,A0A329RLN2,A0A329RLN5,A0A329RLQ6,A0A329RLV6,A0A329RM67,A0A329RMK5,A0A329RMR9,A0A329RN56,A0A329RNA6,A0A329RPZ5,A0A329RQK4,A0A329RQV2,A0A329RR18,A0A329RR78,A0A329RS02,A0A329RSL4,A0A329RTN2,A0A329RVH4,A0A329RVQ2,A0A329RW56,A0A329RXR2,A0A329RY53,A0A329RZN0,A0A329S048,A0A329S086,A0A329S092,A0A329S0I5,A0A…
GO Process	GO:0065003	Protein-containing complex assembly	128	A0A329RDD1,A0A329RDM2,A0A329RDV7,A0A329RFQ2,A0A329RGJ3,A0A329RHZ7,A0A329RI97,A0A329RIT3,A0A329RIZ6,A0A329RJB7,A0A329RMK5,A0A329RPK5,A0A329RQ78,A0A329RQJ5,A0A329RRN2,A0A329RRX7,A0A329RS83,A0A329RS94,A0A329RSJ6,A0A329RSZ2,A0A329RTA9,A0A329RTC3,A0A329RTL5,A0A329RTY5,A0A329RU30,A0A329RUH4,A0A329RV46,A0A329RVR1,A0A329RWD6,A0A329RWQ7,A0A329RX12,A0A329RX60,A0A329RXA6,A0A329RXH3,A0A329RY03,A0A329RY49,A0A…
GO Process	GO:0018193	Peptidyl-amino acid modification	123	A0A329R5V8,A0A329R7F5,A0A329RA61,A0A329RCE0,A0A329RD88,A0A329RDD1,A0A329RG24,A0A329RG68,A0A329RH74,A0A329RHJ4,A0A329RHU7,A0A329RI99,A0A329RIS9,A0A329RK62,A0A329RKD0,A0A329RL62,A0A329RNA6,A0A329RNI4,A0A329RP03,A0A329RP34,A0A329RP63,A0A329RPV8,A0A329RPW0,A0A329RPY8,A0A329RPZ5,A0A329RQ45,A0A329RQ61,A0A329RQG7,A0A329RRS0,A0A329RS02,A0A329RT17,A0A329RTD8,A0A329RTS3,A0A329RV84,A0A329RWL0,A0A329RYC0,A0A…
GO Process	GO:0034622	Cellular protein-containing complex assembly	121	A0A329RDD1,A0A329RDV7,A0A329RFQ2,A0A329RGJ3,A0A329RHZ7,A0A329RI97,A0A329RIT3,A0A329RIZ6,A0A329RJB7,A0A329RMK5,A0A329RPK5,A0A329RQ78,A0A329RQJ5,A0A329RRN2,A0A329RRX7,A0A329RS94,A0A329RSJ6,A0A329RSZ2,A0A329RTA9,A0A329RTC3,A0A329RTL5,A0A329RTY5,A0A329RU30,A0A329RUH4,A0A329RV46,A0A329RVR1,A0A329RWD6,A0A329RWQ7,A0A329RX12,A0A329RX60,A0A329RXA6,A0A329RXH3,A0A329RY03,A0A329RY49,A0A329RYW8,A0A329RZ16,MCM…
GO Process	GO:0006355	Regulation of transcription, DNA-templated	119	A0A329RCE0,A0A329RDD1,A0A329REF2,A0A329RFJ0,A0A329RH74,A0A329RI49,A0A329RI99,A0A329RJL3,A0A329RKX7,A0A329RLF2,A0A329RLN2,A0A329RLQ6,A0A329RLR2,A0A329RM96,A0A329RMK5,A0A329RNA6,A0A329RNG0,A0A329RP63,A0A329RPF5,A0A329RPS5,A0A329RPZ5,A0A329RQU4,A0A329RS02,A0A329RSN9,A0A329RTC7,A0A329RTD8,A0A329RTY4,A0A329RWC8,A0A329RWF8,A0A329RX76,A0A329RXK9,A0A329RY03,A0A329RZ32,A0A329RZT5,A0A329S0L2,A0A329S0Y6,A0A…
GO Process	GO:0051276	Chromosome organization	119	A0A329RCE0,A0A329RDD1,A0A329RDM2,A0A329REF2,A0A329RGB8,A0A329RH06,A0A329RH74,A0A329RHH5,A0A329RI99,A0A329RJM5,A0A329RK62,A0A329RL92,A0A329RLF3,A0A329RLI4,A0A329RLK0,A0A329RLN2,A0A329RM81,A0A329RM96,A0A329RMJ7,A0A329RMK5,A0A329RMU1,A0A329RNA6,A0A329RNI9,A0A329RP63,A0A329RPZ5,A0A329RQ45,A0A329RQ61,A0A329RQU4,A0A329RR77,A0A329RS02,A0A329RS94,A0A329RTA0,A0A329RTD8,A0A329RVC5,A0A329RVH4,A0A329RX76,A0A…
GO Process	GO:0007154	Cell communication	118	A0A329R5V8,A0A329R7F5,A0A329RA61,A0A329RCW4,A0A329RES7,A0A329RF95,A0A329RGB6,A0A329RH87,A0A329RHJ4,A0A329RIS9,A0A329RK62,A0A329RLN0,A0A329RLN5,A0A329RLS3,A0A329RPF5,A0A329RPW0,A0A329RRY0,A0A329RSJ3,A0A329RST2,A0A329RU84,A0A329RUB2,A0A329RUY5,A0A329RV52,A0A329RVN3,A0A329RWH2,A0A329RXK9,A0A329RXU8,A0A329RZA0,A0A329RZG8,A0A329S0D3,A0A329S0I5,A0A329S0S4,A0A329S1J9,A0A329S3G5,A0A329S3Q6,A0A329S444,A0A…
GO Process	GO:0048518	Positive regulation of biological process	116	A0A329RDZ0,A0A329REF2,A0A329RES7,A0A329RFQ6,A0A329RIS9,A0A329RIU2,A0A329RKX7,A0A329RLR2,A0A329RM96,A0A329RMC8,A0A329RMK5,A0A329RNG0,A0A329RPF5,A0A329RPW4,A0A329RPZ5,A0A329RQW1,A0A329RRS0,A0A329RTC7,A0A329RTN2,A0A329RTY4,A0A329RU30,A0A329RVN3,A0A329RVQ2,A0A329RWD6,A0A329RX76,A0A329RXC8,A0A329RXK3,A0A329RY03,A0A329RZ25,A0A329RZG8,A0A329RZT5,A0A329S0H5,A0A329S0I5,A0A329S0L2,A0A329S0Y6,A0A329S1A0,A0A…
GO Process	GO:0046394	Carboxylic acid biosynthetic process	114	A0A329R9A9,A0A329RA91,A0A329RAB4,A0A329RAY9,A0A329RCL3,A0A329REA0,A0A329REI4,A0A329REU5,A0A329RGQ7,A0A329RHH8,A0A329RIH7,A0A329RIU6,A0A329RJE6,A0A329RL19,A0A329RLH8,A0A329RM70,A0A329RMD9,A0A329RP49,A0A329RQ99,A0A329RQM1,A0A329RSB7,A0A329RSS3,A0A329RSU9,A0A329RUP4,A0A329RUU1,A0A329RUZ4,A0A329RVP3,A0A329RW93,A0A329RXU2,A0A329RY55,A0A329RYG1,A0A329RYH6,A0A329RYI6,A0A329RYK3,A0A329RYM1,A0A329RZA2,A0A…
GO Process	GO:0090407	Organophosphate biosynthetic process	114	A0A329RAC1,A0A329RAV3,A0A329RBW3,A0A329RGT1,A0A329RGZ2,A0A329RHH9,A0A329RIU9,A0A329RJC5,A0A329RK02,A0A329RK50,A0A329RM31,A0A329RMC0,A0A329RMG4,A0A329RMV1,A0A329RNR6,A0A329RP88,A0A329RPF1,A0A329RPG2,A0A329RQM6,A0A329RRE2,A0A329RSS3,A0A329RTL8,A0A329RVI0,A0A329RWB8,A0A329RWN7,A0A329RX37,A0A329RXC7,A0A329RXY8,A0A329RY13,A0A329RYS7,A0A329RZF9,A0A329S0H7,A0A329S0V3,A0A329S1N0,A0A329S221,A0A329S310,A0A…
GO Process	GO:0023052	Signaling	113	A0A329R5V8,A0A329R7F5,A0A329RA61,A0A329RCW4,A0A329RES7,A0A329RF95,A0A329RGB6,A0A329RH87,A0A329RHJ4,A0A329RIS9,A0A329RK62,A0A329RLN0,A0A329RLN5,A0A329RLS3,A0A329RPF5,A0A329RPW0,A0A329RRY0,A0A329RSJ3,A0A329RST2,A0A329RU84,A0A329RUB2,A0A329RUY5,A0A329RV52,A0A329RWH2,A0A329RXK9,A0A329RXU8,A0A329RZA0,A0A329S0D3,A0A329S0I5,A0A329S0S4,A0A329S1J9,A0A329S3G5,A0A329S3Q6,A0A329S444,A0A329S563,A0A329S5D4,A0A…
GO Process	GO:0030163	Protein catabolic process	112	A0A329R7M1,A0A329R7Q0,A0A329RBQ0,A0A329RCV2,A0A329RDV7,A0A329RHH6,A0A329RHW3,A0A329RIP5,A0A329RIS5,A0A329RIU2,A0A329RJ83,A0A329RK62,A0A329RLM8,A0A329RLN3,A0A329RNY8,A0A329RQ11,A0A329RQ71,A0A329RQJ0,A0A329RR55,A0A329RSG2,A0A329RTB3,A0A329RTC7,A0A329RTD6,A0A329RU75,A0A329RUP7,A0A329RX21,A0A329RXC8,A0A329RXJ1,A0A329RXM8,A0A329RXY7,A0A329RZD6,A0A329RZX8,A0A329S0H5,A0A329S1A0,A0A329S1E6,A0A329S1L8,A0A…
GO Process	GO:0033554	Cellular response to stress	112	A0A329RBC9,A0A329RDD1,A0A329RE98,A0A329RF06,A0A329RFQ2,A0A329RFR7,A0A329RGG2,A0A329RH06,A0A329RIU2,A0A329RK62,A0A329RLI4,A0A329RLN3,A0A329RMJ7,A0A329RMM6,A0A329RMU1,A0A329RPF5,A0A329RQ11,A0A329RRS0,A0A329RTC1,A0A329RTD6,A0A329RV52,A0A329RW89,A0A329RX76,A0A329RYH0,A0A329RYZ5,A0A329RZG8,A0A329S0G6,A0A329S0T0,A0A329S139,MCM7,A0A329S1R5,A0A329S246,A0A329S284,A0A329S4L8,A0A329S4P8,A0A329S4S9,A0A329S55…
GO Process	GO:0009117	Nucleotide metabolic process	109	A0A329R7E7,A0A329R8K2,A0A329RBW3,A0A329RGT1,A0A329RGZ2,A0A329RIJ6,A0A329RIU9,A0A329RJ30,A0A329RJC5,A0A329RJS0,A0A329RK02,A0A329RK15,A0A329RM31,A0A329RMC0,A0A329RMC6,A0A329RMG4,A0A329RMN1,A0A329RMP9,A0A329RMV1,A0A329RNG2,A0A329RNG9,A0A329RNM9,A0A329RNR6,A0A329RPG2,A0A329RPH1,A0A329RQM0,A0A329RSS4,A0A329RTL8,A0A329RUZ7,A0A329RVI0,A0A329RX37,A0A329RXC7,A0A329RXY8,A0A329RY13,A0A329RYE6,A0A329RYS7,A0A…
GO Process	GO:0048522	Positive regulation of cellular process	109	A0A329RDZ0,A0A329REF2,A0A329RES7,A0A329RFQ6,A0A329RIS9,A0A329RIU2,A0A329RKX7,A0A329RLR2,A0A329RM96,A0A329RMC8,A0A329RMK5,A0A329RNG0,A0A329RPF5,A0A329RPW4,A0A329RPZ5,A0A329RQW1,A0A329RTC7,A0A329RTN2,A0A329RTY4,A0A329RU30,A0A329RVN3,A0A329RVQ2,A0A329RWD6,A0A329RX76,A0A329RXC8,A0A329RXK3,A0A329RY03,A0A329RZ25,A0A329RZG8,A0A329RZT5,A0A329S0H5,A0A329S0I5,A0A329S0L2,A0A329S0Y6,A0A329S1A0,A0A329S1J9,A0A…
GO Process	GO:0070647	Protein modification by small protein conjugation or removal	107	A0A329RF67,A0A329RFQ2,A0A329RG13,A0A329RG56,A0A329RHH6,A0A329RIP5,A0A329RIU2,A0A329RJT2,A0A329RK92,A0A329RLN3,A0A329RQ11,A0A329RQ71,A0A329RQU4,A0A329RS83,A0A329RTD6,A0A329RU04,A0A329RU75,A0A329RUD4,A0A329RV05,A0A329RW89,A0A329RXJ1,A0A329RZI8,A0A329RZJ4,A0A329S0Y6,A0A329S1A0,A0A329S1E6,A0A329S1W8,A0A329S2X1,A0A329S2X2,A0A329S555,A0A329S563,A0A329S565,A0A329S6E1,A0A329S6Y6,A0A329S705,A0A329S8J7,A0A…
GO Process	GO:0007165	Signal transduction	106	A0A329R5V8,A0A329R7F5,A0A329RA61,A0A329RCW4,A0A329RES7,A0A329RF95,A0A329RGB6,A0A329RH87,A0A329RHJ4,A0A329RK62,A0A329RLS3,A0A329RPF5,A0A329RPW0,A0A329RRY0,A0A329RSJ3,A0A329RST2,A0A329RU84,A0A329RUB2,A0A329RUY5,A0A329RV52,A0A329RWH2,A0A329RXK9,A0A329RXU8,A0A329RZA0,A0A329S0D3,A0A329S0I5,A0A329S0S4,A0A329S1J9,A0A329S3G5,A0A329S3Q6,A0A329S444,A0A329S563,A0A329S5D4,A0A329S5W1,A0A329S5Z6,A0A329S646,A0A…
GO Process	GO:1901605	Alpha-amino acid metabolic process	105	A0A329REU5,A0A329RGQ7,A0A329RHH8,A0A329RIH7,A0A329RIU6,A0A329RJE6,A0A329RL19,A0A329RM70,A0A329RMG4,A0A329RNG9,A0A329RQ75,A0A329RQ99,A0A329RQM1,A0A329RSB7,A0A329RTN1,A0A329RUU1,A0A329RUZ4,A0A329RVI0,A0A329RVP3,A0A329RXN2,A0A329RXU2,A0A329RYG1,A0A329RYH6,A0A329RYI6,A0A329RYK3,A0A329RYM1,A0A329RYX4,A0A329RZY3,A0A329S070,A0A329S0R3,A0A329S0W4,A0A329S107,A0A329S2Z7,A0A329S408,A0A329S540,A0A329S5E8,A0A…
GO Process	GO:0044257	Cellular protein catabolic process	104	A0A329R7M1,A0A329R7Q0,A0A329RCV2,A0A329RDV7,A0A329RHH6,A0A329RHW3,A0A329RIP5,A0A329RIS5,A0A329RIU2,A0A329RJ83,A0A329RK62,A0A329RLM8,A0A329RLN3,A0A329RNY8,A0A329RQ11,A0A329RQ71,A0A329RQJ0,A0A329RR55,A0A329RTB3,A0A329RTD6,A0A329RU75,A0A329RUP7,A0A329RX21,A0A329RXJ1,A0A329RXM8,A0A329RXY7,A0A329RZD6,A0A329RZX8,A0A329S1A0,A0A329S1E6,A0A329S1L8,A0A329S2X2,A0A329S327,A0A329S4B4,A0A329S4S9,A0A329S544,A0A…
GO Process	GO:0008610	Lipid biosynthetic process	103	A0A329R9A9,A0A329RA91,A0A329RAB4,A0A329RAC1,A0A329RAV3,A0A329RAY9,A0A329RCL3,A0A329RE53,A0A329RGT1,A0A329RIX8,A0A329RJ52,A0A329RMD9,A0A329RMS4,A0A329RP88,A0A329RPF1,A0A329RQM6,A0A329RR90,A0A329RRE2,A0A329RSU9,A0A329RUP4,A0A329RWB8,A0A329RWL4,A0A329RWN7,A0A329RY55,A0A329RZA2,A0A329RZF9,A0A329S0L3,A0A329S0V3,A0A329S0W6,A0A329S0X9,A0A329S2D4,A0A329S4F6,A0A329S5L4,A0A329S6N0,A0A329S7Q0,A0A329S823,A0A…
GO Process	GO:0051603	Proteolysis involved in cellular protein catabolic process	103	A0A329R7M1,A0A329R7Q0,A0A329RCV2,A0A329RDV7,A0A329RHH6,A0A329RHW3,A0A329RIP5,A0A329RIS5,A0A329RIU2,A0A329RJ83,A0A329RK62,A0A329RLM8,A0A329RLN3,A0A329RNY8,A0A329RQ11,A0A329RQ71,A0A329RQJ0,A0A329RR55,A0A329RTB3,A0A329RTD6,A0A329RU75,A0A329RUP7,A0A329RX21,A0A329RXJ1,A0A329RXM8,A0A329RXY7,A0A329RZD6,A0A329RZX8,A0A329S1A0,A0A329S1E6,A0A329S1L8,A0A329S2X2,A0A329S327,A0A329S4S9,A0A329S544,A0A329S555,A0A…
GO Process	GO:0032787	Monocarboxylic acid metabolic process	102	A0A329R7E7,A0A329R9A9,A0A329RA91,A0A329RAB4,A0A329RAY9,A0A329RCL3,A0A329REA0,A0A329RF37,A0A329RIJ6,A0A329RJG6,A0A329RLH8,A0A329RMC6,A0A329RMD9,A0A329RMN1,A0A329RN22,A0A329RNG2,A0A329RPG6,A0A329RPH1,A0A329RQM0,A0A329RRH8,A0A329RSU9,A0A329RSW2,A0A329RTE7,A0A329RUI6,A0A329RUP4,A0A329RW93,A0A329RWI9,A0A329RX61,A0A329RY55,A0A329RYE6,A0A329RZA2,A0A329S019,A0A329S0L3,A0A329S0V3,A0A329S0W6,A0A329S0X9,A0A…
GO Process	GO:0050790	Regulation of catalytic activity	101	A0A329RDY6,A0A329RES7,A0A329RLN0,A0A329RMU1,A0A329RN35,A0A329RN93,A0A329RQR8,A0A329RQV4,A0A329RR18,A0A329RR74,A0A329RR78,A0A329RSJ8,A0A329RSN9,A0A329RWA2,A0A329RWN7,A0A329RX21,A0A329RXY7,A0A329RY18,A0A329RYC0,A0A329RYH7,A0A329S003,A0A329S041,A0A329S086,A0A329S0I9,A0A329S1Y8,A0A329S231,A0A329S335,A0A329S3Q6,A0A329S424,A0A329S4L5,A0A329S4L9,A0A329S4N3,A0A329S540,A0A329S646,A0A329S6K7,A0A329S6M5,A0A…
GO Process	GO:0016072	rRNA metabolic process	98	A0A329RE74,A0A329RET4,A0A329RG90,A0A329RHT3,A0A329RK67,A0A329RK81,A0A329RL62,A0A329RMB0,A0A329RMR9,A0A329RMW4,A0A329RP24,A0A329RPN3,A0A329RQE2,A0A329RTC3,A0A329RTX2,A0A329RU54,A0A329RU97,A0A329RUS2,A0A329RUZ5,A0A329RV04,A0A329RVC5,A0A329RVW7,A0A329RXB3,A0A329RXR2,A0A329RY39,A0A329RYE7,A0A329S0U2,A0A329S1X0,A0A329S1X1,A0A329S232,A0A329S3S7,A0A329S418,A0A329S4W4,A0A329S560,A0A329S5I3,A0A329S5M7,A0A…
GO Process	GO:0006364	rRNA processing	97	A0A329RE74,A0A329RET4,A0A329RG90,A0A329RHT3,A0A329RK67,A0A329RK81,A0A329RL62,A0A329RMB0,A0A329RMR9,A0A329RMW4,A0A329RP24,A0A329RPN3,A0A329RQE2,A0A329RTC3,A0A329RTX2,A0A329RU54,A0A329RU97,A0A329RUS2,A0A329RUZ5,A0A329RV04,A0A329RVC5,A0A329RVW7,A0A329RXB3,A0A329RXR2,A0A329RY39,A0A329RYE7,A0A329S0U2,A0A329S1X0,A0A329S1X1,A0A329S232,A0A329S3S7,A0A329S418,A0A329S4W4,A0A329S560,A0A329S5I3,A0A329S5M7,A0A…
GO Process	GO:0006812	Cation transport	97	A0A329R9W5,A0A329RBW3,A0A329REM1,A0A329RG05,A0A329RG09,A0A329RH92,A0A329RHE7,A0A329RJE7,A0A329RJH9,A0A329RJI8,A0A329RL01,A0A329RMV1,A0A329RMZ8,A0A329RNR6,A0A329RQI0,A0A329RQP3,A0A329RT46,A0A329RT60,A0A329RU12,A0A329RUD1,A0A329RUN7,A0A329RV38,A0A329RVF9,A0A329RVN2,A0A329RW35,A0A329RX37,A0A329RZJ6,A0A329RZK3,A0A329RZX5,A0A329S0C4,A0A329S1R0,A0A329S221,A0A329S454,A0A329S4I5,A0A329S4R4,A0A329S500,A0A…
GO Process	GO:0006397	mRNA processing	96	A0A329RB50,A0A329RFQ2,A0A329RFW4,A0A329RGI2,A0A329RH55,A0A329RHM1,A0A329RHZ7,A0A329RJP0,A0A329RLB0,A0A329RLF0,A0A329RM41,A0A329RPR4,A0A329RQ26,A0A329RQ78,A0A329RTA9,A0A329RTY4,A0A329RW12,A0A329RWQ7,A0A329RWS6,A0A329RX60,A0A329RXH3,A0A329RXJ5,LSM5,A0A329RY03,LSM8,A0A329S096,A0A329S1J5,A0A329S385,A0A329S3D4,A0A329S3G5,A0A329S446,A0A329S4L5,A0A329S4L7,LSM1,A0A329S651,A0A329S674,A0A329S6A7,A0A329S6G9…
GO Process	GO:0033365	Protein localization to organelle	93	A0A329R7M1,A0A329RDJ7,A0A329RE28,A0A329RF65,A0A329RH47,A0A329RIQ8,A0A329RK62,A0A329RK95,A0A329RKV9,A0A329RLC9,A0A329RMW3,A0A329RNX0,A0A329RQ18,A0A329RQ81,A0A329RQI6,A0A329RQZ8,A0A329RRR3,A0A329RRU5,A0A329RSZ2,A0A329RTV2,A0A329RUR1,A0A329RV88,A0A329RVU3,A0A329RXC3,A0A329RYE1,A0A329RZ16,A0A329RZE9,A0A329S0G1,A0A329S0I9,A0A329S1C1,A0A329S1T4,A0A329S255,A0A329S270,A0A329S2L0,A0A329S346,A0A329S487,A0A…
GO Process	GO:1901137	Carbohydrate derivative biosynthetic process	92	A0A329RAC1,A0A329RBW3,A0A329RFK1,A0A329RG70,A0A329RGZ2,A0A329RJC5,A0A329RK02,A0A329RL04,A0A329RM31,A0A329RMC0,A0A329RMG4,A0A329RMV1,A0A329RNR6,A0A329RP88,A0A329RPG2,A0A329RRE2,A0A329RRU5,A0A329RTL8,A0A329RVI0,A0A329RW48,A0A329RWN7,A0A329RX37,A0A329RXC7,A0A329RXY8,A0A329RY13,A0A329RYS7,A0A329S0H7,A0A329S0V3,A0A329S0W4,A0A329S1B6,A0A329S1N0,A0A329S221,A0A329S310,A0A329S3Z9,A0A329S542,A0A329S791,A0A…
GO Process	GO:0043632	Modification-dependent macromolecule catabolic process	91	A0A329R7M1,A0A329RDV7,A0A329RHH6,A0A329RIP5,A0A329RIS5,A0A329RIU2,A0A329RK62,A0A329RLN3,A0A329RMR9,A0A329RQ11,A0A329RQ71,A0A329RQJ0,A0A329RR55,A0A329RTB3,A0A329RTD6,A0A329RU75,A0A329RUP7,A0A329RX21,A0A329RXJ1,A0A329RXR2,A0A329RXY7,A0A329RZD6,A0A329RZX8,A0A329S1A0,A0A329S1E6,A0A329S1L8,A0A329S2X2,A0A329S327,A0A329S4S9,A0A329S555,A0A329S563,A0A329S565,A0A329S705,A0A329S9L4,A0A329SAN0,A0A329SAY6,A0A…
GO Process	GO:0042221	Response to chemical	91	A0A329R5V8,A0A329R7F5,A0A329RA61,A0A329RDF9,A0A329RF06,A0A329RFR7,A0A329RG81,A0A329RGI4,A0A329RHJ4,A0A329RHT1,A0A329RHW5,A0A329RIS9,A0A329RIU2,A0A329RK62,A0A329RKI6,A0A329RLE8,A0A329RPF5,A0A329RQ11,A0A329RRS0,A0A329RTT1,A0A329RU61,A0A329RV52,A0A329RW92,A0A329RZ67,A0A329RZG8,A0A329RZJ0,A0A329S0G6,A0A329S0I5,A0A329S0S0,A0A329S1J9,A0A329S1R5,A0A329S3U7,A0A329S4K5,A0A329S4L8,A0A329S4P8,A0A329S4S9,A0A…
GO Process	GO:0006091	Generation of precursor metabolites and energy	89	A0A329R7E7,A0A329RAI1,A0A329RF37,A0A329RIJ6,A0A329RJ73,A0A329RJL1,A0A329RKF3,A0A329RLF8,A0A329RMN1,A0A329RMP9,A0A329RMQ4,A0A329RMU0,A0A329RNG2,A0A329RNG9,A0A329RPH1,A0A329RPM1,A0A329RQ77,A0A329RQK9,A0A329RS07,A0A329RSI2,A0A329RTE7,A0A329RTQ4,A0A329RWI9,A0A329RX37,A0A329RYT2,A0A329RYX6,A0A329RZY3,A0A329S019,A0A329S055,A0A329S1N0,A0A329S1N1,A0A329S2M2,A0A329S2X7,A0A329S2Z8,A0A329S3L2,A0A329S408,A0A…
GO Process	GO:0019941	Modification-dependent protein catabolic process	87	A0A329R7M1,A0A329RDV7,A0A329RHH6,A0A329RIP5,A0A329RIS5,A0A329RIU2,A0A329RK62,A0A329RLN3,A0A329RQ11,A0A329RQ71,A0A329RQJ0,A0A329RR55,A0A329RTB3,A0A329RTD6,A0A329RU75,A0A329RUP7,A0A329RX21,A0A329RXJ1,A0A329RXY7,A0A329RZD6,A0A329RZX8,A0A329S1A0,A0A329S1E6,A0A329S1L8,A0A329S2X2,A0A329S327,A0A329S4S9,A0A329S555,A0A329S563,A0A329S565,A0A329S705,A0A329S9L4,A0A329SAN0,A0A329SAY6,A0A329SB47,A0A329SBG7,A0A…
GO Process	GO:0006511	Ubiquitin-dependent protein catabolic process	86	A0A329R7M1,A0A329RDV7,A0A329RHH6,A0A329RIP5,A0A329RIS5,A0A329RIU2,A0A329RK62,A0A329RLN3,A0A329RQ11,A0A329RQ71,A0A329RQJ0,A0A329RR55,A0A329RTB3,A0A329RTD6,A0A329RU75,A0A329RUP7,A0A329RX21,A0A329RXJ1,A0A329RXY7,A0A329RZD6,A0A329RZX8,A0A329S1A0,A0A329S1E6,A0A329S1L8,A0A329S2X2,A0A329S327,A0A329S4S9,A0A329S555,A0A329S563,A0A329S565,A0A329S705,A0A329S9L4,A0A329SAN0,A0A329SAY6,A0A329SB47,A0A329SBG7,A0A…
GO Process	GO:0098655	Cation transmembrane transport	86	A0A329R9W5,A0A329RBW3,A0A329REM1,A0A329RG05,A0A329RG09,A0A329RH92,A0A329RHE7,A0A329RJE7,A0A329RJI8,A0A329RL01,A0A329RMV1,A0A329RNR6,A0A329RQI0,A0A329RQP3,A0A329RT46,A0A329RT60,A0A329RU12,A0A329RUD1,A0A329RUN7,A0A329RV38,A0A329RVF9,A0A329RVN2,A0A329RW35,A0A329RX37,A0A329RZK3,A0A329RZX5,A0A329S0C4,A0A329S1R0,A0A329S221,A0A329S454,A0A329S4I5,A0A329S4R4,A0A329S500,A0A329S5B1,A0A329S6G8,A0A329S848,A0A…
GO Process	GO:0006325	Chromatin organization	85	A0A329RCE0,A0A329RDD1,A0A329REF2,A0A329RH74,A0A329RI99,A0A329RJM5,A0A329RK62,A0A329RL92,A0A329RLK0,A0A329RLN2,A0A329RM81,A0A329RM96,A0A329RMK5,A0A329RNA6,A0A329RP63,A0A329RPZ5,A0A329RQ45,A0A329RQ61,A0A329RQU4,A0A329RR77,A0A329RS02,A0A329RS94,A0A329RTD8,A0A329RVC5,A0A329RY03,A0A329RZ32,A0A329RZT5,A0A329S0L2,A0A329S0Y6,A0A329S3B0,A0A329S5S2,A0A329S6K5,A0A329S7Q3,A0A329S869,A0A329S8M7,A0A329SAF8,A0A…
GO Process	GO:0072594	Establishment of protein localization to organelle	82	A0A329R7M1,A0A329RDJ7,A0A329RE28,A0A329RF65,A0A329RH47,A0A329RK95,A0A329RKV9,A0A329RLC9,A0A329RMW3,A0A329RNX0,A0A329RQ18,A0A329RQ81,A0A329RQI6,A0A329RQZ8,A0A329RRR3,A0A329RRU5,A0A329RSZ2,A0A329RUR1,A0A329RVU3,A0A329RXC3,A0A329RYE1,A0A329RZ16,A0A329RZE9,A0A329S0I9,A0A329S1C1,A0A329S1T4,A0A329S255,A0A329S270,A0A329S2L0,A0A329S346,A0A329S5W5,A0A329S7I6,A0A329S9L4,A0A329SA84,A0A329SAZ1,A0A329SBT3,A0A…
GO Process	GO:0072521	Purine-containing compound metabolic process	82	A0A329R7E7,A0A329R8K2,A0A329RBW3,A0A329RGT1,A0A329RGZ2,A0A329RIJ6,A0A329RK15,A0A329RM31,A0A329RMC0,A0A329RMC6,A0A329RMG4,A0A329RMN1,A0A329RMP9,A0A329RMV1,A0A329RNG2,A0A329RNG9,A0A329RNR6,A0A329RPG2,A0A329RPH1,A0A329RQM0,A0A329RTL8,A0A329RVI0,A0A329RX37,A0A329RXC7,A0A329RY13,A0A329RYE6,A0A329RZY3,A0A329S0V3,A0A329S0W4,A0A329S1N0,A0A329S1T3,A0A329S221,A0A329S542,A0A329S5B9,A0A329S5H2,A0A329S8F6,A0A…
GO Process	GO:0016052	Carbohydrate catabolic process	82	A0A329R5K6,A0A329R7E7,A0A329R959,A0A329R9A4,A0A329RBF3,A0A329REG5,A0A329RGE2,A0A329RIB4,A0A329RIJ6,A0A329RIM5,A0A329RIQ6,A0A329RIW2,A0A329RJA1,A0A329RJL9,A0A329RKL7,A0A329RL84,A0A329RL90,A0A329RLX7,A0A329RM71,A0A329RMN1,A0A329RNF7,A0A329RNG2,A0A329RPH1,A0A329RPZ2,A0A329RQ21,A0A329RQU5,A0A329RSJ8,A0A329RSS9,A0A329RUF1,A0A329RV91,A0A329RVV1,A0A329RX28,A0A329RYE2,A0A329S041,A0A329S073,A0A329S132,A0A…
GO Process	GO:0019693	Ribose phosphate metabolic process	81	A0A329R7E7,A0A329R8K2,A0A329RBW3,A0A329RGT1,A0A329RGZ2,A0A329RIJ6,A0A329RJC5,A0A329RK02,A0A329RK15,A0A329RM31,A0A329RMC0,A0A329RMC6,A0A329RMG4,A0A329RMN1,A0A329RMP9,A0A329RMV1,A0A329RNG2,A0A329RNG9,A0A329RNR6,A0A329RPG2,A0A329RPH1,A0A329RQM0,A0A329RTL8,A0A329RVI0,A0A329RX37,A0A329RXC7,A0A329RXY8,A0A329RY13,A0A329RYE6,A0A329RZY3,A0A329S0H7,A0A329S0V3,A0A329S1N0,A0A329S221,A0A329S310,A0A329S542,A0A…
GO Process	GO:0009892	Negative regulation of metabolic process	81	A0A329RGY1,A0A329RJL4,A0A329RK62,A0A329RLN5,A0A329RLQ6,A0A329RLV6,A0A329RMK5,A0A329RMR9,A0A329RN56,A0A329RNA6,A0A329RPZ5,A0A329RQV2,A0A329RR18,A0A329RR78,A0A329RS02,A0A329RTN2,A0A329RVH4,A0A329RXR2,A0A329RY53,A0A329S048,A0A329S086,A0A329S092,A0A329S1K3,A0A329S293,A0A329S2D1,A0A329S3B0,A0A329S418,A0A329S424,A0A329S4L5,A0A329S5E1,LSM1,A0A329S629,A0A329S6K5,A0A329S7Q3,A0A329S7T0,A0A329S8G6,A0A329SAB…
GO Process	GO:0009893	Positive regulation of metabolic process	81	A0A329REF2,A0A329RES7,A0A329RIU2,A0A329RKX7,A0A329RLR2,A0A329RM96,A0A329RMC8,A0A329RMK5,A0A329RNG0,A0A329RPF5,A0A329RPW4,A0A329RPZ5,A0A329RRS0,A0A329RTC7,A0A329RTN2,A0A329RTY4,A0A329RX76,A0A329RXC8,A0A329RXK3,A0A329RY03,A0A329RZT5,A0A329S0H5,A0A329S0L2,A0A329S0Y6,A0A329S1A0,A0A329S1V6,A0A329S293,A0A329S391,A0A329S625,A0A329S6K7,A0A329S7C6,A0A329S7U7,A0A329S869,A0A329S9H1,A0A329SA51,A0A329SAX8,A0A…
GO Process	GO:0048523	Negative regulation of cellular process	81	A0A329R8N7,A0A329R8T7,A0A329RFQ6,A0A329RIS9,A0A329RK62,A0A329RLF2,A0A329RLQ6,A0A329RM67,A0A329RMK5,A0A329RNA6,A0A329RPZ5,A0A329RQK4,A0A329RS02,A0A329RSL4,A0A329RVQ2,A0A329RW56,A0A329RY53,A0A329S048,A0A329S086,A0A329S0I5,A0A329S1J9,A0A329S1K3,A0A329S1R5,A0A329S240,A0A329S2D1,A0A329S3B0,A0A329S3H2,A0A329S424,A0A329S4L5,A0A329S567,A0A329S577,A0A329S596,A0A329S629,A0A329S6J5,A0A329S6K5,A0A329S705,A0A…
GO Process	GO:0010608	Posttranscriptional regulation of gene expression	80	A0A329RD88,A0A329REA5,A0A329RGJ3,A0A329RL66,A0A329RLD1,A0A329RMC8,A0A329RPW4,A0A329RRV6,A0A329RTC1,A0A329RTL5,A0A329RTN2,A0A329RVR1,A0A329RVU8,A0A329RVZ8,A0A329RX05,A0A329RX12,A0A329RY53,A0A329S048,A0A329S062,A0A329S1E7,A0A329S1V6,A0A329S204,A0A329S293,A0A329S2D1,A0A329S2H3,A0A329S2T5,A0A329S7T0,A0A329S7W4,A0A329S8G6,A0A329S9H1,A0A329SB83,A0A329SCL5,A0A329SER4,A0A329SFM8,A0A329SFZ7,A0A329SGP5,A0A…
GO Process	GO:0006399	tRNA metabolic process	80	A0A329RBF2,A0A329RBU5,A0A329RF56,A0A329RFB3,A0A329RG56,A0A329RHI7,A0A329RIQ5,A0A329RIX5,A0A329RK92,A0A329RKW2,A0A329RKZ2,A0A329RL42,A0A329RLH3,A0A329RMR9,A0A329RMW4,A0A329RPT1,A0A329RQC7,A0A329RRE8,A0A329RS85,A0A329RSN9,A0A329RSY6,A0A329RTR6,A0A329RU97,A0A329RUI5,A0A329RUP5,A0A329RXR2,A0A329RXS8,A0A329RZJ4,A0A329S046,A0A329S1M5,A0A329S2C1,A0A329S330,A0A329S3S5,A0A329S4B6,A0A329S4L4,A0A329S4R3,A0A…
GO Process	GO:0034248	Regulation of cellular amide metabolic process	79	A0A329RD88,A0A329REA5,A0A329RGJ3,A0A329RL66,A0A329RLD1,A0A329RMC8,A0A329RPW4,A0A329RRV6,A0A329RTC1,A0A329RTL5,A0A329RTN2,A0A329RVR1,A0A329RVU8,A0A329RVZ8,A0A329RX05,A0A329RX12,A0A329RY53,A0A329S048,A0A329S062,A0A329S1E7,A0A329S1V6,A0A329S204,A0A329S293,A0A329S2D1,A0A329S2H3,A0A329S2T5,A0A329S7T0,A0A329S7W4,A0A329S8G6,A0A329S9H1,A0A329SB83,A0A329SCL5,A0A329SER4,A0A329SFM8,A0A329SFZ7,A0A329SGP5,A0A…
GO Process	GO:0006417	Regulation of translation	78	A0A329RD88,A0A329REA5,A0A329RGJ3,A0A329RL66,A0A329RLD1,A0A329RMC8,A0A329RPW4,A0A329RRV6,A0A329RTC1,A0A329RTL5,A0A329RTN2,A0A329RVR1,A0A329RVU8,A0A329RVZ8,A0A329RX05,A0A329RX12,A0A329RY53,A0A329S048,A0A329S062,A0A329S1E7,A0A329S1V6,A0A329S204,A0A329S293,A0A329S2D1,A0A329S2H3,A0A329S2T5,A0A329S7T0,A0A329S7W4,A0A329S8G6,A0A329S9H1,A0A329SB83,A0A329SCL5,A0A329SER4,A0A329SFM8,A0A329SFZ7,A0A329SGP5,A0A…
GO Process	GO:0009259	Ribonucleotide metabolic process	78	A0A329R7E7,A0A329R8K2,A0A329RBW3,A0A329RGT1,A0A329RGZ2,A0A329RIJ6,A0A329RJC5,A0A329RK15,A0A329RM31,A0A329RMC0,A0A329RMC6,A0A329RMG4,A0A329RMN1,A0A329RMP9,A0A329RMV1,A0A329RNG2,A0A329RNG9,A0A329RNR6,A0A329RPG2,A0A329RPH1,A0A329RQM0,A0A329RTL8,A0A329RVI0,A0A329RX37,A0A329RXC7,A0A329RY13,A0A329RYE6,A0A329RZY3,A0A329S0H7,A0A329S0V3,A0A329S1N0,A0A329S221,A0A329S310,A0A329S542,A0A329S5B9,A0A329S5H2,A0A…
GO Process	GO:0006163	Purine nucleotide metabolic process	78	A0A329R7E7,A0A329R8K2,A0A329RBW3,A0A329RGT1,A0A329RGZ2,A0A329RIJ6,A0A329RK15,A0A329RM31,A0A329RMC0,A0A329RMC6,A0A329RMG4,A0A329RMN1,A0A329RMP9,A0A329RMV1,A0A329RNG2,A0A329RNG9,A0A329RNR6,A0A329RPG2,A0A329RPH1,A0A329RQM0,A0A329RTL8,A0A329RVI0,A0A329RX37,A0A329RXC7,A0A329RY13,A0A329RYE6,A0A329RZY3,A0A329S0V3,A0A329S1N0,A0A329S1T3,A0A329S221,A0A329S542,A0A329S5B9,A0A329S5H2,A0A329S8F6,A0A329S9E1,A0A…
GO Process	GO:0032446	Protein modification by small protein conjugation	78	A0A329RF67,A0A329RFQ2,A0A329RG56,A0A329RHH6,A0A329RIU2,A0A329RJT2,A0A329RK92,A0A329RLN3,A0A329RQ11,A0A329RQ71,A0A329RQU4,A0A329RS83,A0A329RTD6,A0A329RV05,A0A329RW89,A0A329RZI8,A0A329RZJ4,A0A329S1A0,A0A329S2X1,A0A329S2X2,A0A329S555,A0A329S565,A0A329S6E1,A0A329S6Y6,A0A329S705,A0A329SA57,A0A329SAK2,A0A329SAL8,A0A329SBC5,A0A329SBZ4,A0A329SCY5,A0A329SGA3,A0A329SGC5,A0A329SGQ7,A0A329SH36,A0A329SHD4,A0A…
GO Process	GO:0006644	Phospholipid metabolic process	77	A0A329RAC1,A0A329RAV3,A0A329RGT1,A0A329RJ54,A0A329RLS3,A0A329RNS4,A0A329RP88,A0A329RPF1,A0A329RQM6,A0A329RRE2,A0A329RRG4,A0A329RS61,A0A329RUB2,A0A329RUY5,A0A329RWB8,A0A329RWN7,A0A329RX75,A0A329RZF9,A0A329S304,A0A329S404,A0A329S4F6,A0A329S5Y5,A0A329S7X5,A0A329S867,A0A329S8F6,A0A329S8L5,A0A329S984,A0A329SA47,A0A329SBP8,A0A329SCJ5,A0A329SCY6,A0A329SCY7,A0A329SCZ5,A0A329SE16,A0A329SF92,A0A329SG25,A0A…
GO Process	GO:0005976	Polysaccharide metabolic process	77	A0A329R5K6,A0A329R959,A0A329R9A4,A0A329RBF3,A0A329REG5,A0A329RGE2,A0A329RI50,A0A329RIB4,A0A329RIM5,A0A329RIQ6,A0A329RIR2,A0A329RIW2,A0A329RJA1,A0A329RJL9,A0A329RKL7,A0A329RL84,A0A329RL90,A0A329RLX7,A0A329RM71,A0A329RN28,A0A329RPZ2,A0A329RQ21,A0A329RRK3,A0A329RSJ8,A0A329RSS9,A0A329RUF1,A0A329RV91,A0A329RVV1,A0A329RX28,A0A329RYE2,A0A329RZV8,A0A329S024,A0A329S041,A0A329S073,A0A329S0A3,A0A329S0J4,A0A…
GO Process	GO:0016311	Dephosphorylation	77	A0A329R9F3,A0A329RCA8,A0A329RE28,A0A329RHE3,A0A329RLP9,A0A329RNM9,A0A329RQM7,A0A329RRG4,A0A329RRY0,A0A329RS92,A0A329RTP5,A0A329RU92,A0A329RU99,A0A329RUB2,A0A329RVQ2,A0A329RX75,A0A329RXB0,A0A329S0H3,A0A329S0X7,A0A329S404,A0A329S4F6,A0A329S4N3,A0A329S5A6,A0A329S5S6,A0A329S5Y5,A0A329S646,A0A329S687,A0A329S867,A0A329S8F1,A0A329S8L5,A0A329S8N1,A0A329SAH5,A0A329SAK0,A0A329SCT4,A0A329SDK7,A0A329SEA6,A0A…
GO Process	GO:0010604	Positive regulation of macromolecule metabolic process	76	A0A329REF2,A0A329RES7,A0A329RIU2,A0A329RKX7,A0A329RLR2,A0A329RM96,A0A329RMC8,A0A329RMK5,A0A329RNG0,A0A329RPF5,A0A329RPW4,A0A329RPZ5,A0A329RRS0,A0A329RTC7,A0A329RTN2,A0A329RTY4,A0A329RX76,A0A329RXC8,A0A329RXK3,A0A329RY03,A0A329RZT5,A0A329S0H5,A0A329S0L2,A0A329S0Y6,A0A329S1A0,A0A329S1V6,A0A329S293,A0A329S391,A0A329S625,A0A329S6K7,A0A329S7C6,A0A329S7U7,A0A329S869,A0A329S9H1,A0A329SA51,A0A329SAX8,A0A…
GO Process	GO:0032259	Methylation	76	A0A329RB94,A0A329RD88,A0A329RDM6,A0A329RFU8,A0A329RH74,A0A329RI99,A0A329RIX8,A0A329RJ52,A0A329RK81,A0A329RMW4,A0A329RNI4,A0A329RP34,A0A329RP63,A0A329RPN3,A0A329RQ45,A0A329RS67,A0A329RSC6,A0A329RT83,A0A329RTD8,A0A329RUP5,A0A329RVC5,A0A329S046,A0A329S0X4,A0A329S196,A0A329S1G4,A0A329S1Z5,A0A329S4U3,A0A329S6A5,A0A329S6G0,A0A329S6K0,A0A329S776,A0A329S791,A0A329S940,A0A329S9F5,A0A329SA71,A0A329SAM0,A0A…
GO Process	GO:0031325	Positive regulation of cellular metabolic process	75	A0A329REF2,A0A329RES7,A0A329RIU2,A0A329RKX7,A0A329RLR2,A0A329RM96,A0A329RMC8,A0A329RMK5,A0A329RNG0,A0A329RPF5,A0A329RPW4,A0A329RPZ5,A0A329RTC7,A0A329RTN2,A0A329RTY4,A0A329RX76,A0A329RXC8,A0A329RY03,A0A329RZT5,A0A329S0H5,A0A329S0L2,A0A329S0Y6,A0A329S1A0,A0A329S1V6,A0A329S293,A0A329S391,A0A329S625,A0A329S6K7,A0A329S7C6,A0A329S869,A0A329S9H1,A0A329SA51,A0A329SAX8,A0A329SAZ4,A0A329SBG7,A0A329SCQ4,A0A…
GO Process	GO:0006820	Anion transport	74	A0A329RH92,A0A329RJ92,A0A329RJY0,A0A329RKS8,A0A329RLE8,A0A329RPG6,A0A329RPX2,A0A329RR31,A0A329RSW6,A0A329RT46,A0A329RUN7,A0A329RVC7,A0A329RVQ4,A0A329RWB0,A0A329RWH4,A0A329RXS5,A0A329RYV3,A0A329S097,A0A329S0J1,A0A329S1G2,A0A329S215,A0A329S3I2,A0A329S454,A0A329S4I5,A0A329S4X4,A0A329S524,A0A329S6C4,A0A329S8J3,A0A329S976,A0A329SBM8,A0A329SBX9,A0A329SCD4,A0A329SCF0,A0A329SDC9,A0A329SDF8,A0A329SE77,A0A…
GO Process	GO:0009150	Purine ribonucleotide metabolic process	73	A0A329R7E7,A0A329R8K2,A0A329RBW3,A0A329RGT1,A0A329RGZ2,A0A329RIJ6,A0A329RK15,A0A329RM31,A0A329RMC0,A0A329RMC6,A0A329RMG4,A0A329RMN1,A0A329RMP9,A0A329RMV1,A0A329RNG2,A0A329RNG9,A0A329RNR6,A0A329RPG2,A0A329RPH1,A0A329RQM0,A0A329RTL8,A0A329RVI0,A0A329RX37,A0A329RXC7,A0A329RY13,A0A329RYE6,A0A329RZY3,A0A329S0V3,A0A329S1N0,A0A329S221,A0A329S542,A0A329S5B9,A0A329S5H2,A0A329S8F6,A0A329S9E1,A0A329SA44,A0A…
GO Process	GO:0010605	Negative regulation of macromolecule metabolic process	73	A0A329RGY1,A0A329RJL4,A0A329RK62,A0A329RLQ6,A0A329RLV6,A0A329RMK5,A0A329RMR9,A0A329RN56,A0A329RNA6,A0A329RPZ5,A0A329RQV2,A0A329RR78,A0A329RS02,A0A329RTN2,A0A329RVH4,A0A329RXR2,A0A329RY53,A0A329S048,A0A329S086,A0A329S092,A0A329S1K3,A0A329S293,A0A329S2D1,A0A329S3B0,A0A329S418,A0A329S424,A0A329S4L5,A0A329S5E1,LSM1,A0A329S629,A0A329S6K5,A0A329S7Q3,A0A329S7T0,A0A329S8G6,A0A329SAB5,A0A329SB77,A0A329SBP…
GO Process	GO:0051173	Positive regulation of nitrogen compound metabolic process	73	A0A329REF2,A0A329RES7,A0A329RIU2,A0A329RKX7,A0A329RLR2,A0A329RM96,A0A329RMC8,A0A329RMK5,A0A329RNG0,A0A329RPF5,A0A329RPW4,A0A329RPZ5,A0A329RRS0,A0A329RTC7,A0A329RTN2,A0A329RTY4,A0A329RX76,A0A329RXC8,A0A329RY03,A0A329RZT5,A0A329S0H5,A0A329S0L2,A0A329S0Y6,A0A329S1A0,A0A329S1V6,A0A329S293,A0A329S391,A0A329S625,A0A329S6K7,A0A329S7C6,A0A329S869,A0A329S9H1,A0A329SA51,A0A329SAX8,A0A329SAZ4,A0A329SBG7,A0A…
GO Process	GO:0098662	Inorganic cation transmembrane transport	73	A0A329R9W5,A0A329RBW3,A0A329REM1,A0A329RG09,A0A329RH92,A0A329RHE7,A0A329RJE7,A0A329RJI8,A0A329RL01,A0A329RMV1,A0A329RNR6,A0A329RQI0,A0A329RQP3,A0A329RU12,A0A329RUD1,A0A329RUN7,A0A329RV38,A0A329RVF9,A0A329RVN2,A0A329RW35,A0A329RX37,A0A329RZK3,A0A329S0C4,A0A329S1R0,A0A329S221,A0A329S454,A0A329S4I5,A0A329S4R4,A0A329S500,A0A329S5B1,A0A329S6G8,A0A329S848,A0A329S935,A0A329S9Z8,A0A329SBA7,A0A329SCI5,A0A…
GO Process	GO:0008380	RNA splicing	72	A0A329RB50,A0A329RFQ2,A0A329RFW4,A0A329RGI2,A0A329RH55,A0A329RHZ7,A0A329RJP0,A0A329RLB0,A0A329RLF0,A0A329RM41,A0A329RPR4,A0A329RQ26,A0A329RQ78,A0A329RTA9,A0A329RTY4,A0A329RW12,A0A329RWQ7,A0A329RX60,A0A329RXH3,A0A329RXJ5,LSM5,LSM8,A0A329S1J5,A0A329S385,A0A329S3G5,A0A329S446,A0A329S4L5,A0A329S651,A0A329S674,A0A329S6A7,A0A329S6G9,A0A329S774,A0A329S9Y4,A0A329SA63,A0A329SA89,A0A329SAA8,A0A329SAW9,A0A3…
GO Process	GO:0035556	Intracellular signal transduction	72	A0A329R5V8,A0A329R7F5,A0A329RA61,A0A329RES7,A0A329RF95,A0A329RH87,A0A329RHJ4,A0A329RK62,A0A329RLS3,A0A329RPW0,A0A329RRY0,A0A329RSJ3,A0A329RST2,A0A329RU84,A0A329RUY5,A0A329RWH2,A0A329S0D3,A0A329S0I5,A0A329S1J9,A0A329S3G5,A0A329S3Q6,A0A329S444,A0A329S5W1,A0A329S5Z6,A0A329S6Q0,A0A329S7L7,A0A329S7W1,A0A329SB96,A0A329SCI0,A0A329SCY6,A0A329SD51,A0A329SE74,A0A329SEE0,A0A329SF21,A0A329SF92,A0A329SGK1,A0A…
GO Process	GO:0046486	Glycerolipid metabolic process	72	A0A329RAC1,A0A329RAV3,A0A329RE53,A0A329RJ54,A0A329RLS3,A0A329RNS4,A0A329RPF1,A0A329RQM6,A0A329RRE2,A0A329RRG4,A0A329RS61,A0A329RUB2,A0A329RUY5,A0A329RWN7,A0A329RX75,A0A329RZF9,A0A329S304,A0A329S404,A0A329S4F6,A0A329S5Y5,A0A329S7L8,A0A329S7X5,A0A329S823,A0A329S8Q9,A0A329S984,A0A329SA47,A0A329SBP8,A0A329SCJ5,A0A329SCY6,A0A329SCZ5,A0A329SE16,A0A329SF92,A0A329SHT4,A0A329SIB7,A0A329SIH8,A0A329SIT8,A0A…
GO Process	GO:0007049	Cell cycle	72	A0A329RDP2,A0A329RH30,A0A329RHH5,A0A329RK62,A0A329RNI9,A0A329RQK4,A0A329RR74,A0A329RSU1,A0A329RT45,A0A329RW56,A0A329RYC0,A0A329S003,MCM7,A0A329S3H2,A0A329S4K5,A0A329S5I6,A0A329S653,A0A329S7A6,A0A329S884,A0A329S9C6,A0A329S9X6,A0A329SA19,A0A329SAE1,A0A329SAP6,A0A329SAU3,A0A329SAU8,A0A329SCQ4,A0A329SDP9,A0A329SE30,A0A329SEE5,A0A329SEU5,A0A329SFH5,A0A329SFT3,A0A329SGC5,A0A329SGP9,A0A329SHE2,A0A329SHW…
GO Process	GO:0008652	Cellular amino acid biosynthetic process	71	A0A329REU5,A0A329RGQ7,A0A329RHH8,A0A329RIH7,A0A329RIU6,A0A329RJE6,A0A329RL19,A0A329RM70,A0A329RQ99,A0A329RQM1,A0A329RSB7,A0A329RUU1,A0A329RUZ4,A0A329RXU2,A0A329RYG1,A0A329RYH6,A0A329RYI6,A0A329RYK3,A0A329RYM1,A0A329S070,A0A329S0W4,A0A329S107,A0A329S2Z7,A0A329S540,A0A329S5E8,A0A329S7U1,A0A329S930,A0A329S945,A0A329S9E4,A0A329SAM0,A0A329SAS3,A0A329SAX7,A0A329SB88,A0A329SBY8,A0A329SDP4,A0A329SEE3,A0A…
GO Process	GO:0022618	Ribonucleoprotein complex assembly	70	A0A329RDD1,A0A329RFQ2,A0A329RGJ3,A0A329RHZ7,A0A329RIT3,A0A329RJB7,A0A329RPK5,A0A329RQ78,A0A329RTA9,A0A329RTC3,A0A329RTL5,A0A329RTY5,A0A329RUH4,A0A329RVR1,A0A329RWQ7,A0A329RX12,A0A329RX60,A0A329RXA6,A0A329RXH3,A0A329RY03,A0A329RYW8,A0A329S2H3,A0A329S357,A0A329S385,A0A329S3G5,A0A329S446,A0A329S4A4,A0A329S560,A0A329S651,A0A329S6Y4,A0A329S822,A0A329SA89,A0A329SB85,A0A329SBP3,A0A329SCF9,A0A329SCW9,A0A…
GO Process	GO:0071554	Cell wall organization or biogenesis	70	A0A329R5K6,A0A329R959,A0A329R9A4,A0A329RBF3,A0A329REG5,A0A329RFE8,A0A329RI50,A0A329RIB4,A0A329RIM5,A0A329RIQ6,A0A329RIR2,A0A329RJH4,A0A329RJL9,A0A329RKL7,A0A329RL84,A0A329RL90,A0A329RM71,A0A329RN28,A0A329RP56,A0A329RPZ2,A0A329RQ21,A0A329RRK3,A0A329RSJ8,A0A329RSS9,A0A329RUF1,A0A329RV91,A0A329RVD4,A0A329RVV1,A0A329RX28,A0A329RZV8,A0A329S024,A0A329S041,A0A329S073,A0A329S0A3,A0A329S0J4,A0A329S0J8,A0A…
GO Process	GO:0070887	Cellular response to chemical stimulus	69	A0A329R5V8,A0A329R7F5,A0A329RA61,A0A329RDF9,A0A329RF06,A0A329RFR7,A0A329RG81,A0A329RHT1,A0A329RHW5,A0A329RIU2,A0A329RK62,A0A329RKI6,A0A329RPF5,A0A329RRS0,A0A329RTT1,A0A329RU61,A0A329RV52,A0A329RW92,A0A329RZ67,A0A329RZG8,A0A329RZJ0,A0A329S0G6,A0A329S0I5,A0A329S0S0,A0A329S1J9,A0A329S1R5,A0A329S3U7,A0A329S4L8,A0A329S4P8,A0A329S4S9,A0A329S563,A0A329S5D4,A0A329S7Q2,A0A329S8U9,A0A329SAX8,A0A329SC07,A0A…
GO Process	GO:0007010	Cytoskeleton organization	68	A0A329REV0,A0A329RIZ6,A0A329RJN7,A0A329RK17,A0A329RLD8,A0A329RM67,A0A329RQW1,A0A329RU30,A0A329RUA7,A0A329RV46,A0A329RV65,A0A329RWD6,A0A329RXU1,A0A329RYC0,A0A329RZ25,A0A329RZM5,A0A329S1I0,A0A329S240,A0A329S2A5,A0A329S3C4,A0A329S3T7,A0A329S4F7,A0A329S596,A0A329S5C7,A0A329S5S7,A0A329S5X0,A0A329S653,A0A329S905,A0A329S9J5,A0A329S9K8,A0A329SAP6,A0A329SAU3,A0A329SD15,A0A329SEU5,A0A329SFH5,A0A329SGJ5,A0A…
GO Process	GO:0044262	Cellular carbohydrate metabolic process	68	A0A329RBF3,A0A329RF37,A0A329RIR2,A0A329RIW2,A0A329RJA1,A0A329RJG1,A0A329RJL9,A0A329RL04,A0A329RLX7,A0A329RM71,A0A329RNF7,A0A329RPH1,A0A329RQU5,A0A329RRK3,A0A329RTE7,A0A329RUB2,A0A329RV91,A0A329RVU3,A0A329RWI9,A0A329RYW6,A0A329RZV8,A0A329S019,A0A329S024,A0A329S0X7,A0A329S132,A0A329S163,A0A329S1Q8,A0A329S472,A0A329S4N6,A0A329S4U1,A0A329S530,A0A329S5A6,A0A329S605,A0A329S7Y4,A0A329S8J6,A0A329S9T1,A0A…
GO Process	GO:0006790	Sulfur compound metabolic process	66	A0A329REP6,A0A329RGI4,A0A329RGT1,A0A329RHN8,A0A329RIH7,A0A329RJE6,A0A329RK15,A0A329RMP9,A0A329RNG9,A0A329RQM1,A0A329RTL8,A0A329RUU1,A0A329RXC7,A0A329RYI6,A0A329RZ34,A0A329RZY3,A0A329S0V3,A0A329S0W4,A0A329S179,A0A329S1N0,A0A329S3E2,A0A329S3U7,A0A329S542,A0A329S5E8,A0A329S7D4,A0A329S7Q2,A0A329S837,A0A329S8F6,A0A329S8K2,A0A329S945,A0A329SAM0,A0A329SAS3,A0A329SB02,A0A329SB88,A0A329SCM3,A0A329SCS1,A0A…
GO Process	GO:0016567	Protein ubiquitination	66	A0A329RF67,A0A329RFQ2,A0A329RHH6,A0A329RIU2,A0A329RJT2,A0A329RLN3,A0A329RQ11,A0A329RQ71,A0A329RQU4,A0A329RS83,A0A329RTD6,A0A329RV05,A0A329RZI8,A0A329S1A0,A0A329S2X1,A0A329S2X2,A0A329S555,A0A329S565,A0A329S6E1,A0A329S6Y6,A0A329S705,A0A329SA57,A0A329SAK2,A0A329SAL8,A0A329SBZ4,A0A329SCY5,A0A329SGA3,A0A329SGC5,A0A329SGQ7,A0A329SH36,A0A329SHD4,A0A329SI64,A0A329SJU8,A0A329SKF1,A0A329SLK0,A0A329SLQ0,A0A…
GO Process	GO:0006650	Glycerophospholipid metabolic process	65	A0A329RAC1,A0A329RAV3,A0A329RJ54,A0A329RLS3,A0A329RNS4,A0A329RPF1,A0A329RQM6,A0A329RRE2,A0A329RRG4,A0A329RS61,A0A329RUB2,A0A329RUY5,A0A329RWN7,A0A329RX75,A0A329RZF9,A0A329S304,A0A329S404,A0A329S4F6,A0A329S5Y5,A0A329S7X5,A0A329S984,A0A329SA47,A0A329SBP8,A0A329SCJ5,A0A329SCY6,A0A329SCZ5,A0A329SE16,A0A329SF92,A0A329SHT4,A0A329SIB7,A0A329SIH8,A0A329SIT8,A0A329SJR6,A0A329SKX8,A0A329SLD7,A0A329SLI1,A0A…
GO Process	GO:0032502	Developmental process	65	A0A329RE11,A0A329RFE3,A0A329RGB6,A0A329RIS9,A0A329RK62,A0A329RLF2,A0A329RPZ5,A0A329RSF2,A0A329RUA9,A0A329RV65,A0A329RWB1,A0A329RWT1,A0A329RWZ7,A0A329RXK9,A0A329RYF2,A0A329RZI7,A0A329RZM5,A0A329RZT5,A0A329S0I5,A0A329S1J9,A0A329S3L9,A0A329S567,A0A329S5J3,A0A329S6Q0,A0A329S726,A0A329S7A6,A0A329S7U7,A0A329S8V2,A0A329S9J5,A0A329S9V6,A0A329SB04,A0A329SBD8,A0A329SC09,A0A329SCN5,A0A329SCR4,A0A329SCW8,A0A…
GO Process	GO:1901607	Alpha-amino acid biosynthetic process	64	A0A329REU5,A0A329RGQ7,A0A329RHH8,A0A329RIH7,A0A329RIU6,A0A329RJE6,A0A329RL19,A0A329RM70,A0A329RQ99,A0A329RQM1,A0A329RSB7,A0A329RUU1,A0A329RUZ4,A0A329RXU2,A0A329RYG1,A0A329RYH6,A0A329RYI6,A0A329RYK3,A0A329RYM1,A0A329S070,A0A329S0W4,A0A329S107,A0A329S2Z7,A0A329S540,A0A329S5E8,A0A329S7U1,A0A329S930,A0A329S945,A0A329S9E4,A0A329SAM0,A0A329SAS3,A0A329SAX7,A0A329SB88,A0A329SBY8,A0A329SDP4,A0A329SEE3,A0A…
GO Process	GO:0006457	Protein folding	62	A0A329RCN6,A0A329RE98,A0A329RFR7,A0A329RG68,A0A329RHH3,A0A329RI97,A0A329RIZ6,A0A329RK99,A0A329RKD0,A0A329RP06,A0A329RQV4,A0A329RS03,A0A329RT17,A0A329RV84,A0A329RWC7,A0A329RWL0,A0A329RY49,A0A329RYF5,A0A329RZU2,A0A329S0I9,A0A329S1X9,A0A329S2B1,A0A329S2P6,A0A329S4G8,A0A329S5D4,A0A329S6Z2,A0A329S8Z9,A0A329S9A2,A0A329SAD0,A0A329SAZ2,A0A329SB09,A0A329SBD8,A0A329SCE2,A0A329SCR2,A0A329SF85,A0A329SFZ3,A0A…
GO Process	GO:0009165	Nucleotide biosynthetic process	62	A0A329RBW3,A0A329RGZ2,A0A329RIU9,A0A329RJC5,A0A329RK02,A0A329RM31,A0A329RMC0,A0A329RMG4,A0A329RMV1,A0A329RNR6,A0A329RPG2,A0A329RTL8,A0A329RVI0,A0A329RX37,A0A329RXC7,A0A329RXY8,A0A329RY13,A0A329RYS7,A0A329S0H7,A0A329S0V3,A0A329S1N0,A0A329S221,A0A329S310,A0A329S542,A0A329S6Q7,A0A329S791,A0A329S8D8,A0A329S9E1,A0A329SAG4,A0A329SBV0,A0A329SBW9,A0A329SC70,A0A329SD45,A0A329SDG2,A0A329SDR8,A0A329SE53,A0A…
GO Process	GO:0009451	RNA modification	60	A0A329RBU5,A0A329RDM6,A0A329RG56,A0A329RG90,A0A329RHT3,A0A329RK81,A0A329RK92,A0A329RL42,A0A329RMW4,A0A329RPN3,A0A329RPT1,A0A329RR93,A0A329RSN9,A0A329RT83,A0A329RU97,A0A329RUI5,A0A329RUP5,A0A329RVC5,A0A329RZJ4,A0A329S046,A0A329S1Z5,A0A329S330,A0A329S3S5,A0A329S4B6,A0A329S4R3,A0A329S6A5,A0A329S7T4,A0A329S940,A0A329SA71,A0A329SBE8,A0A329SC20,A0A329SD28,A0A329SDF4,A0A329SE75,A0A329SG43,A0A329SIB5,A0A…
GO Process	GO:0044093	Positive regulation of molecular function	60	A0A329RDY6,A0A329RES7,A0A329RMU1,A0A329RN35,A0A329RN93,A0A329RQR8,A0A329RQV4,A0A329RR78,A0A329RWA2,A0A329RY18,A0A329RYC0,A0A329RYH7,A0A329S231,A0A329S4L9,A0A329S646,A0A329S6K7,A0A329S6Q0,A0A329SA51,A0A329SAI2,A0A329SBG7,A0A329SCQ4,A0A329SDL6,A0A329SEA6,A0A329SEE0,A0A329SF21,A0A329SFK5,A0A329SFX5,A0A329SFY0,A0A329SG09,A0A329SHE6,A0A329SIT5,A0A329SJC4,A0A329SJR6,A0A329SJY4,A0A329SKK2,A0A329SLQ4,A0A…
GO Process	GO:0044282	Small molecule catabolic process	59	A0A329RIU9,A0A329RJG6,A0A329RL19,A0A329RNF7,A0A329RNG9,A0A329RQU5,A0A329RR06,A0A329RR19,A0A329RRH8,A0A329RT75,A0A329RUB2,A0A329RUI6,A0A329RX61,A0A329RYX4,A0A329RZY3,A0A329S0R3,A0A329S347,A0A329S380,A0A329S408,A0A329S4Y0,A0A329S5B5,A0A329S6Z8,A0A329S882,A0A329S9B7,A0A329SAD5,A0A329SBF4,A0A329SBI8,A0A329SBV7,A0A329SC75,A0A329SDW4,A0A329SF00,A0A329SFP7,A0A329SGC4,A0A329SGP8,A0A329SGZ2,A0A329SHY3,A0A…
GO Process	GO:0010629	Negative regulation of gene expression	59	A0A329RGY1,A0A329RJL4,A0A329RLQ6,A0A329RLV6,A0A329RMR9,A0A329RN56,A0A329RNA6,A0A329RPZ5,A0A329RQV2,A0A329RR78,A0A329RS02,A0A329RTN2,A0A329RVH4,A0A329RXR2,A0A329RY53,A0A329S048,A0A329S092,A0A329S1K3,A0A329S293,A0A329S2D1,A0A329S3B0,A0A329S418,A0A329S5E1,LSM1,A0A329S629,A0A329S6K5,A0A329S7Q3,A0A329S7T0,A0A329S8G6,A0A329SAB5,A0A329SB77,A0A329SBP3,A0A329SD67,A0A329SF66,A0A329SFE4,A0A329SHH2,A0A329SJ2…
GO Process	GO:1901361	Organic cyclic compound catabolic process	59	A0A329R8K2,A0A329RGY1,A0A329RIU9,A0A329RJ30,A0A329RJL4,A0A329RJS0,A0A329RMR9,A0A329RQV2,A0A329RR78,A0A329RTN2,A0A329RVH4,A0A329RXR2,A0A329RXT5,A0A329RZ63,A0A329S048,A0A329S1T3,A0A329S293,A0A329S2D1,A0A329S418,A0A329S5E1,LSM1,A0A329S629,A0A329S7T0,A0A329SAB5,A0A329SBF4,A0A329SBP3,A0A329SD67,A0A329SEB0,A0A329SF66,A0A329SGC4,A0A329SHD2,A0A329SHH2,A0A329SHY3,A0A329SJQ9,A0A329SJX0,A0A329SK01,LSM4,A0A3…
GO Process	GO:0043085	Positive regulation of catalytic activity	59	A0A329RDY6,A0A329RES7,A0A329RMU1,A0A329RN35,A0A329RN93,A0A329RQR8,A0A329RQV4,A0A329RR78,A0A329RWA2,A0A329RY18,A0A329RYC0,A0A329RYH7,A0A329S231,A0A329S4L9,A0A329S646,A0A329S6K7,A0A329S6Q0,A0A329SA51,A0A329SAI2,A0A329SBG7,A0A329SCQ4,A0A329SDL6,A0A329SEA6,A0A329SF21,A0A329SFK5,A0A329SFX5,A0A329SFY0,A0A329SG09,A0A329SHE6,A0A329SIT5,A0A329SJC4,A0A329SJR6,A0A329SJY4,A0A329SKK2,A0A329SLQ4,A0A329SM52,A0A…
GO Process	GO:0045229	External encapsulating structure organization	58	A0A329R5K6,A0A329R959,A0A329R9A4,A0A329REG5,A0A329RFE8,A0A329RI50,A0A329RIB4,A0A329RIM5,A0A329RIQ6,A0A329RIR2,A0A329RJH4,A0A329RKL7,A0A329RL84,A0A329RL90,A0A329RN28,A0A329RP56,A0A329RPZ2,A0A329RQ21,A0A329RRK3,A0A329RSJ8,A0A329RSS9,A0A329RUF1,A0A329RVD4,A0A329RVV1,A0A329RX28,A0A329RZV8,A0A329S024,A0A329S041,A0A329S073,A0A329S0A3,A0A329S0J4,A0A329S0J8,A0A329S339,A0A329S3C1,A0A329S3D1,A0A329S530,A0A…
GO Process	GO:0098656	Anion transmembrane transport	58	A0A329RH92,A0A329RJ92,A0A329RLE8,A0A329RPX2,A0A329RR31,A0A329RT46,A0A329RUN7,A0A329RVC7,A0A329RWB0,A0A329RXS5,A0A329RYV3,A0A329S097,A0A329S0J1,A0A329S1G2,A0A329S3I2,A0A329S454,A0A329S4I5,A0A329S524,A0A329S6C4,A0A329S8J3,A0A329S976,A0A329SBX9,A0A329SCD4,A0A329SCF0,A0A329SDC9,A0A329SE77,A0A329SEW9,A0A329SF70,A0A329SGL4,A0A329SGU3,A0A329SGX9,A0A329SHV9,A0A329SI22,A0A329SIQ8,A0A329SJ82,A0A329SJC5,A0A…
GO Process	GO:0051128	Regulation of cellular component organization	57	A0A329RFQ6,A0A329RIS9,A0A329RLF2,A0A329RM67,A0A329RMK5,A0A329RQ18,A0A329RQW1,A0A329RTC7,A0A329RU30,A0A329RVH4,A0A329RWD6,A0A329RZ25,A0A329S0H5,A0A329S176,A0A329S240,A0A329S3H2,A0A329S567,A0A329S596,A0A329S5C7,A0A329S6J5,A0A329S7C6,A0A329SBD1,A0A329SCJ0,A0A329SD51,A0A329SEE5,A0A329SEU5,A0A329SFH8,A0A329SFJ3,A0A329SFW0,A0A329SGP9,A0A329SJC4,A0A329SJK5,A0A329SKY0,A0A329SM56,A0A329SNM1,A0A329SNV6,A0A…
GO Process	GO:0071555	Cell wall organization	57	A0A329R5K6,A0A329R959,A0A329R9A4,A0A329REG5,A0A329RFE8,A0A329RI50,A0A329RIB4,A0A329RIM5,A0A329RIQ6,A0A329RIR2,A0A329RJH4,A0A329RKL7,A0A329RL84,A0A329RL90,A0A329RN28,A0A329RP56,A0A329RPZ2,A0A329RQ21,A0A329RRK3,A0A329RSJ8,A0A329RSS9,A0A329RUF1,A0A329RVD4,A0A329RVV1,A0A329RX28,A0A329RZV8,A0A329S024,A0A329S041,A0A329S073,A0A329S0A3,A0A329S0J4,A0A329S0J8,A0A329S339,A0A329S3C1,A0A329S3D1,A0A329S530,A0A…
GO Process	GO:0000272	Polysaccharide catabolic process	56	A0A329R5K6,A0A329R959,A0A329R9A4,A0A329RBF3,A0A329REG5,A0A329RGE2,A0A329RIB4,A0A329RIM5,A0A329RIQ6,A0A329RIW2,A0A329RJA1,A0A329RJL9,A0A329RKL7,A0A329RL84,A0A329RL90,A0A329RLX7,A0A329RM71,A0A329RPZ2,A0A329RQ21,A0A329RSJ8,A0A329RSS9,A0A329RUF1,A0A329RV91,A0A329RVV1,A0A329RX28,A0A329RYE2,A0A329S041,A0A329S073,A0A329S132,A0A329S163,A0A329S1Q8,A0A329S339,A0A329S3D1,A0A329S472,A0A329S4N6,A0A329S605,A0A…
GO Process	GO:0006631	Fatty acid metabolic process	55	A0A329R9A9,A0A329RA91,A0A329RAB4,A0A329RAY9,A0A329RCL3,A0A329RJG6,A0A329RMD9,A0A329RPG6,A0A329RRH8,A0A329RSU9,A0A329RSW2,A0A329RUI6,A0A329RUP4,A0A329RX61,A0A329RY55,A0A329RZA2,A0A329S0V3,A0A329S0W6,A0A329S0X9,A0A329S380,A0A329S5B5,A0A329S5L4,A0A329S6N0,A0A329S6Z8,A0A329S7Q0,A0A329S882,A0A329S9B7,A0A329SAW5,A0A329SCS1,A0A329SF00,A0A329SFP7,A0A329SIY8,A0A329SJF7,A0A329SKI4,A0A329SMY3,A0A329SQ83,A0A…
GO Process	GO:0000398	mRNA splicing, via spliceosome	55	A0A329RB50,A0A329RFQ2,A0A329RFW4,A0A329RH55,A0A329RHZ7,A0A329RLB0,A0A329RM41,A0A329RPR4,A0A329RQ78,A0A329RTA9,A0A329RWQ7,A0A329RX60,A0A329RXH3,LSM5,LSM8,A0A329S1J5,A0A329S385,A0A329S3G5,A0A329S446,A0A329S651,A0A329S674,A0A329S6G9,A0A329S774,A0A329S9Y4,A0A329SA63,A0A329SA89,A0A329SAA8,A0A329SAW9,A0A329SBB1,A0A329SBP3,A0A329SCW9,A0A329SE82,A0A329SGV0,A0A329SHN4,A0A329SIV9,A0A329SJM6,LSM4,A0A329SLP6…
GO Process	GO:0006357	Regulation of transcription by RNA polymerase II	55	A0A329RDD1,A0A329REF2,A0A329RLF2,A0A329RM96,A0A329RNG0,A0A329RPF5,A0A329RPS5,A0A329RPZ5,A0A329RSN9,A0A329RTC7,A0A329RWF8,A0A329RY03,A0A329RZT5,A0A329S0L2,A0A329S0Y6,A0A329S139,A0A329S1K3,A0A329S567,A0A329S6K5,A0A329S7C6,A0A329S869,A0A329S9S8,A0A329SA04,A0A329SAZ4,MED6,A0A329SHE2,A0A329SJ14,A0A329SJU8,A0A329SMD0,A0A329SMK2,A0A329SN85,A0A329SNK3,A0A329SNS3,A0A329SPA3,A0A329SPC7,A0A329SQG3,A0A329SR7…
GO Process	GO:0015711	Organic anion transport	54	A0A329RH92,A0A329RJ92,A0A329RKS8,A0A329RLE8,A0A329RPG6,A0A329RR31,A0A329RSW6,A0A329RT46,A0A329RVQ4,A0A329RWB0,A0A329RWH4,A0A329S1G2,A0A329S3I2,A0A329S454,A0A329S4X4,A0A329S524,A0A329S6C4,A0A329S8J3,A0A329S976,A0A329SBM8,A0A329SBX9,A0A329SCD4,A0A329SCF0,A0A329SDC9,A0A329SDF8,A0A329SE77,A0A329SEW9,A0A329SF70,A0A329SGL4,A0A329SGX9,A0A329SHV9,A0A329SJ82,A0A329SJC5,A0A329SKZ6,A0A329SM88,A0A329SP14,A0A…
GO Process	GO:0019439	Aromatic compound catabolic process	54	A0A329R8K2,A0A329RGY1,A0A329RJ30,A0A329RJL4,A0A329RJS0,A0A329RMR9,A0A329RQV2,A0A329RR78,A0A329RTN2,A0A329RVH4,A0A329RXR2,A0A329RXT5,A0A329RZ63,A0A329S048,A0A329S1T3,A0A329S293,A0A329S2D1,A0A329S418,A0A329S5E1,LSM1,A0A329S629,A0A329S7T0,A0A329SAB5,A0A329SBF4,A0A329SBP3,A0A329SD67,A0A329SEB0,A0A329SF66,A0A329SGC4,A0A329SHD2,A0A329SHH2,A0A329SHY3,A0A329SJX0,A0A329SK01,LSM4,A0A329SLJ6,A0A329SLQ8,A0A3…
GO Process	GO:0070925	Organelle assembly	54	A0A329RI13,A0A329RIT3,A0A329RJB7,A0A329RLV6,A0A329RPK5,A0A329RTC3,A0A329RTV2,A0A329RTY5,A0A329RUA5,A0A329RV46,A0A329RXA6,A0A329RYW8,A0A329S357,A0A329S4A4,A0A329S560,A0A329S593,A0A329S6Y4,A0A329S7G6,A0A329S822,A0A329SB85,A0A329SCF9,A0A329SCY6,A0A329SDQ6,A0A329SDU2,A0A329SEU5,A0A329SHI9,A0A329SJE0,A0A329SJN6,A0A329SKI3,LSM4,A0A329SQ79,A0A329SQE9,A0A329SQP3,A0A329SQP8,A0A329SSD1,A0A329SSU4,A0A329STI…
GO Process	GO:0043414	Macromolecule methylation	54	A0A329RDM6,A0A329RH74,A0A329RI99,A0A329RK81,A0A329RMW4,A0A329RNI4,A0A329RP34,A0A329RP63,A0A329RPN3,A0A329RQ45,A0A329RSC6,A0A329RT83,A0A329RTD8,A0A329RUP5,A0A329RVC5,A0A329S046,A0A329S196,A0A329S1Z5,A0A329S6A5,A0A329S6G0,A0A329S6K0,A0A329S940,A0A329SA71,A0A329SBE8,A0A329SC20,A0A329SE03,A0A329SED5,A0A329SEF7,A0A329SG43,A0A329SIS6,A0A329SIW8,A0A329SJK4,A0A329SJP2,A0A329SKG4,A0A329SLG1,A0A329SLH0,A0A…
GO Process	GO:0015931	Nucleobase-containing compound transport	52	A0A329RAV5,A0A329RDZ0,A0A329RGA3,A0A329RGG1,A0A329RHE2,A0A329RJK8,A0A329RK95,A0A329RL72,A0A329RMP2,A0A329RN73,A0A329RPH5,A0A329RRR3,A0A329RTY4,A0A329RXC3,A0A329S0Y6,A0A329S1G2,A0A329S270,A0A329S3B3,A0A329S3T7,A0A329S557,A0A329S573,A0A329S5I3,A0A329S5W5,A0A329S768,A0A329S8J3,A0A329SAM5,A0A329SB74,A0A329SD87,A0A329SEU8,A0A329SIQ5,A0A329SJR3,A0A329SK01,A0A329SKY0,A0A329SKZ6,A0A329SM88,A0A329SMJ0,A0A…
GO Process	GO:0044270	Cellular nitrogen compound catabolic process	52	A0A329R8K2,A0A329RGY1,A0A329RIU9,A0A329RJ30,A0A329RJL4,A0A329RJS0,A0A329RMR9,A0A329RQV2,A0A329RR78,A0A329RTN2,A0A329RVH4,A0A329RXR2,A0A329RXT5,A0A329RZ63,A0A329S048,A0A329S1T3,A0A329S293,A0A329S2D1,A0A329S418,A0A329S5E1,LSM1,A0A329S629,A0A329S7T0,A0A329SAB5,A0A329SBF4,A0A329SBP3,A0A329SD67,A0A329SEB0,A0A329SF66,A0A329SHD2,A0A329SHH2,A0A329SJQ9,A0A329SJX0,A0A329SK01,LSM4,A0A329SLQ8,A0A329SLV8,A0A3…
GO Process	GO:0046700	Heterocycle catabolic process	52	A0A329R8K2,A0A329RGY1,A0A329RIU9,A0A329RJ30,A0A329RJL4,A0A329RJS0,A0A329RMR9,A0A329RQV2,A0A329RR78,A0A329RTN2,A0A329RVH4,A0A329RXR2,A0A329RXT5,A0A329RZ63,A0A329S048,A0A329S1T3,A0A329S293,A0A329S2D1,A0A329S418,A0A329S5E1,LSM1,A0A329S629,A0A329S7T0,A0A329SAB5,A0A329SBF4,A0A329SBP3,A0A329SD67,A0A329SEB0,A0A329SF66,A0A329SHD2,A0A329SHH2,A0A329SJQ9,A0A329SJX0,A0A329SK01,LSM4,A0A329SLQ8,A0A329SLV8,A0A3…
GO Process	GO:0048878	Chemical homeostasis	52	A0A329RJH9,A0A329RJI8,A0A329RMZ8,A0A329RQI0,A0A329RQP3,A0A329RR18,A0A329RRH8,A0A329RUI6,A0A329RUN7,A0A329RV38,A0A329RW35,A0A329RX61,A0A329RZD4,A0A329RZJ6,A0A329S075,A0A329S4D0,A0A329S4I5,A0A329S500,A0A329S6Z8,A0A329S9Z8,A0A329SC24,A0A329SCH1,A0A329SDK6,A0A329SE45,A0A329SEC8,A0A329SEX7,A0A329SFR4,A0A329SFZ9,A0A329SGU3,A0A329SIB7,A0A329SIH8,A0A329SIS3,A0A329SJ15,A0A329SNV9,A0A329SP87,A0A329SPW8,A0A…
GO Process	GO:0016570	Histone modification	52	A0A329RCE0,A0A329RDD1,A0A329RH74,A0A329RI99,A0A329RLN2,A0A329RM81,A0A329RM96,A0A329RNA6,A0A329RP63,A0A329RPZ5,A0A329RQ45,A0A329RQ61,A0A329RQU4,A0A329RS02,A0A329RTD8,A0A329RVC5,A0A329RY03,A0A329RZ32,A0A329S0L2,A0A329S0Y6,A0A329S3B0,A0A329S5S2,A0A329S6K5,A0A329SAF8,A0A329SAP6,A0A329SAZ4,A0A329SFX6,A0A329SKG4,A0A329SLH0,A0A329SLM2,A0A329SMK2,A0A329SNR9,A0A329SNS3,A0A329SP94,A0A329SPA3,A0A329SQX9,A0A…
GO Process	GO:0006913	Nucleocytoplasmic transport	51	A0A329RGA3,A0A329RGD8,A0A329RHE2,A0A329RK95,A0A329RLK6,A0A329RMP2,A0A329RQ81,A0A329RRR3,A0A329RTY4,A0A329RUR1,A0A329RXC3,A0A329RZE9,A0A329S0Y6,A0A329S270,A0A329S3B3,A0A329S3T7,A0A329S557,A0A329S573,A0A329S5G6,A0A329S5I3,A0A329S5W5,A0A329S768,A0A329SA84,A0A329SAM5,A0A329SD87,A0A329SEU8,A0A329SG35,A0A329SIQ5,A0A329SIR4,A0A329SJ57,A0A329SJ96,A0A329SJR3,A0A329SK96,A0A329SKW9,A0A329SKY0,A0A329SLR1,A0A…
GO Process	GO:0006605	Protein targeting	51	A0A329RDJ7,A0A329RE28,A0A329RF65,A0A329RH47,A0A329RKV9,A0A329RLC9,A0A329RMW3,A0A329RNX0,A0A329RQ18,A0A329RQI6,A0A329RQZ8,A0A329RRU5,A0A329RVU3,A0A329RYE1,A0A329RZ16,A0A329S0I9,A0A329S1C1,A0A329S1T4,A0A329S255,A0A329S2L0,A0A329S346,A0A329S5H9,A0A329S7I6,A0A329S9R6,A0A329SAZ1,A0A329SBT3,A0A329SCK7,A0A329SE14,A0A329SGT9,A0A329SGV4,A0A329SJI3,A0A329SL17,A0A329SPZ6,A0A329SQR2,A0A329STA1,A0A329STU6,A0A…
GO Process	GO:0010498	Proteasomal protein catabolic process	51	A0A329RIS5,A0A329RIU2,A0A329RK62,A0A329RQ11,A0A329RQJ0,A0A329RR55,A0A329RTB3,A0A329RUP7,A0A329RXY7,A0A329RZD6,A0A329RZX8,A0A329S1L8,A0A329S4S9,A0A329S555,A0A329S563,A0A329S565,A0A329S6K7,A0A329SAN0,A0A329SAY6,A0A329SCR5,A0A329SCY5,A0A329SD42,A0A329SFZ1,A0A329SGC5,A0A329SH36,A0A329SK24,A0A329SKR7,A0A329SKY6,A0A329SLK5,A0A329SLX5,A0A329SNN7,A0A329SNX2,A0A329SQ59,A0A329SQ61,A0A329SS11,A0A329SS97,A0A…
GO Process	GO:0019725	Cellular homeostasis	51	A0A329RAI1,A0A329RC00,A0A329RJI8,A0A329RQI0,A0A329RQP3,A0A329RRN3,A0A329RRW9,A0A329RTT1,A0A329RUN7,A0A329RV38,A0A329RVX9,A0A329RW35,A0A329RW92,A0A329RZJ6,A0A329S3U7,A0A329S4I5,A0A329S500,A0A329S809,A0A329S9Q7,A0A329S9Z8,A0A329SAZ2,A0A329SC07,A0A329SC24,A0A329SCH1,A0A329SDK6,A0A329SDS8,A0A329SE45,A0A329SEC8,A0A329SFR4,A0A329SFZ9,A0A329SG62,A0A329SGU3,A0A329SIS3,A0A329SJ15,A0A329SJI1,A0A329SKY6,A0A…
GO Process	GO:0030258	Lipid modification	51	A0A329RE65,A0A329RJ54,A0A329RJG6,A0A329RJL8,A0A329RLS3,A0A329RNS4,A0A329RRG4,A0A329RRH8,A0A329RUB2,A0A329RUI6,A0A329RUY5,A0A329RX61,A0A329RX75,A0A329S366,A0A329S380,A0A329S404,A0A329S5B5,A0A329S5Y5,A0A329S6Z8,A0A329S7X5,A0A329S867,A0A329S882,A0A329S8L5,A0A329S8V4,A0A329S9B7,A0A329SA47,A0A329SCY6,A0A329SCZ5,A0A329SF00,A0A329SF92,A0A329SFP7,A0A329SIY8,A0A329SM96,A0A329SQK5,A0A329SS73,A0A329STN9,A0A…
GO Process	GO:0015672	Monovalent inorganic cation transport	51	A0A329RBW3,A0A329REM1,A0A329RH92,A0A329RHE7,A0A329RMV1,A0A329RNR6,A0A329RQI0,A0A329RUD1,A0A329RUN7,A0A329RVN2,A0A329RW35,A0A329RX37,A0A329RZK3,A0A329S1R0,A0A329S221,A0A329S454,A0A329S4I5,A0A329S5B1,A0A329S6G8,A0A329S9Z8,A0A329SCI5,A0A329SDK6,A0A329SEB5,A0A329SEC8,A0A329SFE1,A0A329SGU3,A0A329SIA8,A0A329SJC8,A0A329SJW5,A0A329SL38,A0A329SP87,A0A329SPL2,A0A329SSA9,A0A329ST11,A0A329ST54,A0A329SU64,A0A…
GO Process	GO:0046395	Carboxylic acid catabolic process	50	A0A329RIU9,A0A329RJG6,A0A329RL19,A0A329RNG9,A0A329RR06,A0A329RR19,A0A329RRH8,A0A329RT75,A0A329RUI6,A0A329RX61,A0A329RYX4,A0A329RZY3,A0A329S0R3,A0A329S347,A0A329S380,A0A329S408,A0A329S4Y0,A0A329S5B5,A0A329S6Z8,A0A329S882,A0A329S9B7,A0A329SAD5,A0A329SBI8,A0A329SDW4,A0A329SF00,A0A329SFP7,A0A329SGC4,A0A329SHY3,A0A329SIY8,A0A329SJQ9,A0A329SLJ6,A0A329SLR9,A0A329SN09,A0A329SQK5,A0A329SRA9,A0A329SRM2,A0A…
GO Process	GO:0031328	Positive regulation of cellular biosynthetic process	50	A0A329REF2,A0A329RKX7,A0A329RLR2,A0A329RM96,A0A329RMK5,A0A329RNG0,A0A329RPF5,A0A329RPW4,A0A329RPZ5,A0A329RTC7,A0A329RTN2,A0A329RTY4,A0A329RX76,A0A329RY03,A0A329RZT5,A0A329S0H5,A0A329S0L2,A0A329S0Y6,A0A329S1V6,A0A329S293,A0A329S391,A0A329S625,A0A329S7C6,A0A329S869,A0A329S9H1,A0A329SA51,A0A329SAZ4,A0A329SHE2,A0A329SJU8,A0A329SMD0,A0A329SN85,A0A329SPA3,A0A329SR76,A0A329SU47,A0A329SUP1,A0A329SV93,A0A…
GO Process	GO:0051336	Regulation of hydrolase activity	50	A0A329RDY6,A0A329RLN0,A0A329RN35,A0A329RN93,A0A329RQR8,A0A329RQV4,A0A329RWA2,A0A329RY18,A0A329RYC0,A0A329RYH7,A0A329S086,A0A329S231,A0A329S3Q6,A0A329S424,A0A329S4L9,A0A329S4N3,A0A329S646,A0A329S6K7,A0A329S6Q0,A0A329S8N1,A0A329SAI2,A0A329SBG7,A0A329SEA6,A0A329SF21,A0A329SFX5,A0A329SFY0,A0A329SG09,A0A329SGF9,A0A329SHE6,A0A329SJC4,A0A329SJQ6,A0A329SKK2,A0A329SLQ4,A0A329SM52,A0A329SNT0,A0A329SPH6,A0A…
GO Process	GO:0016042	Lipid catabolic process	50	A0A329RJG6,A0A329RMS4,A0A329RRH8,A0A329RS61,A0A329RTM4,A0A329RUI6,A0A329RX61,A0A329S304,A0A329S380,A0A329S5B5,A0A329S6J7,A0A329S6Z8,A0A329S7L8,A0A329S7Q0,A0A329S882,A0A329S9B7,A0A329SAD7,A0A329SBP8,A0A329SCS2,A0A329SF00,A0A329SFP7,A0A329SI21,A0A329SIT8,A0A329SIY8,A0A329SLZ5,A0A329SPE0,A0A329SQ57,A0A329SQK5,A0A329SQU0,A0A329SS73,A0A329SUM0,A0A329SUX1,A0A329SV68,A0A329SVL3,A0A329SWA4,A0A329SX32,A0A…
GO Process	GO:0090305	Nucleic acid phosphodiester bond hydrolysis	50	A0A329REW4,A0A329RGG2,A0A329RGY1,A0A329RH06,A0A329RI35,A0A329RMR9,A0A329RQV2,A0A329RR78,A0A329RU21,A0A329RX76,A0A329RXR2,A0A329RYH0,A0A329S2D1,A0A329S3D4,A0A329S418,A0A329S4N9,A0A329S4W4,A0A329S577,A0A329S629,A0A329S6Y9,A0A329S768,A0A329S884,A0A329S8X1,A0A329SAB9,A0A329SD67,A0A329SEB0,A0A329SGE1,A0A329SHD2,A0A329SHH2,A0A329SHM8,A0A329SIX6,A0A329SJV8,A0A329SK45,A0A329SMC5,A0A329SMZ6,A0A329SPQ6,A0A…
GO Process	GO:0043161	Proteasome-mediated ubiquitin-dependent protein catabolic process	49	A0A329RIS5,A0A329RIU2,A0A329RK62,A0A329RQ11,A0A329RQJ0,A0A329RR55,A0A329RTB3,A0A329RUP7,A0A329RXY7,A0A329RZD6,A0A329RZX8,A0A329S1L8,A0A329S4S9,A0A329S555,A0A329S563,A0A329S565,A0A329SAN0,A0A329SAY6,A0A329SCR5,A0A329SCY5,A0A329SD42,A0A329SFZ1,A0A329SGC5,A0A329SH36,A0A329SK24,A0A329SKR7,A0A329SKY6,A0A329SLK5,A0A329SLX5,A0A329SNN7,A0A329SNX2,A0A329SQ59,A0A329SQ61,A0A329SS11,A0A329SS97,A0A329STB9,A0A…
GO Process	GO:0010557	Positive regulation of macromolecule biosynthetic process	49	A0A329REF2,A0A329RKX7,A0A329RLR2,A0A329RM96,A0A329RMK5,A0A329RNG0,A0A329RPF5,A0A329RPW4,A0A329RPZ5,A0A329RTC7,A0A329RTN2,A0A329RTY4,A0A329RX76,A0A329RY03,A0A329RZT5,A0A329S0L2,A0A329S0Y6,A0A329S1V6,A0A329S293,A0A329S391,A0A329S625,A0A329S7C6,A0A329S869,A0A329S9H1,A0A329SA51,A0A329SAZ4,A0A329SHE2,A0A329SJU8,A0A329SMD0,A0A329SN85,A0A329SPA3,A0A329SR76,A0A329SU47,A0A329SUP1,A0A329SV93,A0A329SW42,A0A…
GO Process	GO:0048193	Golgi vesicle transport	48	A0A329RDZ0,A0A329RFS5,A0A329RGW7,A0A329RH87,A0A329RHA3,A0A329RIQ8,A0A329RPD0,A0A329RR52,A0A329RVE1,A0A329S0G1,A0A329S0Y3,A0A329S1D0,A0A329S2K2,A0A329S487,A0A329S4P6,A0A329SA06,A0A329SAB7,A0A329SAX6,A0A329SCD7,A0A329SDH1,A0A329SE49,A0A329SFL7,A0A329SFV9,A0A329SGF9,A0A329SHI9,A0A329SHK9,A0A329SJH7,A0A329SKU6,A0A329SKY9,A0A329SMF2,A0A329SNI0,A0A329SNV6,A0A329SQR2,A0A329SSL3,A0A329SSX7,A0A329ST08,A0A…
GO Process	GO:0010628	Positive regulation of gene expression	48	A0A329REF2,A0A329RKX7,A0A329RLR2,A0A329RM96,A0A329RMK5,A0A329RPF5,A0A329RPW4,A0A329RPZ5,A0A329RTC7,A0A329RTN2,A0A329RTY4,A0A329RX76,A0A329RXK3,A0A329RY03,A0A329RZT5,A0A329S0L2,A0A329S0Y6,A0A329S1V6,A0A329S293,A0A329S391,A0A329S7C6,A0A329S7U7,A0A329S869,A0A329S9H1,A0A329SAZ4,A0A329SHE2,A0A329SJU8,A0A329SMD0,A0A329SN85,A0A329SPA3,A0A329SR76,A0A329SU47,A0A329SUP1,A0A329SV93,A0A329SW42,A0A329SYR9,A0A…
GO Process	GO:0006643	Membrane lipid metabolic process	47	A0A329RAC1,A0A329RE65,A0A329RJL8,A0A329RMS4,A0A329RP88,A0A329RRE2,A0A329RWN7,A0A329S0X9,A0A329S2D4,A0A329S366,A0A329S5R4,A0A329S6J7,A0A329SA72,A0A329SAD7,A0A329SB33,A0A329SBC2,A0A329SCS2,A0A329SE16,A0A329SGR3,A0A329SI21,A0A329SKS2,A0A329SLD7,A0A329SLZ5,A0A329SMY3,A0A329SQ03,A0A329SQ27,A0A329SQU0,A0A329SSI8,A0A329SSK6,A0A329STH5,A0A329SU20,A0A329SUB6,A0A329SUD1,A0A329SV68,A0A329SWA4,A0A329SX59,A0A…
GO Process	GO:0022402	Cell cycle process	47	A0A329RHH5,A0A329RK62,A0A329RNI9,A0A329RQK4,A0A329RR74,A0A329RYC0,A0A329S003,MCM7,A0A329S3H2,A0A329S5I6,A0A329S7A6,A0A329S9X6,A0A329SAP6,A0A329SAU3,A0A329SE30,A0A329SEE5,A0A329SEU5,A0A329SFH5,A0A329SGC5,A0A329SGP9,A0A329SHE2,A0A329SHW0,A0A329SHZ5,A0A329SID7,A0A329SJM8,A0A329SJN6,A0A329SM56,A0A329SMQ2,A0A329SP94,A0A329SQ61,A0A329SQB2,A0A329SSU4,A0A329ST35,A0A329STB0,A0A329STI8,A0A329STQ4,A0A329SUB…
GO Process	GO:0018205	Peptidyl-lysine modification	47	A0A329RCE0,A0A329RDD1,A0A329RI99,A0A329RK62,A0A329RNA6,A0A329RP34,A0A329RP63,A0A329RPV8,A0A329RPY8,A0A329RPZ5,A0A329RQ45,A0A329RQ61,A0A329RS02,A0A329RTD8,A0A329RZ32,A0A329S5S2,A0A329S6G0,A0A329SBC5,A0A329SCS1,A0A329SE03,A0A329SED5,A0A329SFX6,A0A329SJP2,A0A329SKZ9,A0A329SLH0,A0A329SLM2,A0A329SM94,A0A329SMK2,A0A329SNS3,A0A329SNS9,A0A329SNW3,A0A329SPA3,A0A329SQ61,A0A329SQX9,A0A329SR76,A0A329SST5,A0A…
GO Process	GO:0007005	Mitochondrion organization	46	A0A329RCY1,A0A329RDJ7,A0A329RE11,A0A329RE28,A0A329RFQ6,A0A329RGX2,A0A329RKW3,A0A329RPQ6,A0A329RQI6,A0A329RQJ5,A0A329RRN2,A0A329RSZ2,A0A329RZQ7,A0A329S0I9,A0A329S1C1,A0A329S1Q9,A0A329S1V6,A0A329S346,A0A329S7G6,A0A329S7I6,A0A329S9K9,A0A329S9T7,A0A329SA22,A0A329SAZ1,A0A329SBT3,A0A329SCK7,A0A329SDA4,A0A329SE14,A0A329SGV4,A0A329SH16,A0A329SHE2,A0A329SJI3,A0A329SPZ6,A0A329SQ79,A0A329SRV2,A0A329SU24,A0A…
GO Process	GO:0032774	RNA biosynthetic process	45	A0A329RCE0,A0A329RGJ4,A0A329RH06,A0A329RLN2,A0A329RM96,A0A329RP90,A0A329RRS2,A0A329RTN2,A0A329RU71,A0A329RUQ8,A0A329RV64,A0A329RX13,A0A329RX76,A0A329RX77,A0A329RXH7,A0A329RXJ3,A0A329RY03,A0A329S0Y6,A0A329S139,A0A329S450,A0A329S4X6,A0A329S6G1,A0A329S869,A0A329S8I7,A0A329S8X1,A0A329SCX8,A0A329SEG3,MED6,A0A329SGD2,A0A329SND6,A0A329SNK3,A0A329SPC7,A0A329SRP9,A0A329SSG7,A0A329SUJ5,A0A329SYM4,A0A329SZM…
GO Process	GO:0034655	Nucleobase-containing compound catabolic process	45	A0A329R8K2,A0A329RGY1,A0A329RJ30,A0A329RJL4,A0A329RJS0,A0A329RMR9,A0A329RQV2,A0A329RR78,A0A329RTN2,A0A329RVH4,A0A329RXR2,A0A329RZ63,A0A329S048,A0A329S1T3,A0A329S293,A0A329S2D1,A0A329S418,A0A329S5E1,LSM1,A0A329S629,A0A329S7T0,A0A329SAB5,A0A329SBP3,A0A329SD67,A0A329SEB0,A0A329SF66,A0A329SHD2,A0A329SHH2,A0A329SJX0,A0A329SK01,LSM4,A0A329SLQ8,A0A329SLV8,A0A329SMC5,A0A329SMK6,A0A329SPQ6,A0A329SPZ3,A0A3…
GO Process	GO:0017038	Protein import	44	A0A329RDJ7,A0A329RE28,A0A329RK95,A0A329RLC9,A0A329RMW3,A0A329RNX0,A0A329RQ81,A0A329RQI6,A0A329RRR3,A0A329RUR1,A0A329RXC3,A0A329RZE9,A0A329S0I9,A0A329S1C1,A0A329S270,A0A329S5W5,A0A329S7I6,A0A329SA84,A0A329SAZ1,A0A329SG35,A0A329SGT9,A0A329SGV4,A0A329SIQ5,A0A329SIR4,A0A329SJ57,A0A329SJ96,A0A329SJR3,A0A329SK96,A0A329SKW9,A0A329SLT4,A0A329SMJ0,A0A329SPC4,A0A329SQX6,A0A329SQY6,A0A329SRS5,A0A329STA1,A0A…
GO Process	GO:0033043	Regulation of organelle organization	43	A0A329RFQ6,A0A329RM67,A0A329RMK5,A0A329RQ18,A0A329RQW1,A0A329RU30,A0A329RVH4,A0A329RWD6,A0A329RZ25,A0A329S240,A0A329S3H2,A0A329S596,A0A329S5C7,A0A329S6J5,A0A329SBD1,A0A329SCJ0,A0A329SD51,A0A329SEE5,A0A329SEU5,A0A329SFH8,A0A329SFJ3,A0A329SFW0,A0A329SGP9,A0A329SJK5,A0A329SM56,A0A329SNM1,A0A329SNV6,A0A329SPH6,A0A329SR30,A0A329STB0,A0A329STI8,A0A329STU3,A0A329SW50,A0A329SZ05,A0A329SZI0,A0A329SZK6,A0A…
GO Process	GO:0044242	Cellular lipid catabolic process	43	A0A329RJG6,A0A329RMS4,A0A329RRH8,A0A329RS61,A0A329RUI6,A0A329RX61,A0A329S380,A0A329S5B5,A0A329S6J7,A0A329S6Z8,A0A329S7L8,A0A329S7Q0,A0A329S882,A0A329S9B7,A0A329SAD7,A0A329SBP8,A0A329SCS2,A0A329SF00,A0A329SFP7,A0A329SI21,A0A329SIT8,A0A329SIY8,A0A329SLZ5,A0A329SQK5,A0A329SQU0,A0A329SS73,A0A329SUM0,A0A329SV68,A0A329SVL3,A0A329SWA4,A0A329SXF5,A0A329SXM5,A0A329SXX7,A0A329SYA4,A0A329SYJ0,A0A329SYQ2,A0A…
GO Process	GO:0006413	Translational initiation	42	A0A329REA5,A0A329RGJ3,A0A329RL66,A0A329RLD1,A0A329RRV6,A0A329RTL5,A0A329RUH4,A0A329RVR1,A0A329RVU8,A0A329RX12,A0A329S062,A0A329S2H3,A0A329S2T5,A0A329S7W4,A0A329S9H1,A0A329SAM5,A0A329SB83,A0A329SCL5,A0A329SFM8,A0A329SFZ7,A0A329SJD5,A0A329SJD6,A0A329SJW6,A0A329SLJ9,A0A329SPZ2,A0A329SS82,A0A329ST30,A0A329STD0,A0A329STY9,A0A329SUD8,A0A329SW08,A0A329SWU8,A0A329SX48,A0A329SXT2,A0A329SYB2,A0A329SZY3,A0A…
GO Process	GO:0046390	Ribose phosphate biosynthetic process	42	A0A329RBW3,A0A329RGZ2,A0A329RJC5,A0A329RK02,A0A329RM31,A0A329RMC0,A0A329RMG4,A0A329RMV1,A0A329RNR6,A0A329RPG2,A0A329RTL8,A0A329RVI0,A0A329RX37,A0A329RXC7,A0A329RXY8,A0A329RY13,A0A329S0H7,A0A329S0V3,A0A329S1N0,A0A329S221,A0A329S310,A0A329S542,A0A329S8D8,A0A329S9E1,A0A329SAG4,A0A329SBV0,A0A329SC70,A0A329SDR8,A0A329SE53,A0A329SH28,A0A329SH34,A0A329SHA5,A0A329SHG6,A0A329SKX9,A0A329SQA0,A0A329SQK0,A0A…
GO Process	GO:0006351	Transcription, DNA-templated	42	A0A329RCE0,A0A329RGJ4,A0A329RH06,A0A329RLN2,A0A329RM96,A0A329RP90,A0A329RRS2,A0A329RTN2,A0A329RU71,A0A329RUQ8,A0A329RV64,A0A329RX13,A0A329RX76,A0A329RX77,A0A329RXH7,A0A329RXJ3,A0A329RY03,A0A329S0Y6,A0A329S139,A0A329S4X6,A0A329S869,A0A329S8I7,A0A329S8X1,A0A329SCX8,A0A329SEG3,MED6,A0A329SGD2,A0A329SNK3,A0A329SPC7,A0A329SRP9,A0A329SSG7,A0A329SUJ5,A0A329SYM4,A0A329SZM7,A0A329SZR1,A0A329T0W2,A0A329T15…
GO Process	GO:0008654	Phospholipid biosynthetic process	42	A0A329RAC1,A0A329RAV3,A0A329RGT1,A0A329RP88,A0A329RPF1,A0A329RQM6,A0A329RRE2,A0A329RWB8,A0A329RWN7,A0A329RZF9,A0A329S4F6,A0A329S8F6,A0A329S984,A0A329SCJ5,A0A329SCY6,A0A329SCY7,A0A329SE16,A0A329SG25,A0A329SGJ1,A0A329SH41,A0A329SHT4,A0A329SJR6,A0A329SKT8,A0A329SKX8,A0A329SLD7,A0A329SLI1,A0A329SP65,A0A329SQ27,A0A329SR74,A0A329SR88,A0A329SSI8,A0A329STH5,A0A329SUD1,A0A329SUJ6,A0A329SXN0,A0A329SYK5,A0A…
GO Process	GO:0031399	Regulation of protein modification process	42	A0A329RES7,A0A329RMC8,A0A329RR74,A0A329RSN9,A0A329RYC0,A0A329S003,A0A329S335,A0A329S3Q6,A0A329S424,A0A329S4L5,A0A329S4N3,A0A329S646,A0A329S6M5,A0A329S6Q4,A0A329S8N1,A0A329SBD1,A0A329SCQ4,A0A329SEA6,A0A329SFK5,A0A329SFW0,A0A329SHE6,A0A329SHW0,A0A329SI99,A0A329SJQ6,A0A329SJY4,A0A329SMD0,A0A329SQB2,A0A329SQG3,A0A329SR42,A0A329SSV3,A0A329STU3,A0A329SV81,A0A329SX57,A0A329SXT0,A0A329SXX8,A0A329SY26,A0A…
GO Process	GO:0042273	Ribosomal large subunit biogenesis	41	A0A329RE74,A0A329RIT3,A0A329RJB7,A0A329RPK5,A0A329RQ81,A0A329RR83,A0A329RTY5,A0A329RU63,A0A329RUA5,A0A329RXA6,A0A329RY39,A0A329S3T7,A0A329S4A4,A0A329S5T3,A0A329S768,A0A329S822,A0A329SB85,A0A329SCF9,A0A329SDQ6,A0A329SHC2,A0A329SJ74,A0A329SK68,A0A329SLG1,A0A329SMT8,A0A329SQ42,A0A329SQP3,A0A329SQP8,A0A329SRG6,A0A329SSP9,A0A329SU12,A0A329SV06,A0A329SW62,A0A329SXN5,A0A329SYW7,A0A329SZV0,A0A329T0V0,A0A…
GO Process	GO:0006403	RNA localization	41	A0A329RDZ0,A0A329RGA3,A0A329RHE2,A0A329RK95,A0A329RMP2,A0A329RN73,A0A329RRR3,A0A329RTY4,A0A329RXC3,A0A329RXR2,A0A329S0Y6,A0A329S270,A0A329S3B3,A0A329S3T7,A0A329S3W2,A0A329S557,A0A329S573,A0A329S5I3,A0A329S5W5,A0A329S768,A0A329SAM5,A0A329SB74,A0A329SBP3,A0A329SD67,A0A329SD87,A0A329SEU8,A0A329SIQ5,A0A329SJR3,A0A329SK01,A0A329SKY0,A0A329SMJ0,A0A329SPQ6,A0A329SQY6,A0A329SSQ7,A0A329SUH9,A0A329SWT9,A0A…
GO Process	GO:1902600	Proton transmembrane transport	41	A0A329RBW3,A0A329REM1,A0A329RH92,A0A329RHE7,A0A329RMV1,A0A329RNR6,A0A329RQI0,A0A329RUD1,A0A329RUN7,A0A329RVN2,A0A329RW35,A0A329RX37,A0A329S1R0,A0A329S221,A0A329S454,A0A329S4I5,A0A329S5B1,A0A329S6G8,A0A329S9Z8,A0A329SDK6,A0A329SEB5,A0A329SEC8,A0A329SFE1,A0A329SGU3,A0A329SJC8,A0A329SJW5,A0A329SP87,A0A329SPL2,A0A329ST11,A0A329ST54,A0A329SU64,A0A329SUD0,A0A329SUL4,A0A329SUU5,A0A329SV92,A0A329SX80,A0A…
GO Process	GO:0046488	Phosphatidylinositol metabolic process	41	A0A329RAC1,A0A329RJ54,A0A329RLS3,A0A329RNS4,A0A329RRE2,A0A329RRG4,A0A329RUB2,A0A329RUY5,A0A329RWN7,A0A329RX75,A0A329S404,A0A329S4F6,A0A329S5Y5,A0A329S7X5,A0A329SA47,A0A329SCY6,A0A329SCZ5,A0A329SE16,A0A329SF92,A0A329SHT4,A0A329SJR6,A0A329SKX8,A0A329SLD7,A0A329SM96,A0A329SP65,A0A329SQ27,A0A329SSI8,A0A329STH5,A0A329STN9,A0A329SUD1,A0A329SUJ6,A0A329SWB4,A0A329SXA6,A0A329SYK5,A0A329SZ41,A0A329SZT5,A0A…
GO Process	GO:0046942	Carboxylic acid transport	40	A0A329RH92,A0A329RJ92,A0A329RLE8,A0A329RPG6,A0A329RR31,A0A329RT46,A0A329RWB0,A0A329S3I2,A0A329S454,A0A329S524,A0A329S6C4,A0A329S8J3,A0A329S976,A0A329SBX9,A0A329SCD4,A0A329SCF0,A0A329SDC9,A0A329SDF8,A0A329SE77,A0A329SEW9,A0A329SF70,A0A329SGL4,A0A329SGX9,A0A329SHV9,A0A329SJ82,A0A329SJC5,A0A329SKZ6,A0A329SPE2,A0A329SQK1,A0A329SR00,A0A329SRK0,A0A329SST6,A0A329STI6,A0A329SUZ7,A0A329SYX7,A0A329T0E9,A0A…
GO Process	GO:0045935	Positive regulation of nucleobase-containing compound metabolic process	40	A0A329REF2,A0A329RKX7,A0A329RLR2,A0A329RM96,A0A329RMK5,A0A329RNG0,A0A329RPF5,A0A329RPZ5,A0A329RTC7,A0A329RTN2,A0A329RTY4,A0A329RX76,A0A329RY03,A0A329RZT5,A0A329S0H5,A0A329S0L2,A0A329S0Y6,A0A329S391,A0A329S625,A0A329S7C6,A0A329S869,A0A329SA51,A0A329SAX8,A0A329SAZ4,A0A329SHE2,A0A329SJU8,A0A329SMD0,A0A329SN85,A0A329SPA3,A0A329SR76,A0A329SU47,A0A329SV93,A0A329SW42,A0A329SYR9,A0A329SZM7,A0A329T0W2,A0A…
GO Process	GO:0006470	Protein dephosphorylation	40	A0A329RCA8,A0A329RE28,A0A329RHE3,A0A329RLP9,A0A329RQM7,A0A329RRY0,A0A329RS92,A0A329RTP5,A0A329RU92,A0A329RU99,A0A329RVQ2,A0A329RX75,A0A329RXB0,A0A329S0H3,A0A329S404,A0A329S4N3,A0A329S5Y5,A0A329S646,A0A329S687,A0A329S8F1,A0A329S8N1,A0A329SEA6,A0A329SFP0,A0A329SHE6,A0A329SJ14,A0A329SJ60,A0A329SJY1,A0A329SLG0,A0A329SN04,A0A329SP04,A0A329SSV3,A0A329SXX8,A0A329SZ08,A0A329SZJ1,A0A329T072,A0A329T1B2,A0A…
GO Process	GO:0043039	tRNA aminoacylation	39	A0A329RBF2,A0A329RF56,A0A329RFB3,A0A329RHI7,A0A329RIQ5,A0A329RIX5,A0A329RKW2,A0A329RKZ2,A0A329RLH3,A0A329RQC7,A0A329RS85,A0A329RSY6,A0A329RTR6,A0A329RXS8,A0A329S1M5,A0A329S2C1,A0A329S4L4,A0A329S6G1,A0A329S6P8,A0A329S727,A0A329S7T4,A0A329S9N3,A0A329SAT9,A0A329SD32,A0A329SD97,A0A329SEB2,A0A329SEX9,A0A329SIV0,A0A329SJT5,A0A329SMY4,A0A329SND6,A0A329SQM4,A0A329SRF6,A0A329SX83,A0A329SZ24,A0A329SZ63,A0A…
GO Process	GO:0009260	Ribonucleotide biosynthetic process	39	A0A329RBW3,A0A329RGZ2,A0A329RJC5,A0A329RM31,A0A329RMC0,A0A329RMG4,A0A329RMV1,A0A329RNR6,A0A329RPG2,A0A329RTL8,A0A329RVI0,A0A329RX37,A0A329RXC7,A0A329RY13,A0A329S0H7,A0A329S0V3,A0A329S1N0,A0A329S221,A0A329S310,A0A329S542,A0A329S8D8,A0A329S9E1,A0A329SBV0,A0A329SC70,A0A329SDR8,A0A329SE53,A0A329SH28,A0A329SH34,A0A329SHA5,A0A329SHG6,A0A329SKX9,A0A329SQA0,A0A329SQK0,A0A329SSM6,A0A329SU64,A0A329SWG6,A0A…
GO Process	GO:0046034	ATP metabolic process	39	A0A329R7E7,A0A329RBW3,A0A329RIJ6,A0A329RJL1,A0A329RMN1,A0A329RMU0,A0A329RMV1,A0A329RNG2,A0A329RNR6,A0A329RPH1,A0A329RVN2,A0A329RX37,A0A329S055,A0A329S221,A0A329S2X7,A0A329S3L2,A0A329S5B9,A0A329S5H2,A0A329SA44,A0A329SDM2,A0A329SDU0,A0A329SFW0,A0A329SJG8,A0A329SKS7,A0A329SKV9,A0A329SNX4,A0A329SPH3,A0A329SU64,A0A329SVP2,A0A329SWQ9,A0A329SXS3,A0A329SZ19,A0A329T1Q4,A0A329T2B3,A0A329T301,A0A329T3N8,A0A…
GO Process	GO:0051640	Organelle localization	39	A0A329RCY1,A0A329RDS3,A0A329RHE2,A0A329RJN7,A0A329RLD8,A0A329RM05,A0A329RMP2,A0A329RUA7,A0A329RV65,A0A329RXC3,A0A329S069,A0A329S2A5,A0A329S2K2,A0A329S3T7,A0A329S4F7,A0A329S4P1,A0A329S5S7,A0A329S5W5,A0A329S5X0,A0A329S768,A0A329S9J5,A0A329S9X6,A0A329SAM5,A0A329SAU3,A0A329SD15,A0A329SFL7,A0A329SGS9,A0A329SPB1,A0A329STP9,A0A329SUB7,A0A329SVW0,A0A329SYR5,A0A329SZG6,A0A329SZI6,A0A329SZK6,A0A329T494,EIF…
GO Process	GO:0006401	RNA catabolic process	39	A0A329RGY1,A0A329RJL4,A0A329RMR9,A0A329RQV2,A0A329RR78,A0A329RTN2,A0A329RVH4,A0A329RXR2,A0A329RZ63,A0A329S048,A0A329S293,A0A329S2D1,A0A329S418,A0A329S5E1,LSM1,A0A329S629,A0A329S7T0,A0A329SAB5,A0A329SBP3,A0A329SD67,A0A329SEB0,A0A329SF66,A0A329SHD2,A0A329SHH2,A0A329SJX0,A0A329SK01,LSM4,A0A329SLQ8,A0A329SLV8,A0A329SMC5,A0A329SMK6,A0A329SPQ6,A0A329SPZ3,A0A329SQP8,A0A329SWX3,A0A329SYI1,FEN1,A0A329T4X5…
GO Process	GO:0061024	Membrane organization	39	A0A329RDS3,A0A329RDZ0,A0A329RE11,A0A329RFQ6,A0A329RH20,A0A329RJJ9,A0A329RK62,A0A329RKS8,A0A329RNI7,A0A329RSW6,A0A329RSZ2,A0A329RTQ7,A0A329RV88,A0A329RVQ4,A0A329RWC4,A0A329RWH4,A0A329S346,A0A329S4Q8,A0A329S4X4,A0A329SBM8,A0A329SBV9,A0A329SDA4,A0A329SNV6,A0A329SPB1,A0A329SPW8,A0A329SQ61,A0A329SR38,A0A329SSX7,A0A329SU24,A0A329SUU3,A0A329SV96,A0A329SVW0,A0A329SZG6,A0A329SZR2,A0A329T139,A0A329T1J5,A0A…
GO Process	GO:0019220	Regulation of phosphate metabolic process	39	A0A329RES7,A0A329RMC8,A0A329RNL0,A0A329RR74,A0A329RSN9,A0A329RYC0,A0A329S003,A0A329S335,A0A329S3Q6,A0A329S424,A0A329S4L5,A0A329S4N3,A0A329S646,A0A329S6M5,A0A329S6Q4,A0A329S8N1,A0A329SCQ4,A0A329SEA6,A0A329SFK5,A0A329SHE6,A0A329SHW0,A0A329SI99,A0A329SJQ6,A0A329SJR6,A0A329SJY4,A0A329SMD0,A0A329SQB2,A0A329SQG3,A0A329SR42,A0A329SSV3,A0A329SV81,A0A329SXT0,A0A329SXX8,A0A329SY26,A0A329T022,A0A329T1J8,A0A…
GO Process	GO:0008033	tRNA processing	39	A0A329RBU5,A0A329RG56,A0A329RK92,A0A329RL42,A0A329RMW4,A0A329RPT1,A0A329RRE8,A0A329RSN9,A0A329RU97,A0A329RUI5,A0A329RUP5,A0A329RZJ4,A0A329S046,A0A329S330,A0A329S3S5,A0A329S4B6,A0A329S4R3,A0A329S6A5,A0A329S6G9,A0A329S7T4,A0A329SBE8,A0A329SC20,A0A329SDF4,A0A329SG43,A0A329SG99,A0A329SIB5,A0A329SKL9,A0A329SLH5,A0A329SMZ6,A0A329SN16,A0A329SSW3,A0A329STR6,A0A329SUW2,A0A329SX83,A0A329SYK4,A0A329T047,A0A…
GO Process	GO:0006418	tRNA aminoacylation for protein translation	38	A0A329RBF2,A0A329RF56,A0A329RFB3,A0A329RHI7,A0A329RIQ5,A0A329RIX5,A0A329RKW2,A0A329RKZ2,A0A329RLH3,A0A329RQC7,A0A329RS85,A0A329RSY6,A0A329RTR6,A0A329RXS8,A0A329S1M5,A0A329S2C1,A0A329S4L4,A0A329S6G1,A0A329S6P8,A0A329S727,A0A329S7T4,A0A329S9N3,A0A329SD32,A0A329SD97,A0A329SEB2,A0A329SEX9,A0A329SIV0,A0A329SJT5,A0A329SMY4,A0A329SND6,A0A329SQM4,A0A329SRF6,A0A329SX83,A0A329SZ24,A0A329SZ63,A0A329T0Q9,A0A…
GO Process	GO:0010033	Response to organic substance	38	A0A329RFR7,A0A329RIU2,A0A329RK62,A0A329RPF5,A0A329RQ11,A0A329RV52,A0A329RZG8,A0A329S0I5,A0A329S1J9,A0A329S4S9,A0A329S555,A0A329S563,A0A329S565,A0A329S5D4,A0A329SAX8,A0A329SFM1,A0A329SGP8,A0A329SHZ5,A0A329SI23,A0A329SIS3,A0A329SK24,A0A329SKR7,A0A329SLX5,A0A329SNN7,A0A329SPB4,A0A329SQ59,A0A329SQ61,A0A329SRB4,A0A329SRN9,A0A329SS97,A0A329SU38,A0A329SVY8,A0A329SW96,A0A329SY26,A0A329T037,A0A329T043,A0A…
GO Process	GO:0031324	Negative regulation of cellular metabolic process	38	A0A329RK62,A0A329RLQ6,A0A329RMK5,A0A329RNA6,A0A329RPZ5,A0A329RS02,A0A329RY53,A0A329S048,A0A329S086,A0A329S1K3,A0A329S2D1,A0A329S3B0,A0A329S424,A0A329S4L5,A0A329S6K5,A0A329S7Q3,A0A329SB77,A0A329SFE4,A0A329SHH2,A0A329SJ23,A0A329SJX0,A0A329SL63,A0A329SMK6,A0A329SNR9,A0A329SNT0,A0A329SPA3,A0A329SQ61,A0A329SR76,A0A329SVG4,A0A329SXT0,A0A329SYR9,A0A329SZ28,A0A329SZF8,A0A329T0G1,A0A329T1X5,A0A329T2N9,A0A…
GO Process	GO:0050801	Ion homeostasis	38	A0A329RJH9,A0A329RJI8,A0A329RMZ8,A0A329RQI0,A0A329RQP3,A0A329RUN7,A0A329RV38,A0A329RW35,A0A329RZJ6,A0A329S4D0,A0A329S4I5,A0A329S500,A0A329S9Z8,A0A329SC24,A0A329SCH1,A0A329SDK6,A0A329SE45,A0A329SEC8,A0A329SEX7,A0A329SFR4,A0A329SFZ9,A0A329SGU3,A0A329SIS3,A0A329SJ15,A0A329SP87,A0A329SPW8,A0A329SRR0,A0A329ST11,A0A329SUD0,A0A329SV34,A0A329SWX8,A0A329T0H1,A0A329T2J0,A0A329T2M6,A0A329T2Q7,A0A329T352,A0A…
GO Process	GO:0030036	Actin cytoskeleton organization	37	A0A329RJN7,A0A329RLD8,A0A329RM67,A0A329RQW1,A0A329RU30,A0A329RUA7,A0A329RV65,A0A329RWD6,A0A329RZ25,A0A329RZM5,A0A329S1I0,A0A329S240,A0A329S2A5,A0A329S3C4,A0A329S3T7,A0A329S4F7,A0A329S596,A0A329S5C7,A0A329S5S7,A0A329S5X0,A0A329S9J5,A0A329SD15,A0A329SGJ5,A0A329SGS9,A0A329SJB2,A0A329SNM1,A0A329SR30,A0A329STP9,A0A329SW50,A0A329SYR5,A0A329SYT8,A0A329SZ82,A0A329SZI6,A0A329T1V6,A0A329T282,A0A329T5Z9,A0A…
GO Process	GO:0072522	Purine-containing compound biosynthetic process	37	A0A329RBW3,A0A329RGZ2,A0A329RM31,A0A329RMC0,A0A329RMG4,A0A329RMV1,A0A329RNR6,A0A329RPG2,A0A329RTL8,A0A329RVI0,A0A329RX37,A0A329RXC7,A0A329RY13,A0A329S0V3,A0A329S0W4,A0A329S1N0,A0A329S221,A0A329S542,A0A329S9E1,A0A329SC70,A0A329SCT9,A0A329SDR8,A0A329SE53,A0A329SH28,A0A329SH34,A0A329SHA5,A0A329SHG6,A0A329SKX9,A0A329SQA0,A0A329SQK0,A0A329SSM6,A0A329SU64,A0A329SVS7,A0A329SWG6,A0A329SX96,A0A329SXS3,A0A…
GO Process	GO:0097435	Supramolecular fiber organization	37	A0A329RJN7,A0A329RLD8,A0A329RM67,A0A329RQW1,A0A329RU30,A0A329RUA7,A0A329RV65,A0A329RWD6,A0A329RZ25,A0A329RZM5,A0A329S1I0,A0A329S240,A0A329S2A5,A0A329S3C4,A0A329S4F7,A0A329S5C7,A0A329S5S7,A0A329S5X0,A0A329S9J5,A0A329S9K8,A0A329SD15,A0A329SGJ5,A0A329SGS9,A0A329SJB2,A0A329SJM8,A0A329SJN6,A0A329SNM1,A0A329SR30,A0A329SSU4,A0A329STP9,A0A329SUB7,A0A329SW50,A0A329SYR5,A0A329SZ82,A0A329SZI6,A0A329T5V9,A0A…
GO Process	GO:0072330	Monocarboxylic acid biosynthetic process	37	A0A329R9A9,A0A329RA91,A0A329RAB4,A0A329RAY9,A0A329RCL3,A0A329REA0,A0A329RLH8,A0A329RMD9,A0A329RSU9,A0A329RUP4,A0A329RW93,A0A329RY55,A0A329RZA2,A0A329S0L3,A0A329S0V3,A0A329S0W6,A0A329S0X9,A0A329S3E2,A0A329S5L4,A0A329S5S6,A0A329S6N0,A0A329S7Q0,A0A329SAW5,A0A329SCS1,A0A329SJF7,A0A329SKI4,A0A329SKJ5,A0A329SMY3,A0A329SQ83,A0A329SQK0,A0A329ST73,A0A329SU20,A0A329SU53,A0A329SV68,A0A329SX59,A0A329T230,A0A…
GO Process	GO:0051172	Negative regulation of nitrogen compound metabolic process	37	A0A329RK62,A0A329RLQ6,A0A329RMK5,A0A329RNA6,A0A329RPZ5,A0A329RS02,A0A329RY53,A0A329S048,A0A329S086,A0A329S1K3,A0A329S2D1,A0A329S3B0,A0A329S424,A0A329S4L5,A0A329S6K5,A0A329S7Q3,A0A329SB77,A0A329SFE4,A0A329SHH2,A0A329SJ23,A0A329SJX0,A0A329SL63,A0A329SMK6,A0A329SNR9,A0A329SNT0,A0A329SPA3,A0A329SQ61,A0A329SR76,A0A329SVG4,A0A329SXT0,A0A329SYR9,A0A329SZ28,A0A329T0G1,A0A329T1X5,A0A329T2N9,A0A329T388,A0A…
GO Process	GO:0051254	Positive regulation of RNA metabolic process	37	A0A329REF2,A0A329RKX7,A0A329RLR2,A0A329RM96,A0A329RMK5,A0A329RNG0,A0A329RPF5,A0A329RPZ5,A0A329RTC7,A0A329RTN2,A0A329RTY4,A0A329RX76,A0A329RY03,A0A329RZT5,A0A329S0L2,A0A329S0Y6,A0A329S391,A0A329S625,A0A329S7C6,A0A329S869,A0A329SAZ4,A0A329SHE2,A0A329SJU8,A0A329SMD0,A0A329SN85,A0A329SPA3,A0A329SR76,A0A329SU47,A0A329SV93,A0A329SW42,A0A329SYR9,A0A329SZM7,A0A329T0W2,A0A329T2F9,A0A329T391,A0A329T4K3,A0A…
GO Process	GO:0015980	Energy derivation by oxidation of organic compounds	36	A0A329RF37,A0A329RJ73,A0A329RJL1,A0A329RMP9,A0A329RNG9,A0A329RPM1,A0A329RSI2,A0A329RTE7,A0A329RTQ4,A0A329RWI9,A0A329RX37,A0A329RYX6,A0A329RZY3,A0A329S019,A0A329S055,A0A329S2M2,A0A329S2X7,A0A329S3L2,A0A329S524,A0A329SB42,A0A329SBE5,A0A329SDM2,A0A329SDY3,A0A329SIP9,A0A329SIT5,A0A329SJG8,A0A329SKV9,A0A329SLD0,A0A329SNX4,A0A329SRK0,A0A329ST54,A0A329ST88,A0A329SVP2,A0A329SWE5,A0A329SXS3,A0A329T0B9
GO Process	GO:0006888	Endoplasmic reticulum to Golgi vesicle-mediated transport	36	A0A329RDZ0,A0A329RFS5,A0A329RGW7,A0A329RHA3,A0A329RPD0,A0A329RVE1,A0A329S0G1,A0A329S0Y3,A0A329S487,A0A329S4P6,A0A329SAX6,A0A329SDH1,A0A329SE49,A0A329SFL7,A0A329SFV9,A0A329SGF9,A0A329SHI9,A0A329SHK9,A0A329SJH7,A0A329SKU6,A0A329SKY9,A0A329SMF2,A0A329SNI0,A0A329SNV6,A0A329SSL3,A0A329SSX7,A0A329ST08,A0A329SU57,A0A329SV96,A0A329SVW0,A0A329SYF8,A0A329SZG6,A0A329SZT5,A0A329T2G1,A0A329T3A7,A0A329T5F0
GO Process	GO:0050658	RNA transport	36	A0A329RDZ0,A0A329RGA3,A0A329RHE2,A0A329RK95,A0A329RMP2,A0A329RN73,A0A329RRR3,A0A329RTY4,A0A329RXC3,A0A329S0Y6,A0A329S270,A0A329S3B3,A0A329S3T7,A0A329S557,A0A329S573,A0A329S5I3,A0A329S5W5,A0A329S768,A0A329SAM5,A0A329SB74,A0A329SD87,A0A329SEU8,A0A329SIQ5,A0A329SJR3,A0A329SK01,A0A329SKY0,A0A329SMJ0,A0A329SQY6,A0A329SSQ7,A0A329SUH9,A0A329SWT9,A0A329SXG2,A0A329T0B2,A0A329T2X7,EIF6,A0A329T4X5
GO Process	GO:1903508	Positive regulation of nucleic acid-templated transcription	36	A0A329REF2,A0A329RKX7,A0A329RLR2,A0A329RM96,A0A329RMK5,A0A329RNG0,A0A329RPF5,A0A329RPZ5,A0A329RTC7,A0A329RTY4,A0A329RX76,A0A329RY03,A0A329RZT5,A0A329S0L2,A0A329S0Y6,A0A329S391,A0A329S625,A0A329S7C6,A0A329S869,A0A329SAZ4,A0A329SHE2,A0A329SJU8,A0A329SMD0,A0A329SN85,A0A329SPA3,A0A329SR76,A0A329SU47,A0A329SV93,A0A329SW42,A0A329SYR9,A0A329SZM7,A0A329T0W2,A0A329T2F9,A0A329T391,A0A329T4K3,A0A329T510
GO Process	GO:0000278	Mitotic cell cycle	36	A0A329RHH5,A0A329RNI9,A0A329RQK4,A0A329RR74,A0A329RYC0,A0A329S003,A0A329S3H2,A0A329S5I6,A0A329S653,A0A329S884,A0A329S9X6,A0A329SAP6,A0A329SAU3,A0A329SEE5,A0A329SGC5,A0A329SGP9,A0A329SHW0,A0A329SHZ5,A0A329SJN6,A0A329SM56,A0A329SMQ2,A0A329SP94,A0A329SQB2,A0A329SRP7,A0A329SSU4,A0A329ST35,A0A329STB0,A0A329STQ4,A0A329SUB7,A0A329SVV7,A0A329SYM5,A0A329SZ05,A0A329T1J8,A0A329T1L9,A0A329T4B4,A0A329T5V9
GO Process	GO:0006260	DNA replication	36	A0A329RBC9,A0A329RJM5,A0A329RMJ7,A0A329RMU1,A0A329RQK4,A0A329RT45,A0A329RTA0,A0A329RYH0,A0A329RYS7,A0A329S0T0,MCM7,A0A329S246,A0A329S284,A0A329S450,A0A329S5I6,A0A329S7H2,A0A329S884,A0A329S9C6,A0A329SA22,A0A329SEC1,A0A329SFT3,A0A329SH25,A0A329SHM8,A0A329SI58,A0A329SID2,A0A329SN60,A0A329SNA4,A0A329SRS4,A0A329SSL6,A0A329STB0,A0A329SVV7,A0A329SXP2,A0A329SXW2,A0A329SZK2,A0A329T0W2,FEN1
GO Process	GO:0098771	Inorganic ion homeostasis	36	A0A329RJH9,A0A329RJI8,A0A329RMZ8,A0A329RQI0,A0A329RQP3,A0A329RUN7,A0A329RV38,A0A329RW35,A0A329RZJ6,A0A329S4I5,A0A329S500,A0A329S9Z8,A0A329SC24,A0A329SCH1,A0A329SDK6,A0A329SE45,A0A329SEC8,A0A329SEX7,A0A329SFR4,A0A329SFZ9,A0A329SGU3,A0A329SIS3,A0A329SJ15,A0A329SP87,A0A329SRR0,A0A329ST11,A0A329SUD0,A0A329SV34,A0A329SWX8,A0A329T0H1,A0A329T2J0,A0A329T2M6,A0A329T2Q7,A0A329T352,A0A329T3P9,A0A329T4R7
GO Process	GO:0006839	Mitochondrial transport	35	A0A329RDJ7,A0A329RE28,A0A329RFQ6,A0A329RL83,A0A329RQI6,A0A329RQP3,A0A329RSZ2,A0A329RX37,A0A329S0I9,A0A329S1C1,A0A329S346,A0A329S4V6,A0A329S500,A0A329S524,A0A329S6C4,A0A329S7I6,A0A329S976,A0A329SAZ1,A0A329SBT3,A0A329SCK7,A0A329SE14,A0A329SGV4,A0A329SJ82,A0A329SJI3,A0A329SPZ6,A0A329SRK0,A0A329SST6,A0A329STI6,A0A329SUU3,A0A329SXS3,A0A329SZ01,A0A329SZR2,A0A329T026,A0A329T0D7,A0A329T1J5
GO Process	GO:0045333	Cellular respiration	34	A0A329RF37,A0A329RJ73,A0A329RJL1,A0A329RMP9,A0A329RNG9,A0A329RPM1,A0A329RSI2,A0A329RTE7,A0A329RTQ4,A0A329RWI9,A0A329RX37,A0A329RYX6,A0A329RZY3,A0A329S019,A0A329S055,A0A329S2M2,A0A329S2X7,A0A329S3L2,A0A329S524,A0A329SB42,A0A329SDM2,A0A329SDY3,A0A329SIP9,A0A329SIT5,A0A329SJG8,A0A329SKV9,A0A329SLD0,A0A329SNX4,A0A329SRK0,A0A329ST54,A0A329ST88,A0A329SVP2,A0A329SXS3,A0A329T0B9
GO Process	GO:0006665	Sphingolipid metabolic process	34	A0A329RE65,A0A329RJL8,A0A329RMS4,A0A329S0X9,A0A329S2D4,A0A329S366,A0A329S5R4,A0A329S6J7,A0A329SA72,A0A329SAD7,A0A329SB33,A0A329SBC2,A0A329SCS2,A0A329SGR3,A0A329SI21,A0A329SKS2,A0A329SLZ5,A0A329SMY3,A0A329SQ03,A0A329SQU0,A0A329SSK6,A0A329SU20,A0A329SUB6,A0A329SV68,A0A329SWA4,A0A329SX59,A0A329SZ81,A0A329SZU5,A0A329T0G1,A0A329T1Z5,A0A329T258,A0A329T383,A0A329T3J6,A0A329T493
GO Process	GO:0009152	Purine ribonucleotide biosynthetic process	34	A0A329RBW3,A0A329RGZ2,A0A329RM31,A0A329RMC0,A0A329RMG4,A0A329RMV1,A0A329RNR6,A0A329RPG2,A0A329RTL8,A0A329RVI0,A0A329RX37,A0A329RXC7,A0A329RY13,A0A329S0V3,A0A329S1N0,A0A329S221,A0A329S542,A0A329S9E1,A0A329SC70,A0A329SDR8,A0A329SE53,A0A329SH28,A0A329SH34,A0A329SHA5,A0A329SHG6,A0A329SKX9,A0A329SQA0,A0A329SQK0,A0A329SSM6,A0A329SU64,A0A329SWG6,A0A329SX96,A0A329SXS3,A0A329SY19
GO Process	GO:0045893	Positive regulation of transcription, DNA-templated	34	A0A329REF2,A0A329RKX7,A0A329RLR2,A0A329RM96,A0A329RMK5,A0A329RPF5,A0A329RPZ5,A0A329RTC7,A0A329RTY4,A0A329RX76,A0A329RY03,A0A329RZT5,A0A329S0L2,A0A329S0Y6,A0A329S391,A0A329S7C6,A0A329S869,A0A329SAZ4,A0A329SHE2,A0A329SJU8,A0A329SMD0,A0A329SN85,A0A329SPA3,A0A329SR76,A0A329SU47,A0A329SV93,A0A329SW42,A0A329SYR9,A0A329SZM7,A0A329T0W2,A0A329T2F9,A0A329T391,A0A329T4K3,A0A329T510
GO Process	GO:0032270	Positive regulation of cellular protein metabolic process	34	A0A329RES7,A0A329RIU2,A0A329RMC8,A0A329RPW4,A0A329RTC7,A0A329RTN2,A0A329RXC8,A0A329S1A0,A0A329S1V6,A0A329S293,A0A329S6K7,A0A329S9H1,A0A329SBG7,A0A329SCQ4,A0A329SFK5,A0A329SG09,A0A329SJY4,A0A329SMD0,A0A329SQG3,A0A329SR42,A0A329SUP1,A0A329SV81,A0A329SX57,A0A329SY26,A0A329SZ05,A0A329T022,A0A329T0Z8,A0A329T1B6,A0A329T1H6,A0A329T431,A0A329T4D0,A0A329T4X5,A0A329T5J9,A0A329T688
GO Process	GO:0045017	Glycerolipid biosynthetic process	34	A0A329RAC1,A0A329RAV3,A0A329RE53,A0A329RPF1,A0A329RQM6,A0A329RRE2,A0A329RWN7,A0A329RZF9,A0A329S4F6,A0A329S823,A0A329S8Q9,A0A329S984,A0A329SCY6,A0A329SE16,A0A329SHT4,A0A329SJR6,A0A329SKX8,A0A329SLD7,A0A329SP65,A0A329SQ27,A0A329SR88,A0A329SSI8,A0A329STH5,A0A329SUD1,A0A329SUJ6,A0A329SXN0,A0A329SYK5,A0A329SZX3,A0A329T2H6,A0A329T331,A0A329T356,A0A329T3N4,A0A329T462,A0A329T4T0
GO Process	GO:0055080	Cation homeostasis	34	A0A329RJH9,A0A329RJI8,A0A329RMZ8,A0A329RQI0,A0A329RQP3,A0A329RUN7,A0A329RV38,A0A329RW35,A0A329RZJ6,A0A329S4I5,A0A329S500,A0A329S9Z8,A0A329SC24,A0A329SCH1,A0A329SDK6,A0A329SE45,A0A329SEC8,A0A329SEX7,A0A329SFR4,A0A329SFZ9,A0A329SGU3,A0A329SIS3,A0A329SJ15,A0A329SP87,A0A329SRR0,A0A329ST11,A0A329SUD0,A0A329SV34,A0A329SWX8,A0A329T0H1,A0A329T2J0,A0A329T2M6,A0A329T2Q7,A0A329T4R7
GO Process	GO:0006402	mRNA catabolic process	33	A0A329RGY1,A0A329RJL4,A0A329RMR9,A0A329RQV2,A0A329RR78,A0A329RTN2,A0A329RVH4,A0A329RXR2,A0A329S048,A0A329S293,A0A329S2D1,A0A329S418,A0A329S5E1,LSM1,A0A329S629,A0A329S7T0,A0A329SAB5,A0A329SBP3,A0A329SD67,A0A329SF66,A0A329SHH2,A0A329SJX0,A0A329SK01,LSM4,A0A329SLV8,A0A329SMC5,A0A329SMK6,A0A329SPQ6,A0A329SQP8,A0A329SWX3,A0A329SYI1,A0A329T4X5,A0A329T513
GO Process	GO:1901615	Organic hydroxy compound metabolic process	33	A0A329RGT1,A0A329RIX8,A0A329RJ52,A0A329RN22,A0A329RNF7,A0A329RQU5,A0A329RSS3,A0A329RUB2,A0A329RWN7,A0A329S019,A0A329S0L3,A0A329S5S6,A0A329S7Q0,A0A329S833,A0A329S8F6,A0A329S9T1,A0A329S9Y0,A0A329SCY7,A0A329SG25,A0A329SGJ1,A0A329SGR3,A0A329SH41,A0A329SHV4,A0A329SLE5,A0A329SLJ6,A0A329SSI8,A0A329STP1,A0A329STR9,A0A329SV68,A0A329SVG2,A0A329SVV9,A0A329SXA5,A0A329T0I2
GO Process	GO:0051345	Positive regulation of hydrolase activity	33	A0A329RDY6,A0A329RN35,A0A329RN93,A0A329RQR8,A0A329RQV4,A0A329RWA2,A0A329RY18,A0A329RYH7,A0A329S231,A0A329S4L9,A0A329S6K7,A0A329S6Q0,A0A329SAI2,A0A329SBG7,A0A329SF21,A0A329SFX5,A0A329SFY0,A0A329SG09,A0A329SJC4,A0A329SKK2,A0A329SLQ4,A0A329SM52,A0A329SPH6,A0A329SSX7,A0A329ST35,A0A329SWQ3,A0A329SXB3,A0A329SYM4,A0A329T0I9,A0A329T0K3,A0A329T0U1,A0A329T4A4,A0A329T525
GO Process	GO:0009123	Nucleoside monophosphate metabolic process	32	A0A329RGZ2,A0A329RJC5,A0A329RK02,A0A329RM31,A0A329RMC0,A0A329RMG4,A0A329RPG2,A0A329RVI0,A0A329RXY8,A0A329RY13,A0A329S0H7,A0A329S310,A0A329S791,A0A329S8D8,A0A329S9E1,A0A329SAG4,A0A329SBW9,A0A329SD45,A0A329SDG2,A0A329SE53,A0A329SH34,A0A329SHA5,A0A329SJQ0,A0A329SKA0,A0A329SQA0,A0A329SSM6,A0A329SUQ9,A0A329SV61,A0A329SX96,A0A329SY19,A0A329SZ68,A0A329T3D6
GO Process	GO:0022900	Electron transport chain	32	A0A329RAI1,A0A329RJL1,A0A329RMQ4,A0A329RS07,A0A329RSI2,A0A329RX37,A0A329RYT2,A0A329S055,A0A329S2M2,A0A329S2X7,A0A329S3L2,A0A329S524,A0A329S882,A0A329S920,A0A329SB42,A0A329SDS8,A0A329SIP9,A0A329SJ18,A0A329SKM7,A0A329SKV9,A0A329SLD0,A0A329SN57,A0A329SPX4,A0A329SRK0,A0A329SS63,A0A329SU11,A0A329SVP2,A0A329SXS3,A0A329SY42,A0A329SYJ5,A0A329T1V3,A0A329T201
GO Process	GO:0018208	Peptidyl-proline modification	32	A0A329RG24,A0A329RG68,A0A329RHU7,A0A329RKD0,A0A329RL62,A0A329RQG7,A0A329RRS0,A0A329RT17,A0A329RTS3,A0A329RV84,A0A329RWL0,A0A329RYC0,A0A329RZU2,A0A329S4G8,A0A329S6U2,A0A329S713,A0A329S9A2,A0A329SB09,A0A329SCE2,A0A329SF85,A0A329SFZ3,A0A329SIR1,A0A329SK91,A0A329SMA8,A0A329SNW6,A0A329SPP1,A0A329SQ68,A0A329STD1,A0A329SXU1,A0A329T1Z3,A0A329T3P1,A0A329T4S2
GO Process	GO:0055082	Cellular chemical homeostasis	32	A0A329RJI8,A0A329RQI0,A0A329RQP3,A0A329RUN7,A0A329RV38,A0A329RW35,A0A329RZJ6,A0A329S4I5,A0A329S500,A0A329S9Z8,A0A329SC24,A0A329SCH1,A0A329SDK6,A0A329SE45,A0A329SEC8,A0A329SFR4,A0A329SFZ9,A0A329SGU3,A0A329SIS3,A0A329SJ15,A0A329SP87,A0A329SRR0,A0A329ST11,A0A329SUD0,A0A329SV34,A0A329SWX8,A0A329T0G1,A0A329T0H1,A0A329T2J0,A0A329T2M6,A0A329T2Q7,A0A329T4R7
GO Process	GO:0016051	Carbohydrate biosynthetic process	32	A0A329RIR2,A0A329RP88,A0A329RRK3,A0A329RUU8,A0A329RZV8,A0A329S024,A0A329S0X7,A0A329S530,A0A329S5Z9,A0A329S7Y4,A0A329SA44,A0A329SCH3,A0A329SCI3,A0A329SDU0,A0A329SG25,A0A329SGK5,A0A329SKS7,A0A329SM09,A0A329SME5,A0A329SPH3,A0A329SQZ8,A0A329SRT9,A0A329SWV0,A0A329SXB1,A0A329SYE6,A0A329SYM6,A0A329T226,A0A329T2N0,A0A329T3L4,A0A329T3N8,A0A329T3P5,A0A329T5Q1
GO Process	GO:0042255	Ribosome assembly	31	A0A329RI13,A0A329RIT3,A0A329RJB7,A0A329RPK5,A0A329RTC3,A0A329RTY5,A0A329RUA5,A0A329RXA6,A0A329RYW8,A0A329S357,A0A329S4A4,A0A329S560,A0A329S593,A0A329S6Y4,A0A329S822,A0A329SB85,A0A329SCF9,A0A329SDQ6,A0A329SDU2,A0A329SJE0,A0A329SKI3,A0A329SQP3,A0A329SQP8,A0A329SU12,A0A329SW62,A0A329SXN5,A0A329SYL2,A0A329T0V0,A0A329T0Z9,A0A329T2G7,EIF6
GO Process	GO:0044272	Sulfur compound biosynthetic process	31	A0A329RGI4,A0A329RIH7,A0A329RJE6,A0A329RQM1,A0A329RTL8,A0A329RUU1,A0A329RXC7,A0A329RYI6,A0A329S0V3,A0A329S0W4,A0A329S1N0,A0A329S3E2,A0A329S542,A0A329S5E8,A0A329S945,A0A329SAM0,A0A329SAS3,A0A329SB88,A0A329SCS1,A0A329SCT9,A0A329SH28,A0A329SJD8,A0A329SN97,A0A329SNZ0,A0A329SQK0,A0A329SRJ7,A0A329SYX6,A0A329SZ70,A0A329SZK7,A0A329T180,A0A329T1D7
GO Process	GO:0009636	Response to toxic substance	31	A0A329RDF9,A0A329RF06,A0A329RG81,A0A329RHT1,A0A329RHW5,A0A329RKI6,A0A329RTT1,A0A329RU61,A0A329RW92,A0A329RZJ0,A0A329S0G6,A0A329S0S0,A0A329S3U7,A0A329S4P8,A0A329S7Q2,A0A329S8U9,A0A329SC07,A0A329SCJ7,A0A329SE23,A0A329SE52,A0A329SEG5,A0A329SFU0,A0A329SGP8,A0A329SHX2,A0A329SJI1,A0A329SRC0,A0A329SSJ0,A0A329SXL9,A0A329SYY7,A0A329T0A6,A0A329T2M1
GO Process	GO:0046467	Membrane lipid biosynthetic process	31	A0A329RAC1,A0A329RMS4,A0A329RP88,A0A329RRE2,A0A329RWN7,A0A329S0X9,A0A329S2D4,A0A329SA72,A0A329SB33,A0A329SBC2,A0A329SE16,A0A329SGR3,A0A329SKS2,A0A329SLD7,A0A329SMY3,A0A329SQ03,A0A329SQ27,A0A329SQU0,A0A329SSI8,A0A329SSK6,A0A329STH5,A0A329SU20,A0A329SUB6,A0A329SUD1,A0A329SV68,A0A329SX59,A0A329SZ81,A0A329SZH6,A0A329T383,A0A329T462,A0A329T493
GO Process	GO:0030003	Cellular cation homeostasis	31	A0A329RJI8,A0A329RQI0,A0A329RQP3,A0A329RUN7,A0A329RV38,A0A329RW35,A0A329RZJ6,A0A329S4I5,A0A329S500,A0A329S9Z8,A0A329SC24,A0A329SCH1,A0A329SDK6,A0A329SE45,A0A329SEC8,A0A329SFR4,A0A329SFZ9,A0A329SGU3,A0A329SIS3,A0A329SJ15,A0A329SP87,A0A329SRR0,A0A329ST11,A0A329SUD0,A0A329SV34,A0A329SWX8,A0A329T0H1,A0A329T2J0,A0A329T2M6,A0A329T2Q7,A0A329T4R7
GO Process	GO:1903047	Mitotic cell cycle process	31	A0A329RHH5,A0A329RNI9,A0A329RQK4,A0A329RR74,A0A329RYC0,A0A329S003,A0A329S3H2,A0A329S5I6,A0A329S9X6,A0A329SAP6,A0A329SAU3,A0A329SEE5,A0A329SGC5,A0A329SGP9,A0A329SHW0,A0A329SHZ5,A0A329SM56,A0A329SMQ2,A0A329SP94,A0A329SQB2,A0A329SSU4,A0A329ST35,A0A329STB0,A0A329STQ4,A0A329SUB7,A0A329SVV7,A0A329SYM5,A0A329SZ05,A0A329T1J8,A0A329T1L9,A0A329T4B4
GO Process	GO:0006400	tRNA modification	31	A0A329RBU5,A0A329RG56,A0A329RK92,A0A329RL42,A0A329RMW4,A0A329RPT1,A0A329RSN9,A0A329RU97,A0A329RUI5,A0A329RUP5,A0A329RZJ4,A0A329S046,A0A329S330,A0A329S3S5,A0A329S4B6,A0A329S4R3,A0A329S6A5,A0A329S7T4,A0A329SBE8,A0A329SC20,A0A329SDF4,A0A329SG43,A0A329SIB5,A0A329SKL9,A0A329SLH5,A0A329STR6,A0A329SUW2,A0A329SX83,A0A329SYK4,A0A329T3X5,A0A329T4W3
GO Process	GO:1990748	Cellular detoxification	30	A0A329RDF9,A0A329RF06,A0A329RG81,A0A329RHT1,A0A329RHW5,A0A329RKI6,A0A329RTT1,A0A329RU61,A0A329RW92,A0A329RZJ0,A0A329S0G6,A0A329S0S0,A0A329S3U7,A0A329S4P8,A0A329S7Q2,A0A329S8U9,A0A329SC07,A0A329SE23,A0A329SE52,A0A329SEG5,A0A329SFU0,A0A329SGP8,A0A329SHX2,A0A329SJI1,A0A329SRC0,A0A329SSJ0,A0A329SXL9,A0A329SYY7,A0A329T0A6,A0A329T2M1
GO Process	GO:0000956	Nuclear-transcribed mRNA catabolic process	30	A0A329RGY1,A0A329RJL4,A0A329RMR9,A0A329RQV2,A0A329RR78,A0A329RTN2,A0A329RVH4,A0A329RXR2,A0A329S293,A0A329S2D1,A0A329S418,A0A329S5E1,LSM1,A0A329S629,A0A329S7T0,A0A329SAB5,A0A329SBP3,A0A329SD67,A0A329SF66,A0A329SHH2,A0A329SJX0,A0A329SK01,LSM4,A0A329SLV8,A0A329SMC5,A0A329SPQ6,A0A329SQP8,A0A329SWX3,A0A329SYI1,A0A329T4X5
GO Process	GO:0046474	Glycerophospholipid biosynthetic process	30	A0A329RAC1,A0A329RAV3,A0A329RPF1,A0A329RQM6,A0A329RRE2,A0A329RWN7,A0A329RZF9,A0A329S4F6,A0A329S984,A0A329SCY6,A0A329SE16,A0A329SHT4,A0A329SJR6,A0A329SKX8,A0A329SLD7,A0A329SP65,A0A329SQ27,A0A329SR88,A0A329SSI8,A0A329STH5,A0A329SUD1,A0A329SUJ6,A0A329SXN0,A0A329SYK5,A0A329SZX3,A0A329T2H6,A0A329T331,A0A329T356,A0A329T462,A0A329T4T0
GO Process	GO:0009064	Glutamine family amino acid metabolic process	29	A0A329REU5,A0A329RHH8,A0A329RL19,A0A329RM70,A0A329RMG4,A0A329RQ75,A0A329RQ99,A0A329RSB7,A0A329RVI0,A0A329RXN2,A0A329RYG1,A0A329RYH6,A0A329S2Z7,A0A329SAI6,A0A329SBV0,A0A329SFF7,A0A329SHA5,A0A329SI50,A0A329SMH8,A0A329SN73,A0A329SQC4,A0A329SQG2,A0A329SQL8,A0A329STA0,A0A329SVG2,A0A329SYV4,A0A329T092,A0A329T230,A0A329T3W4
GO Process	GO:0042274	Ribosomal small subunit biogenesis	29	A0A329RET4,A0A329RHE2,A0A329RK67,A0A329RQE2,A0A329RR83,A0A329RTC3,A0A329RTX2,A0A329RU54,A0A329RU97,A0A329RYW8,A0A329S0U2,A0A329S357,A0A329S4W4,A0A329S560,A0A329S5M7,A0A329S6G9,A0A329S6Y4,A0A329S768,A0A329S8E1,A0A329SDU2,A0A329SGI7,A0A329SJE0,A0A329SKI3,A0A329SMB6,A0A329SRB1,A0A329SYL2,A0A329SYV8,A0A329T0Z9,A0A329T2W1
GO Process	GO:0009069	Serine family amino acid metabolic process	29	A0A329RGQ7,A0A329RIH7,A0A329RIU6,A0A329RQM1,A0A329RUU1,A0A329RYI6,A0A329RYX4,A0A329S070,A0A329S0R3,A0A329S107,A0A329S5E8,A0A329S5U4,A0A329S7D4,A0A329S9E4,A0A329SAS3,A0A329SB88,A0A329SBI8,A0A329SDP4,A0A329SHH7,A0A329SJD8,A0A329SN97,A0A329SNZ0,A0A329SP78,A0A329SPB8,A0A329STF5,A0A329SXJ3,A0A329SZ70,A0A329T157,A0A329T180
GO Process	GO:0005996	Monosaccharide metabolic process	29	A0A329R899,A0A329RCY7,A0A329RKF3,A0A329RLF8,A0A329RQK9,A0A329RRU5,A0A329RYW6,A0A329S0X7,A0A329S5A6,A0A329S5Z9,A0A329SA44,A0A329SC75,A0A329SDU0,A0A329SFX2,A0A329SKS7,A0A329SM93,A0A329SMU7,A0A329SPH3,A0A329SQ86,A0A329SQY3,A0A329SS41,A0A329SWQ9,A0A329SWV0,A0A329SYM6,A0A329SYT3,A0A329T317,A0A329T3N8,A0A329T5Q1,A0A329T6E3
GO Process	GO:0006090	Pyruvate metabolic process	29	A0A329R7E7,A0A329RIJ6,A0A329RMC6,A0A329RMN1,A0A329RNG2,A0A329RPH1,A0A329RQM0,A0A329RYE6,A0A329S1N0,A0A329S5B9,A0A329S5H2,A0A329SA44,A0A329SDM2,A0A329SDU0,A0A329SH28,A0A329SJG8,A0A329SKS7,A0A329SNX4,A0A329SPH3,A0A329SUT3,A0A329SWQ9,A0A329SYM6,A0A329T1Q4,A0A329T2B3,A0A329T301,A0A329T3N8,A0A329T3Y1,A0A329T4Z1,A0A329T5Q1
GO Process	GO:0009132	Nucleoside diphosphate metabolic process	29	A0A329R7E7,A0A329RIJ6,A0A329RMN1,A0A329RNG2,A0A329RPH1,A0A329S5B9,A0A329S5H2,A0A329SA44,A0A329SBW9,A0A329SD45,A0A329SDG2,A0A329SDM2,A0A329SDU0,A0A329SJG8,A0A329SKS7,A0A329SKX9,A0A329SNX4,A0A329SPH3,A0A329SV61,A0A329SWQ9,A0A329SZ68,A0A329T1Q4,A0A329T2B3,A0A329T301,A0A329T3D6,A0A329T3N8,A0A329T3Y1,A0A329T4Z1,A0A329T5Q1
GO Process	GO:0072657	Protein localization to membrane	29	A0A329RF65,A0A329RK62,A0A329RMW3,A0A329RSZ2,A0A329RTV2,A0A329RV88,A0A329RYK8,A0A329RZ16,A0A329S1T4,A0A329S270,A0A329S2K2,A0A329S2L0,A0A329S346,A0A329S5H9,A0A329S9R6,A0A329SJY2,A0A329SKS6,A0A329SQ61,A0A329SU38,A0A329SUH9,A0A329SUU3,A0A329SWV1,A0A329SZI4,A0A329T017,A0A329T0B5,A0A329T1J5,A0A329T1R4,A0A329T2J9,A0A329T4V2
GO Process	GO:0051301	Cell division	29	A0A329RH30,A0A329RHH5,A0A329RNI9,A0A329RQK4,A0A329RR74,A0A329RSU1,A0A329S003,A0A329S3H2,A0A329S9X6,A0A329SAU8,A0A329SCQ4,A0A329SDP9,A0A329SFH5,A0A329SFT3,A0A329SGC5,A0A329SGP9,A0A329SHW0,A0A329SM56,A0A329SMQ2,A0A329SN60,A0A329SQB2,A0A329SQB7,A0A329ST35,A0A329SZ05,A0A329T048,A0A329T1J8,A0A329T1L9,A0A329T4B4,A0A329T4B5
GO Process	GO:0002181	Cytoplasmic translation	28	A0A329RGJ3,A0A329RKQ3,A0A329RTL5,A0A329RUH4,A0A329RVR1,A0A329RW31,A0A329RX12,A0A329RXV4,A0A329S2H3,A0A329S7T0,A0A329S822,A0A329S9A6,A0A329SFK5,A0A329SFX7,A0A329SFZ7,A0A329SJD5,A0A329SJD6,A0A329SL10,A0A329SLJ9,A0A329SLQ6,A0A329SS02,A0A329STD0,A0A329SXN5,A0A329SXT2,A0A329SZY3,A0A329T0V0,A0A329T378,A0A329T431
GO Process	GO:0006606	Protein import into nucleus	28	A0A329RK95,A0A329RQ81,A0A329RRR3,A0A329RUR1,A0A329RXC3,A0A329RZE9,A0A329S270,A0A329S5W5,A0A329SA84,A0A329SG35,A0A329SIQ5,A0A329SIR4,A0A329SJ57,A0A329SJ96,A0A329SJR3,A0A329SK96,A0A329SKW9,A0A329SLT4,A0A329SMJ0,A0A329SPC4,A0A329SQX6,A0A329SQY6,A0A329SRS5,A0A329STY2,A0A329SUH9,A0A329SYU2,A0A329T1I9,A0A329T3E4
GO Process	GO:0070646	Protein modification by small protein removal	28	A0A329RG13,A0A329RIP5,A0A329RU04,A0A329RU75,A0A329RXJ1,A0A329S0Y6,A0A329S1E6,A0A329S1W8,A0A329S563,A0A329S8J7,A0A329S8L6,A0A329SGU9,A0A329SGV0,A0A329SH29,A0A329SL18,A0A329SL40,A0A329SM51,A0A329SM94,A0A329SMT3,A0A329SR08,A0A329SSA4,A0A329ST13,A0A329STE9,A0A329SVN3,A0A329SW89,A0A329SWB7,A0A329T122,A0A329T4L9
GO Process	GO:0006633	Fatty acid biosynthetic process	28	A0A329R9A9,A0A329RA91,A0A329RAB4,A0A329RAY9,A0A329RCL3,A0A329RMD9,A0A329RSU9,A0A329RUP4,A0A329RY55,A0A329RZA2,A0A329S0V3,A0A329S0W6,A0A329S0X9,A0A329S5L4,A0A329S6N0,A0A329SAW5,A0A329SCS1,A0A329SJF7,A0A329SKI4,A0A329SMY3,A0A329SQ83,A0A329SQK0,A0A329ST73,A0A329SU20,A0A329SU53,A0A329SV68,A0A329SX59,A0A329T6I8
GO Process	GO:0051604	Protein maturation	28	A0A329RAV3,A0A329RH47,A0A329RLM5,A0A329RPV8,A0A329RPY8,A0A329RZ34,A0A329S179,A0A329S4U8,A0A329S817,A0A329S9I8,A0A329SBT3,A0A329SCK7,A0A329SCR4,A0A329SCS1,A0A329SDL6,A0A329SDR1,A0A329SE14,A0A329SEA4,A0A329SIQ3,A0A329SKH2,A0A329SL17,A0A329SMI8,A0A329SNN5,A0A329SNW3,A0A329SPZ6,A0A329SQD7,A0A329SR80,A0A329T2F3
GO Process	GO:0006575	Cellular modified amino acid metabolic process	28	A0A329REA0,A0A329REI4,A0A329REP6,A0A329RGI4,A0A329RHH9,A0A329RHN8,A0A329RIU6,A0A329RK50,A0A329RLH8,A0A329RP49,A0A329RSB7,A0A329RSS3,A0A329RW93,A0A329S1L3,A0A329S3U7,A0A329S7Q2,A0A329S837,A0A329SB02,A0A329SCM3,A0A329SEC0,A0A329SHY3,A0A329SKJ5,A0A329SKL5,A0A329SP67,A0A329SRC0,A0A329SXL9,A0A329SYX6,A0A329T157
GO Process	GO:0048731	System development	28	A0A329RIS9,A0A329RK62,A0A329RLF2,A0A329RPZ5,A0A329RSF2,A0A329RV65,A0A329RWB1,A0A329RXK9,A0A329S3L9,A0A329S567,A0A329S6Q0,A0A329S7U7,A0A329S8V2,A0A329S9J5,A0A329SC09,A0A329SCN5,A0A329SD06,A0A329SE67,A0A329SFN3,A0A329SHP3,A0A329SQ61,A0A329SVG4,A0A329SWQ3,A0A329SYJ0,A0A329T020,A0A329T118,A0A329T1N8,A0A329T425
GO Process	GO:0051168	Nuclear export	27	A0A329RGD8,A0A329RHE2,A0A329RK95,A0A329RLK6,A0A329RMP2,A0A329RTY4,A0A329RXC3,A0A329S0Y6,A0A329S270,A0A329S3B3,A0A329S3T7,A0A329S557,A0A329S573,A0A329S5I3,A0A329S5W5,A0A329S768,A0A329SAM5,A0A329SD87,A0A329SEU8,A0A329SIQ5,A0A329SJ57,A0A329SJR3,A0A329SKY0,A0A329SQY6,A0A329SSQ7,EIF6,A0A329T4X5
GO Process	GO:0006366	Transcription by RNA polymerase II	27	A0A329RCE0,A0A329RH06,A0A329RLN2,A0A329RM96,A0A329RTN2,A0A329RV64,A0A329RX76,A0A329RXJ3,A0A329RY03,A0A329S0Y6,A0A329S139,A0A329S869,A0A329S8I7,A0A329S8X1,A0A329SEG3,MED6,A0A329SNK3,A0A329SRP9,A0A329SSG7,A0A329SYM4,A0A329SZM7,A0A329T0W2,A0A329T2F9,A0A329T2Y9,A0A329T4K3,A0A329T4X5,A0A329T5G1
GO Process	GO:0016197	Endosomal transport	27	A0A329R7G7,A0A329R7M1,A0A329R7Z2,A0A329RB34,A0A329RDD3,A0A329RGP3,A0A329RH87,A0A329RNI7,A0A329RQR8,A0A329RQW1,A0A329RTQ7,A0A329RY41,A0A329S0W3,A0A329S4Q8,A0A329S6S3,A0A329S9L4,A0A329SCC7,A0A329SDE9,A0A329SFH8,A0A329SFJ3,A0A329SS68,A0A329SV96,A0A329T0H6,A0A329T1F1,A0A329T1S4,A0A329T456,A0A329T4B4
GO Process	GO:0044087	Regulation of cellular component biogenesis	27	A0A329RM67,A0A329RQ18,A0A329RQW1,A0A329RTC7,A0A329RU30,A0A329RWD6,A0A329RZ25,A0A329S0H5,A0A329S176,A0A329S240,A0A329S596,A0A329S5C7,A0A329S7C6,A0A329SFH8,A0A329SFJ3,A0A329SJK5,A0A329SL63,A0A329SNM1,A0A329SNV6,A0A329SR30,A0A329SW42,A0A329SZK6,A0A329T0G1,A0A329T425,A0A329T494,A0A329T4F7,A0A329T4H1
GO Process	GO:0031327	Negative regulation of cellular biosynthetic process	27	A0A329RLQ6,A0A329RNA6,A0A329RPZ5,A0A329RS02,A0A329RY53,A0A329S048,A0A329S1K3,A0A329S2D1,A0A329S3B0,A0A329S6K5,A0A329S7Q3,A0A329SB77,A0A329SFE4,A0A329SHH2,A0A329SJ23,A0A329SJX0,A0A329SL63,A0A329SMK6,A0A329SNR9,A0A329SR76,A0A329SYR9,A0A329SZ28,A0A329T0G1,A0A329T1X5,A0A329T2N9,A0A329T388,A0A329T3Q1
GO Process	GO:1901698	Response to nitrogen compound	27	A0A329RK62,A0A329RQ11,A0A329RZ67,A0A329RZG8,A0A329S0I5,A0A329S1J9,A0A329S4S9,A0A329S555,A0A329S563,A0A329S565,A0A329SIS3,A0A329SK24,A0A329SKR7,A0A329SLX5,A0A329SNN7,A0A329SPB4,A0A329SQ59,A0A329SQ61,A0A329SS97,A0A329SU38,A0A329SVY8,A0A329SW96,A0A329SY26,A0A329T037,A0A329T043,A0A329T2W2,A0A329T625
GO Process	GO:0001510	RNA methylation	27	A0A329RDM6,A0A329RK81,A0A329RMW4,A0A329RPN3,A0A329RT83,A0A329RUP5,A0A329RVC5,A0A329S046,A0A329S1Z5,A0A329S6A5,A0A329S940,A0A329SA71,A0A329SBE8,A0A329SC20,A0A329SG43,A0A329SIW8,A0A329SJK4,A0A329SLG1,A0A329SNV8,A0A329SQ62,A0A329STR6,A0A329SVI5,A0A329SYK4,A0A329T1D1,A0A329T2V8,A0A329T379,A0A329T4D0
GO Process	GO:0006865	Amino acid transport	27	A0A329RJ92,A0A329RT46,A0A329RWB0,A0A329S3I2,A0A329S524,A0A329S8J3,A0A329SBX9,A0A329SCD4,A0A329SCF0,A0A329SDC9,A0A329SDF8,A0A329SE77,A0A329SEW9,A0A329SF70,A0A329SGX9,A0A329SHV9,A0A329SJC5,A0A329SKZ6,A0A329SPE2,A0A329SR00,A0A329SRK0,A0A329SUZ7,A0A329SYX7,A0A329T114,A0A329T2Q5,A0A329T2V6,A0A329T418
GO Process	GO:0010243	Response to organonitrogen compound	26	A0A329RK62,A0A329RQ11,A0A329RZG8,A0A329S0I5,A0A329S1J9,A0A329S4S9,A0A329S555,A0A329S563,A0A329S565,A0A329SIS3,A0A329SK24,A0A329SKR7,A0A329SLX5,A0A329SNN7,A0A329SPB4,A0A329SQ59,A0A329SQ61,A0A329SS97,A0A329SU38,A0A329SVY8,A0A329SW96,A0A329SY26,A0A329T037,A0A329T043,A0A329T2W2,A0A329T625
GO Process	GO:0010558	Negative regulation of macromolecule biosynthetic process	26	A0A329RLQ6,A0A329RNA6,A0A329RPZ5,A0A329RS02,A0A329RY53,A0A329S048,A0A329S1K3,A0A329S2D1,A0A329S3B0,A0A329S6K5,A0A329S7Q3,A0A329SB77,A0A329SFE4,A0A329SHH2,A0A329SJ23,A0A329SJX0,A0A329SL63,A0A329SMK6,A0A329SNR9,A0A329SR76,A0A329SYR9,A0A329SZ28,A0A329T1X5,A0A329T2N9,A0A329T388,A0A329T3Q1
GO Process	GO:0031123	RNA 3-end processing	26	A0A329RHM1,A0A329RMR9,A0A329RVC5,A0A329RXR2,A0A329RY03,A0A329RZ63,A0A329S096,A0A329S3D4,A0A329S418,A0A329S4L7,A0A329S5E1,A0A329S7Z2,A0A329SD67,A0A329SE84,A0A329SG40,A0A329SH23,A0A329SIA2,A0A329SPQ6,A0A329SRB6,A0A329STF9,A0A329SUJ2,A0A329SVS1,A0A329SY48,A0A329T1M0,A0A329T371,A0A329T4X5
GO Process	GO:0006261	DNA-dependent DNA replication	26	A0A329RMJ7,A0A329RMU1,A0A329RQK4,A0A329RTA0,A0A329RYH0,MCM7,A0A329S246,A0A329S284,A0A329S450,A0A329S5I6,A0A329S7H2,A0A329S884,A0A329S9C6,A0A329SA22,A0A329SEC1,A0A329SH25,A0A329SHM8,A0A329SI58,A0A329SN60,A0A329SNA4,A0A329SRS4,A0A329SSL6,A0A329STB0,A0A329SVV7,A0A329SXP2,A0A329SXW2
GO Process	GO:0006611	Protein export from nucleus	25	A0A329RGD8,A0A329RHE2,A0A329RK95,A0A329RLK6,A0A329RMP2,A0A329RTY4,A0A329RXC3,A0A329S0Y6,A0A329S3B3,A0A329S3T7,A0A329S557,A0A329S573,A0A329S5I3,A0A329S5W5,A0A329S768,A0A329SAM5,A0A329SD87,A0A329SEU8,A0A329SIQ5,A0A329SJ57,A0A329SKY0,A0A329SQY6,A0A329SSQ7,EIF6,A0A329T4X5
GO Process	GO:0043648	Dicarboxylic acid metabolic process	25	A0A329REI4,A0A329RIU9,A0A329RJE6,A0A329RL19,A0A329RM70,A0A329RQ75,A0A329RQJ5,A0A329RTQ4,A0A329RXN2,A0A329S070,A0A329S5E8,A0A329SDY3,A0A329SEE3,A0A329SFS8,A0A329SIT5,A0A329SJX3,A0A329SMQ0,A0A329SNR3,A0A329SQG2,A0A329SQL8,A0A329SRB7,A0A329SS48,A0A329STA0,A0A329T0B9,A0A329T3W4
GO Process	GO:2000113	Negative regulation of cellular macromolecule biosynthetic process	25	A0A329RLQ6,A0A329RNA6,A0A329RPZ5,A0A329RS02,A0A329RY53,A0A329S048,A0A329S1K3,A0A329S2D1,A0A329S3B0,A0A329S6K5,A0A329S7Q3,A0A329SB77,A0A329SFE4,A0A329SHH2,A0A329SJ23,A0A329SJX0,A0A329SL63,A0A329SMK6,A0A329SNR9,A0A329SR76,A0A329SYR9,A0A329SZ28,A0A329T1X5,A0A329T2N9,A0A329T3Q1
GO Process	GO:0006073	Cellular glucan metabolic process	25	A0A329RIR2,A0A329RIW2,A0A329RJA1,A0A329RLX7,A0A329RRK3,A0A329RZV8,A0A329S024,A0A329S472,A0A329S4N6,A0A329S530,A0A329SBE5,A0A329SCH3,A0A329SCI3,A0A329SIL4,A0A329SME5,A0A329SQZ8,A0A329SRT9,A0A329SS87,A0A329SU27,A0A329SV90,A0A329SWE5,A0A329SXB1,A0A329SYE6,A0A329T226,A0A329T3P5
GO Process	GO:0045944	Positive regulation of transcription by RNA polymerase II	25	A0A329REF2,A0A329RM96,A0A329RPF5,A0A329RPZ5,A0A329RTC7,A0A329RY03,A0A329S0L2,A0A329S7C6,A0A329S869,A0A329SAZ4,A0A329SHE2,A0A329SJU8,A0A329SN85,A0A329SPA3,A0A329SR76,A0A329SU47,A0A329SV93,A0A329SW42,A0A329SYR9,A0A329SZM7,A0A329T0W2,A0A329T2F9,A0A329T391,A0A329T4K3,A0A329T510
GO Process	GO:0009124	Nucleoside monophosphate biosynthetic process	24	A0A329RGZ2,A0A329RJC5,A0A329RK02,A0A329RM31,A0A329RMG4,A0A329RPG2,A0A329RVI0,A0A329RXY8,A0A329RY13,A0A329S0H7,A0A329S310,A0A329S791,A0A329S8D8,A0A329S9E1,A0A329SAG4,A0A329SE53,A0A329SH34,A0A329SHA5,A0A329SKA0,A0A329SQA0,A0A329SSM6,A0A329SUQ9,A0A329SX96,A0A329SY19
GO Process	GO:0006405	RNA export from nucleus	24	A0A329RHE2,A0A329RK95,A0A329RMP2,A0A329RTY4,A0A329RXC3,A0A329S0Y6,A0A329S270,A0A329S3B3,A0A329S3T7,A0A329S557,A0A329S573,A0A329S5I3,A0A329S5W5,A0A329S768,A0A329SAM5,A0A329SD87,A0A329SEU8,A0A329SIQ5,A0A329SJR3,A0A329SKY0,A0A329SQY6,A0A329SSQ7,EIF6,A0A329T4X5
GO Process	GO:0034976	Response to endoplasmic reticulum stress	24	A0A329RK62,A0A329RPF5,A0A329RQ11,A0A329RV52,A0A329RW89,A0A329S4S9,A0A329S555,A0A329S563,A0A329S565,A0A329S5D4,A0A329SAZ2,A0A329SFM1,A0A329SK24,A0A329SKR7,A0A329SLX5,A0A329SNN7,A0A329SQ59,A0A329SQ61,A0A329SR13,A0A329SS97,A0A329SU38,A0A329T037,A0A329T043,A0A329T625
GO Process	GO:0009072	Aromatic amino acid family metabolic process	24	A0A329REU5,A0A329RHH8,A0A329RUZ4,A0A329RXU2,A0A329RYM1,A0A329S7U1,A0A329SAX7,A0A329SBY8,A0A329SFS8,A0A329SGC4,A0A329SH88,A0A329SHY3,A0A329SJX3,A0A329SLJ6,A0A329SMQ0,A0A329SNA6,A0A329SNR3,A0A329SQA5,A0A329SRB7,A0A329SS48,A0A329SSH6,A0A329STB8,A0A329T2A8,A0A329T490
GO Process	GO:0006165	Nucleoside diphosphate phosphorylation	24	A0A329R7E7,A0A329RIJ6,A0A329RMN1,A0A329RNG2,A0A329RPH1,A0A329S5B9,A0A329S5H2,A0A329SA44,A0A329SDM2,A0A329SDU0,A0A329SJG8,A0A329SKS7,A0A329SKX9,A0A329SNX4,A0A329SPH3,A0A329SV61,A0A329SWQ9,A0A329T1Q4,A0A329T2B3,A0A329T301,A0A329T3N8,A0A329T3Y1,A0A329T4Z1,A0A329T5Q1
GO Process	GO:0071310	Cellular response to organic substance	24	A0A329RFR7,A0A329RIU2,A0A329RK62,A0A329RPF5,A0A329RV52,A0A329RZG8,A0A329S0I5,A0A329S1J9,A0A329S4S9,A0A329S563,A0A329S5D4,A0A329SFM1,A0A329SIS3,A0A329SK24,A0A329SNN7,A0A329SPB4,A0A329SQ61,A0A329SRB4,A0A329SRN9,A0A329SW96,A0A329SY26,A0A329T037,A0A329T2W2,A0A329T625
GO Process	GO:0043543	Protein acylation	24	A0A329RCE0,A0A329RDD1,A0A329RK62,A0A329RPZ5,A0A329RYM3,A0A329RZ32,A0A329S4U8,A0A329S5H9,A0A329S5S2,A0A329S9R6,A0A329SDV0,A0A329SKH2,A0A329SMI8,A0A329SMK2,A0A329SNS3,A0A329SQ61,A0A329SQX9,A0A329SR76,A0A329SZB6,A0A329SZM8,A0A329T2F3,A0A329T367,A0A329T391,A0A329T510
GO Process	GO:0009060	Aerobic respiration	23	A0A329RF37,A0A329RJ73,A0A329RMP9,A0A329RNG9,A0A329RSI2,A0A329RTE7,A0A329RTQ4,A0A329RWI9,A0A329RYX6,A0A329RZY3,A0A329S019,A0A329S3L2,A0A329SB42,A0A329SDM2,A0A329SDY3,A0A329SIP9,A0A329SIT5,A0A329SJG8,A0A329SNX4,A0A329ST54,A0A329ST88,A0A329SXS3,A0A329T0B9
GO Process	GO:0009161	Ribonucleoside monophosphate metabolic process	23	A0A329RGZ2,A0A329RJC5,A0A329RK02,A0A329RM31,A0A329RMC0,A0A329RMG4,A0A329RPG2,A0A329RVI0,A0A329RXY8,A0A329RY13,A0A329S0H7,A0A329S310,A0A329S8D8,A0A329S9E1,A0A329SAG4,A0A329SD45,A0A329SE53,A0A329SH34,A0A329SHA5,A0A329SQA0,A0A329SSM6,A0A329SX96,A0A329SY19
GO Process	GO:0051028	mRNA transport	23	A0A329RDZ0,A0A329RGA3,A0A329RK95,A0A329RN73,A0A329RTY4,A0A329S0Y6,A0A329S3B3,A0A329S557,A0A329S573,A0A329S5W5,A0A329SB74,A0A329SIQ5,A0A329SJR3,A0A329SK01,A0A329SKY0,A0A329SMJ0,A0A329SQY6,A0A329SSQ7,A0A329SWT9,A0A329SXG2,A0A329T0B2,A0A329T2X7,A0A329T4X5
GO Process	GO:0007034	Vacuolar transport	23	A0A329R7M1,A0A329RKV9,A0A329RNI7,A0A329RPZ6,A0A329RQ18,A0A329RQI0,A0A329RQZ8,A0A329RTQ7,A0A329RVU3,A0A329RY41,A0A329RYE1,A0A329S255,A0A329S4Q8,A0A329S9L4,A0A329SQR2,A0A329SS68,A0A329STU6,A0A329SV59,A0A329SV96,A0A329SXN8,A0A329SY31,A0A329SZK6,A0A329T1F1
GO Process	GO:0009063	Cellular amino acid catabolic process	23	A0A329RL19,A0A329RNG9,A0A329RR06,A0A329RT75,A0A329RZY3,A0A329S0R3,A0A329S347,A0A329S408,A0A329S4Y0,A0A329SAD5,A0A329SBI8,A0A329SGC4,A0A329SHY3,A0A329SJQ9,A0A329SLJ6,A0A329SLR9,A0A329SN09,A0A329SRA9,A0A329SRM2,A0A329SSH6,A0A329SYW0,A0A329T092,A0A329T1P0
GO Process	GO:0009179	Purine ribonucleoside diphosphate metabolic process	23	A0A329R7E7,A0A329RIJ6,A0A329RMN1,A0A329RNG2,A0A329RPH1,A0A329S5B9,A0A329S5H2,A0A329SA44,A0A329SD45,A0A329SDM2,A0A329SDU0,A0A329SJG8,A0A329SKS7,A0A329SNX4,A0A329SPH3,A0A329SWQ9,A0A329T1Q4,A0A329T2B3,A0A329T301,A0A329T3N8,A0A329T3Y1,A0A329T4Z1,A0A329T5Q1
GO Process	GO:1901617	Organic hydroxy compound biosynthetic process	23	A0A329RGT1,A0A329RIX8,A0A329RJ52,A0A329RSS3,A0A329S0L3,A0A329S5S6,A0A329S7Q0,A0A329S833,A0A329S8F6,A0A329S9T1,A0A329S9Y0,A0A329SCY7,A0A329SG25,A0A329SGJ1,A0A329SGR3,A0A329SH41,A0A329SLE5,A0A329SLJ6,A0A329STR9,A0A329SV68,A0A329SVG2,A0A329SVV9,A0A329T0I2
GO Process	GO:0051273	Beta-glucan metabolic process	23	A0A329RIR2,A0A329RIW2,A0A329RJA1,A0A329RLX7,A0A329RRK3,A0A329RZV8,A0A329S024,A0A329S472,A0A329S4N6,A0A329S530,A0A329SCH3,A0A329SCI3,A0A329SIL4,A0A329SME5,A0A329SQZ8,A0A329SRT9,A0A329SS87,A0A329SU27,A0A329SV90,A0A329SXB1,A0A329SYE6,A0A329T226,A0A329T3P5
GO Process	GO:0043254	Regulation of protein-containing complex assembly	22	A0A329RM67,A0A329RQ18,A0A329RQW1,A0A329RTC7,A0A329RU30,A0A329RWD6,A0A329RZ25,A0A329S0H5,A0A329S240,A0A329S596,A0A329S5C7,A0A329S7C6,A0A329SFH8,A0A329SFJ3,A0A329SJK5,A0A329SNM1,A0A329SNV6,A0A329SR30,A0A329SW42,A0A329SZK6,A0A329T425,A0A329T494
GO Process	GO:0006979	Response to oxidative stress	22	A0A329RF06,A0A329RHT1,A0A329RHW5,A0A329RKI6,A0A329RW92,A0A329RX76,A0A329RZJ0,A0A329S0G6,A0A329S0S0,A0A329S4L8,A0A329S4P8,A0A329S8U9,A0A329SAX8,A0A329SC07,A0A329SEG5,A0A329SFU0,A0A329SJI1,A0A329SSJ0,A0A329SYJ5,A0A329SYY7,A0A329T0C3,A0A329T3H2
GO Process	GO:0033875	Ribonucleoside bisphosphate metabolic process	22	A0A329RGT1,A0A329RK15,A0A329RMP9,A0A329RNG9,A0A329RTL8,A0A329RXC7,A0A329RZY3,A0A329S0V3,A0A329S1N0,A0A329S542,A0A329S8F6,A0A329SC70,A0A329SDR8,A0A329SGJ1,A0A329SH28,A0A329SH41,A0A329SHG6,A0A329SLE5,A0A329SQK0,A0A329SWG6,A0A329SXM5,A0A329T533
GO Process	GO:0034032	Purine nucleoside bisphosphate metabolic process	22	A0A329RGT1,A0A329RK15,A0A329RMP9,A0A329RNG9,A0A329RTL8,A0A329RXC7,A0A329RZY3,A0A329S0V3,A0A329S1N0,A0A329S542,A0A329S8F6,A0A329SC70,A0A329SDR8,A0A329SGJ1,A0A329SH28,A0A329SH41,A0A329SHG6,A0A329SLE5,A0A329SQK0,A0A329SWG6,A0A329SXM5,A0A329T533
GO Process	GO:0072329	Monocarboxylic acid catabolic process	22	A0A329RJG6,A0A329RRH8,A0A329RUI6,A0A329RX61,A0A329S380,A0A329S4Y0,A0A329S5B5,A0A329S6Z8,A0A329S882,A0A329S9B7,A0A329SF00,A0A329SFP7,A0A329SIY8,A0A329SQK5,A0A329SS73,A0A329SVL3,A0A329SXM5,A0A329SXX7,A0A329SYQ2,A0A329SZP9,A0A329T1P9,A0A329T490
GO Process	GO:0019318	Hexose metabolic process	22	A0A329RKF3,A0A329RLF8,A0A329RQK9,A0A329RRU5,A0A329RYW6,A0A329S0X7,A0A329S5A6,A0A329S5Z9,A0A329SA44,A0A329SC75,A0A329SDU0,A0A329SFX2,A0A329SKS7,A0A329SM93,A0A329SMU7,A0A329SPH3,A0A329SWQ9,A0A329SWV0,A0A329SYM6,A0A329T3N8,A0A329T5Q1,A0A329T6E3
GO Process	GO:0006096	Glycolytic process	22	A0A329R7E7,A0A329RIJ6,A0A329RMN1,A0A329RNG2,A0A329RPH1,A0A329S5B9,A0A329S5H2,A0A329SA44,A0A329SDM2,A0A329SDU0,A0A329SJG8,A0A329SKS7,A0A329SNX4,A0A329SPH3,A0A329SWQ9,A0A329T1Q4,A0A329T2B3,A0A329T301,A0A329T3N8,A0A329T3Y1,A0A329T4Z1,A0A329T5Q1
GO Process	GO:0090150	Establishment of protein localization to membrane	22	A0A329RF65,A0A329RK62,A0A329RMW3,A0A329RSZ2,A0A329RV88,A0A329RZ16,A0A329S1T4,A0A329S2K2,A0A329S2L0,A0A329S346,A0A329S5H9,A0A329S9R6,A0A329SQ61,A0A329SU38,A0A329SUU3,A0A329SWV1,A0A329SZI4,A0A329T017,A0A329T0B5,A0A329T1J5,A0A329T1R4,A0A329T2J9
GO Process	GO:0009156	Ribonucleoside monophosphate biosynthetic process	21	A0A329RGZ2,A0A329RJC5,A0A329RK02,A0A329RM31,A0A329RMG4,A0A329RPG2,A0A329RVI0,A0A329RXY8,A0A329RY13,A0A329S0H7,A0A329S310,A0A329S8D8,A0A329S9E1,A0A329SAG4,A0A329SE53,A0A329SH34,A0A329SHA5,A0A329SQA0,A0A329SSM6,A0A329SX96,A0A329SY19
GO Process	GO:1990542	Mitochondrial transmembrane transport	21	A0A329RDJ7,A0A329RE28,A0A329RQI6,A0A329RQP3,A0A329RX37,A0A329S0I9,A0A329S1C1,A0A329S500,A0A329S524,A0A329S6C4,A0A329S7I6,A0A329S976,A0A329SAZ1,A0A329SGV4,A0A329SJ82,A0A329SRK0,A0A329SST6,A0A329STI6,A0A329SXS3,A0A329SZ01,A0A329T026
GO Process	GO:0006635	Fatty acid beta-oxidation	21	A0A329RJG6,A0A329RRH8,A0A329RUI6,A0A329RX61,A0A329S380,A0A329S5B5,A0A329S6Z8,A0A329S882,A0A329S9B7,A0A329SF00,A0A329SFP7,A0A329SIY8,A0A329SQK5,A0A329SS73,A0A329SVL3,A0A329SXM5,A0A329SXX7,A0A329SYQ2,A0A329SZP9,A0A329T1P9,A0A329T490
GO Process	GO:0071806	Protein transmembrane transport	21	A0A329RDJ7,A0A329RE28,A0A329RLC9,A0A329RNX0,A0A329RQI6,A0A329S0I9,A0A329S1C1,A0A329S2L0,A0A329S7I6,A0A329SAZ1,A0A329SGT9,A0A329SGV4,A0A329SJI3,A0A329STA1,A0A329SWV1,A0A329SZ00,A0A329SZ01,A0A329SZI4,A0A329T017,A0A329T0D7,A0A329T2J9
GO Process	GO:0009070	Serine family amino acid biosynthetic process	21	A0A329RGQ7,A0A329RIH7,A0A329RIU6,A0A329RQM1,A0A329RUU1,A0A329RYI6,A0A329S070,A0A329S107,A0A329S5E8,A0A329S9E4,A0A329SAS3,A0A329SB88,A0A329SDP4,A0A329SN97,A0A329SNZ0,A0A329SP78,A0A329SPB8,A0A329STF5,A0A329SXJ3,A0A329SZ70,A0A329T157
GO Process	GO:0010256	Endomembrane system organization	21	A0A329R7G7,A0A329R7Z2,A0A329RB34,A0A329RDD3,A0A329RFS5,A0A329RH20,A0A329RIQ8,A0A329RK62,A0A329RPZ6,A0A329RV88,A0A329SA06,A0A329SBV9,A0A329SKU6,A0A329SPW8,A0A329SQ61,A0A329SSL3,A0A329ST08,A0A329SXU2,A0A329SYF8,A0A329SZK6,A0A329T494
GO Process	GO:0016579	Protein deubiquitination	21	A0A329RG13,A0A329RIP5,A0A329RU75,A0A329RXJ1,A0A329S0Y6,A0A329S1E6,A0A329S1W8,A0A329S563,A0A329SGV0,A0A329SH29,A0A329SL18,A0A329SM51,A0A329SMT3,A0A329SSA4,A0A329ST13,A0A329STE9,A0A329SVN3,A0A329SW89,A0A329SWB7,A0A329T122,A0A329T4L9
GO Process	GO:0045934	Negative regulation of nucleobase-containing compound metabolic process	21	A0A329RLQ6,A0A329RMK5,A0A329RNA6,A0A329RPZ5,A0A329RS02,A0A329S1K3,A0A329S3B0,A0A329S6K5,A0A329S7Q3,A0A329SB77,A0A329SFE4,A0A329SJ23,A0A329SNR9,A0A329SR76,A0A329SVG4,A0A329SYR9,A0A329SZ28,A0A329T1X5,A0A329T2N9,A0A329T388,A0A329T3Q1
GO Process	GO:0031503	Protein-containing complex localization	21	A0A329RHE2,A0A329RK95,A0A329RMP2,A0A329RTY4,A0A329RXC3,A0A329S0Y6,A0A329S3B3,A0A329S3T7,A0A329S557,A0A329S573,A0A329S5I3,A0A329S5W5,A0A329S768,A0A329SAM5,A0A329SIQ5,A0A329SKY0,A0A329SQY6,A0A329SSQ7,A0A329SSU4,EIF6,A0A329T4X5
GO Process	GO:0071426	Ribonucleoprotein complex export from nucleus	20	A0A329RHE2,A0A329RK95,A0A329RMP2,A0A329RTY4,A0A329RXC3,A0A329S0Y6,A0A329S3B3,A0A329S3T7,A0A329S557,A0A329S573,A0A329S5I3,A0A329S5W5,A0A329S768,A0A329SAM5,A0A329SIQ5,A0A329SKY0,A0A329SQY6,A0A329SSQ7,EIF6,A0A329T4X5
GO Process	GO:0000096	Sulfur amino acid metabolic process	20	A0A329RIH7,A0A329RJE6,A0A329RQM1,A0A329RUU1,A0A329RYI6,A0A329S0W4,A0A329S5E8,A0A329S7D4,A0A329S945,A0A329SAM0,A0A329SAS3,A0A329SB88,A0A329SHH7,A0A329SJD8,A0A329SN97,A0A329SNZ0,A0A329SRJ7,A0A329SZ70,A0A329SZK7,A0A329T180
GO Process	GO:0030490	Maturation of SSU-rRNA	20	A0A329RET4,A0A329RK67,A0A329RQE2,A0A329RTC3,A0A329RTX2,A0A329RU54,A0A329RU97,A0A329S0U2,A0A329S4W4,A0A329S560,A0A329S5M7,A0A329S6G9,A0A329S6Y4,A0A329S768,A0A329S8E1,A0A329SGI7,A0A329SMB6,A0A329SRB1,A0A329SYV8,A0A329T2W1
GO Process	GO:0016050	Vesicle organization	20	A0A329R7G7,A0A329R7Z2,A0A329RB34,A0A329RDD3,A0A329RDS3,A0A329RDZ0,A0A329RNI7,A0A329RPZ6,A0A329RTQ7,A0A329S4Q8,A0A329SNU1,A0A329SNV6,A0A329SPB1,A0A329SSX7,A0A329SV96,A0A329SVW0,A0A329SZG6,A0A329SZK6,A0A329T3A7,A0A329T494
GO Process	GO:0006473	Protein acetylation	20	A0A329RCE0,A0A329RDD1,A0A329RK62,A0A329RPZ5,A0A329RZ32,A0A329S4U8,A0A329S5S2,A0A329SKH2,A0A329SMI8,A0A329SMK2,A0A329SNS3,A0A329SQ61,A0A329SQX9,A0A329SR76,A0A329SZB6,A0A329SZM8,A0A329T2F3,A0A329T367,A0A329T391,A0A329T510
GO Process	GO:0006661	Phosphatidylinositol biosynthetic process	20	A0A329RAC1,A0A329RRE2,A0A329RWN7,A0A329S4F6,A0A329SCY6,A0A329SE16,A0A329SHT4,A0A329SJR6,A0A329SKX8,A0A329SLD7,A0A329SP65,A0A329SQ27,A0A329SSI8,A0A329STH5,A0A329SUD1,A0A329SUJ6,A0A329SYK5,A0A329SZX3,A0A329T356,A0A329T462
GO Process	GO:0007264	Small GTPase mediated signal transduction	20	A0A329RH87,A0A329RWH2,A0A329S0D3,A0A329S444,A0A329S5Z6,A0A329S6Q0,A0A329SB96,A0A329SF21,A0A329SGK1,A0A329SJM5,A0A329SL45,A0A329SLH6,A0A329SNU1,A0A329SPR9,A0A329SRC1,A0A329ST33,A0A329SWT8,A0A329T0C0,A0A329T0K3,A0A329T0Y0
GO Process	GO:0006066	Alcohol metabolic process	20	A0A329RNF7,A0A329RQU5,A0A329RSS3,A0A329RUB2,A0A329RWN7,A0A329S019,A0A329S5S6,A0A329S9T1,A0A329S9Y0,A0A329SCY7,A0A329SG25,A0A329SGR3,A0A329SH41,A0A329SHV4,A0A329SLJ6,A0A329SSI8,A0A329STP1,A0A329STR9,A0A329SV68,A0A329T0I2
GO Process	GO:0006664	Glycolipid metabolic process	20	A0A329RAC1,A0A329RP88,A0A329RRE2,A0A329RWN7,A0A329SAD7,A0A329SCS2,A0A329SE16,A0A329SI21,A0A329SLD7,A0A329SQ27,A0A329SSI8,A0A329STH5,A0A329SUD1,A0A329SWA4,A0A329SZH6,A0A329SZT5,A0A329SZU5,A0A329T258,A0A329T3J6,A0A329T462
GO Process	GO:0007015	Actin filament organization	19	A0A329RM67,A0A329RQW1,A0A329RU30,A0A329RV65,A0A329RWD6,A0A329RZ25,A0A329RZM5,A0A329S1I0,A0A329S240,A0A329S3C4,A0A329S5C7,A0A329S9J5,A0A329SGJ5,A0A329SJB2,A0A329SNM1,A0A329SR30,A0A329SW50,A0A329SYR5,A0A329SZ82
GO Process	GO:0009073	Aromatic amino acid family biosynthetic process	19	A0A329REU5,A0A329RHH8,A0A329RUZ4,A0A329RXU2,A0A329RYM1,A0A329S7U1,A0A329SAX7,A0A329SBY8,A0A329SFS8,A0A329SH88,A0A329SJX3,A0A329SMQ0,A0A329SNA6,A0A329SNR3,A0A329SQA5,A0A329SRB7,A0A329SS48,A0A329STB8,A0A329T2A8
GO Process	GO:0006897	Endocytosis	19	A0A329RLZ0,A0A329RV65,A0A329S649,A0A329S9J5,A0A329SCW8,A0A329SCY6,A0A329SDE9,A0A329SGV9,A0A329SM67,A0A329ST05,A0A329STI5,A0A329SY69,A0A329T081,A0A329T0H6,A0A329T282,A0A329T411,A0A329T456,A0A329T4B4,A0A329T4D3
GO Process	GO:0030148	Sphingolipid biosynthetic process	19	A0A329RMS4,A0A329S0X9,A0A329S2D4,A0A329SA72,A0A329SB33,A0A329SBC2,A0A329SGR3,A0A329SKS2,A0A329SMY3,A0A329SQ03,A0A329SQU0,A0A329SSK6,A0A329SU20,A0A329SUB6,A0A329SV68,A0A329SX59,A0A329SZ81,A0A329T383,A0A329T493
GO Process	GO:0072655	Establishment of protein localization to mitochondrion	19	A0A329RDJ7,A0A329RE28,A0A329RQI6,A0A329RSZ2,A0A329S0I9,A0A329S1C1,A0A329S346,A0A329S7I6,A0A329SAZ1,A0A329SBT3,A0A329SCK7,A0A329SE14,A0A329SGV4,A0A329SJI3,A0A329SPZ6,A0A329SUU3,A0A329SZ01,A0A329T0D7,A0A329T1J5
GO Process	GO:1901606	Alpha-amino acid catabolic process	19	A0A329RL19,A0A329RNG9,A0A329RZY3,A0A329S0R3,A0A329S408,A0A329SAD5,A0A329SBI8,A0A329SGC4,A0A329SHY3,A0A329SJQ9,A0A329SLJ6,A0A329SLR9,A0A329SN09,A0A329SRA9,A0A329SRM2,A0A329SSH6,A0A329SYW0,A0A329T092,A0A329T1P0
GO Process	GO:0006672	Ceramide metabolic process	19	A0A329RMS4,A0A329S2D4,A0A329SAD7,A0A329SB33,A0A329SBC2,A0A329SCS2,A0A329SGR3,A0A329SI21,A0A329SKS2,A0A329SQU0,A0A329SSK6,A0A329SV68,A0A329SWA4,A0A329SZ81,A0A329SZU5,A0A329T0G1,A0A329T258,A0A329T383,A0A329T3J6
GO Process	GO:1901657	Glycosyl compound metabolic process	19	A0A329RJ30,A0A329RK02,A0A329RM31,A0A329RMC0,A0A329RVI0,A0A329RXY8,A0A329S0W4,A0A329SAG4,A0A329SCT9,A0A329SD45,A0A329SE53,A0A329SHA5,A0A329SKX9,A0A329SSM6,A0A329SUQ9,A0A329SX32,A0A329SY19,A0A329SYM0,A0A329T3X5
GO Process	GO:1903507	Negative regulation of nucleic acid-templated transcription	19	A0A329RLQ6,A0A329RNA6,A0A329RPZ5,A0A329RS02,A0A329S1K3,A0A329S3B0,A0A329S6K5,A0A329S7Q3,A0A329SB77,A0A329SFE4,A0A329SJ23,A0A329SNR9,A0A329SR76,A0A329SYR9,A0A329SZ28,A0A329T1X5,A0A329T2N9,A0A329T388,A0A329T3Q1
GO Process	GO:0006099	Tricarboxylic acid cycle	18	A0A329RF37,A0A329RJ73,A0A329RMP9,A0A329RNG9,A0A329RSI2,A0A329RTE7,A0A329RTQ4,A0A329RWI9,A0A329RYX6,A0A329RZY3,A0A329S019,A0A329SB42,A0A329SDM2,A0A329SDY3,A0A329SIP9,A0A329SJG8,A0A329SNX4,A0A329T0B9
GO Process	GO:0070972	Protein localization to endoplasmic reticulum	18	A0A329RF65,A0A329RH47,A0A329RRU5,A0A329RZ16,A0A329S0G1,A0A329S1T4,A0A329S2L0,A0A329S487,A0A329SCD7,A0A329SJH7,A0A329SL17,A0A329SU38,A0A329SWV1,A0A329SZI4,A0A329T017,A0A329T0B5,A0A329T1R4,A0A329T2J9
GO Process	GO:0000097	Sulfur amino acid biosynthetic process	18	A0A329RIH7,A0A329RJE6,A0A329RQM1,A0A329RUU1,A0A329RYI6,A0A329S0W4,A0A329S5E8,A0A329S945,A0A329SAM0,A0A329SAS3,A0A329SB88,A0A329SJD8,A0A329SN97,A0A329SNZ0,A0A329SRJ7,A0A329SZ70,A0A329SZK7,A0A329T180
GO Process	GO:0065002	Intracellular protein transmembrane transport	18	A0A329RDJ7,A0A329RE28,A0A329RLC9,A0A329RNX0,A0A329RQI6,A0A329S0I9,A0A329S1C1,A0A329S2L0,A0A329S7I6,A0A329SAZ1,A0A329SGT9,A0A329SGV4,A0A329STA1,A0A329SZ00,A0A329SZ01,A0A329SZI4,A0A329T017,A0A329T2J9
GO Process	GO:0045454	Cell redox homeostasis	18	A0A329RAI1,A0A329RC00,A0A329RRN3,A0A329RRW9,A0A329RTT1,A0A329RVX9,A0A329RW92,A0A329S3U7,A0A329S809,A0A329S9Q7,A0A329SAZ2,A0A329SC07,A0A329SDS8,A0A329SG62,A0A329SJI1,A0A329SMN3,A0A329SR13,A0A329SYZ2
GO Process	GO:0006006	Glucose metabolic process	18	A0A329RKF3,A0A329RLF8,A0A329RQK9,A0A329S0X7,A0A329S5Z9,A0A329SA44,A0A329SC75,A0A329SDU0,A0A329SFX2,A0A329SKS7,A0A329SM93,A0A329SMU7,A0A329SPH3,A0A329SWQ9,A0A329SWV0,A0A329SYM6,A0A329T3N8,A0A329T5Q1
GO Process	GO:0009066	Aspartate family amino acid metabolic process	18	A0A329RJE6,A0A329RNG9,A0A329RZY3,A0A329S070,A0A329S0W4,A0A329S5E8,A0A329S945,A0A329SAM0,A0A329SEE3,A0A329SIT5,A0A329SLR9,A0A329SRA9,A0A329SRJ7,A0A329SRM2,A0A329STA0,A0A329SYW0,A0A329SZK7,A0A329T230
GO Process	GO:0050793	Regulation of developmental process	18	A0A329RIS9,A0A329RK62,A0A329RLF2,A0A329RXK9,A0A329RXU1,A0A329RZV8,A0A329S024,A0A329S567,A0A329S6J5,A0A329S6Q0,A0A329SK78,A0A329SME5,A0A329SQ61,A0A329SQZ8,A0A329SXB1,A0A329SYE6,A0A329T1R7,A0A329T3P5
GO Process	GO:0045892	Negative regulation of transcription, DNA-templated	18	A0A329RLQ6,A0A329RNA6,A0A329RPZ5,A0A329RS02,A0A329S1K3,A0A329S3B0,A0A329S6K5,A0A329S7Q3,A0A329SB77,A0A329SFE4,A0A329SJ23,A0A329SNR9,A0A329SR76,A0A329SYR9,A0A329SZ28,A0A329T1X5,A0A329T2N9,A0A329T3Q1
GO Process	GO:0000027	Ribosomal large subunit assembly	17	A0A329RIT3,A0A329RJB7,A0A329RPK5,A0A329RTY5,A0A329RXA6,A0A329S4A4,A0A329S822,A0A329SB85,A0A329SCF9,A0A329SDQ6,A0A329SQP3,A0A329SQP8,A0A329SU12,A0A329SW62,A0A329SXN5,A0A329T0V0,A0A329T2G7
GO Process	GO:0008202	Steroid metabolic process	17	A0A329RGT1,A0A329S0L3,A0A329S7Q0,A0A329S8F6,A0A329S9Y0,A0A329SBJ3,A0A329SCY7,A0A329SE05,A0A329SF11,A0A329SGJ1,A0A329SH41,A0A329SLE5,A0A329SVQ4,A0A329SX32,A0A329SYK1,A0A329SYM0,A0A329T002
GO Process	GO:0006626	Protein targeting to mitochondrion	17	A0A329RDJ7,A0A329RE28,A0A329RQI6,A0A329S0I9,A0A329S1C1,A0A329S346,A0A329S7I6,A0A329SAZ1,A0A329SBT3,A0A329SCK7,A0A329SE14,A0A329SGV4,A0A329SJI3,A0A329SPZ6,A0A329SZ01,A0A329T0D7,A0A329T1J5
GO Process	GO:0036503	ERAD pathway	17	A0A329RK62,A0A329RQ11,A0A329S4S9,A0A329S555,A0A329S563,A0A329S565,A0A329SK24,A0A329SKR7,A0A329SLX5,A0A329SNN7,A0A329SQ59,A0A329SQ61,A0A329SS97,A0A329SU38,A0A329T037,A0A329T043,A0A329T625
GO Process	GO:0022411	Cellular component disassembly	17	A0A329RDX2,A0A329RPQ6,A0A329RU08,A0A329S240,A0A329S2K2,A0A329S2R9,A0A329S3C4,A0A329S7G6,A0A329S7T0,A0A329SAM5,A0A329SL10,A0A329SQ79,A0A329SRV2,A0A329STI5,A0A329SW50,A0A329SZ82,A0A329T5K6
GO Process	GO:0009894	Regulation of catabolic process	17	A0A329RK62,A0A329RTC7,A0A329RTN2,A0A329RVN3,A0A329RW89,A0A329RX21,A0A329RXC8,A0A329RXY7,A0A329RZG8,A0A329S1A0,A0A329SG09,A0A329SLK5,A0A329SPB4,A0A329SQ61,A0A329SY26,A0A329SZ05,A0A329T0Z8
GO Process	GO:0035966	Response to topologically incorrect protein	17	A0A329RFR7,A0A329RIU2,A0A329RK62,A0A329RPF5,A0A329RV52,A0A329S4S9,A0A329S563,A0A329S5D4,A0A329SFM1,A0A329SI23,A0A329SK24,A0A329SNN7,A0A329SQ61,A0A329SRB4,A0A329SRN9,A0A329T037,A0A329T625
GO Process	GO:0051493	Regulation of cytoskeleton organization	17	A0A329RM67,A0A329RQW1,A0A329RU30,A0A329RWD6,A0A329RZ25,A0A329S240,A0A329S596,A0A329S5C7,A0A329SD51,A0A329SEU5,A0A329SJK5,A0A329SNM1,A0A329SR30,A0A329STI8,A0A329SW50,A0A329T425,A0A329T674
GO Process	GO:0007265	Ras protein signal transduction	17	A0A329RH87,A0A329RWH2,A0A329S0D3,A0A329S444,A0A329S6Q0,A0A329SB96,A0A329SGK1,A0A329SJM5,A0A329SL45,A0A329SLH6,A0A329SNU1,A0A329SPR9,A0A329SRC1,A0A329ST33,A0A329SWT8,A0A329T0C0,A0A329T0Y0
GO Process	GO:0015748	Organophosphate ester transport	17	A0A329RKS8,A0A329RSW6,A0A329RVQ4,A0A329RWH4,A0A329S4X4,A0A329S8J3,A0A329SBM8,A0A329SKZ6,A0A329SM88,A0A329SP14,A0A329SRK0,A0A329SYX7,A0A329T026,A0A329T0X6,A0A329T139,A0A329T280,A0A329T446
GO Process	GO:0046148	Pigment biosynthetic process	16	A0A329RFU8,A0A329RM31,A0A329RMG4,A0A329RP03,A0A329RQ22,A0A329RVZ9,A0A329S6I0,A0A329S751,A0A329SDE2,A0A329SDL0,A0A329SE53,A0A329SHA5,A0A329SIK1,A0A329SP15,A0A329SSM6,A0A329SZ42
GO Process	GO:0009167	Purine ribonucleoside monophosphate metabolic process	16	A0A329RGZ2,A0A329RM31,A0A329RMC0,A0A329RMG4,A0A329RPG2,A0A329RVI0,A0A329RY13,A0A329S9E1,A0A329SD45,A0A329SE53,A0A329SH34,A0A329SHA5,A0A329SQA0,A0A329SSM6,A0A329SX96,A0A329SY19
GO Process	GO:0006637	acyl-CoA metabolic process	16	A0A329RGT1,A0A329RK15,A0A329RMP9,A0A329RNG9,A0A329RXC7,A0A329RZY3,A0A329S0V3,A0A329S1N0,A0A329S542,A0A329S8F6,A0A329SGJ1,A0A329SH28,A0A329SH41,A0A329SQK0,A0A329SXM5,A0A329T533
GO Process	GO:0030433	Ubiquitin-dependent ERAD pathway	16	A0A329RK62,A0A329RQ11,A0A329S4S9,A0A329S555,A0A329S563,A0A329S565,A0A329SK24,A0A329SKR7,A0A329SLX5,A0A329SNN7,A0A329SQ59,A0A329SQ61,A0A329SS97,A0A329SU38,A0A329T043,A0A329T625
GO Process	GO:0032535	Regulation of cellular component size	16	A0A329RLF2,A0A329RM67,A0A329RQW1,A0A329RU30,A0A329RWD6,A0A329RZ25,A0A329S240,A0A329S567,A0A329S596,A0A329S5C7,A0A329SJK5,A0A329SNM1,A0A329SR30,A0A329SW50,A0A329SY26,A0A329T425
GO Process	GO:0007033	Vacuole organization	16	A0A329RPZ6,A0A329RQ18,A0A329RVU3,A0A329RWC2,A0A329S7G6,A0A329SCY6,A0A329SFH8,A0A329SFJ3,A0A329SHI9,A0A329SQ79,A0A329SUU9,A0A329SY31,A0A329SZK6,A0A329T3P0,A0A329T494,A0A329T5K6
GO Process	GO:0006563	L-serine metabolic process	16	A0A329RIH7,A0A329RIU6,A0A329RQM1,A0A329RUU1,A0A329RYI6,A0A329S107,A0A329S9E4,A0A329SAS3,A0A329SB88,A0A329SDP4,A0A329SNZ0,A0A329SP78,A0A329SPB8,A0A329STF5,A0A329SZ70,A0A329T157
GO Process	GO:0018393	Internal peptidyl-lysine acetylation	16	A0A329RCE0,A0A329RDD1,A0A329RK62,A0A329RPZ5,A0A329RZ32,A0A329S5S2,A0A329SMK2,A0A329SNS3,A0A329SQ61,A0A329SQX9,A0A329SR76,A0A329SZB6,A0A329SZM8,A0A329T367,A0A329T391,A0A329T510
GO Process	GO:0035967	Cellular response to topologically incorrect protein	16	A0A329RFR7,A0A329RIU2,A0A329RK62,A0A329RPF5,A0A329RV52,A0A329S4S9,A0A329S563,A0A329S5D4,A0A329SFM1,A0A329SK24,A0A329SNN7,A0A329SQ61,A0A329SRB4,A0A329SRN9,A0A329T037,A0A329T625
GO Process	GO:0051130	Positive regulation of cellular component organization	16	A0A329RIS9,A0A329RQW1,A0A329RTC7,A0A329RU30,A0A329RWD6,A0A329RZ25,A0A329S0H5,A0A329S5C7,A0A329S7C6,A0A329SNM1,A0A329SPH6,A0A329SR30,A0A329SW42,A0A329SW50,A0A329SZ05,A0A329T1B6
GO Process	GO:0009116	Nucleoside metabolic process	16	A0A329RJ30,A0A329RK02,A0A329RM31,A0A329RMC0,A0A329RVI0,A0A329RXY8,A0A329S0W4,A0A329SAG4,A0A329SCT9,A0A329SD45,A0A329SE53,A0A329SHA5,A0A329SKX9,A0A329SSM6,A0A329SUQ9,A0A329SY19
GO Process	GO:0032482	Rab protein signal transduction	16	A0A329RH87,A0A329RWH2,A0A329S0D3,A0A329S444,A0A329SB96,A0A329SGK1,A0A329SJM5,A0A329SL45,A0A329SLH6,A0A329SNU1,A0A329SPR9,A0A329SRC1,A0A329ST33,A0A329SWT8,A0A329T0C0,A0A329T0Y0
GO Process	GO:0002183	Cytoplasmic translational initiation	15	A0A329RGJ3,A0A329RTL5,A0A329RUH4,A0A329RVR1,A0A329RX12,A0A329S2H3,A0A329SFZ7,A0A329SJD5,A0A329SJD6,A0A329SLJ9,A0A329STD0,A0A329SXT2,A0A329SZY3,A0A329T378,A0A329T431
GO Process	GO:0030048	Actin filament-based movement	15	A0A329RJN7,A0A329RLD8,A0A329RUA7,A0A329RV65,A0A329S2A5,A0A329S4F7,A0A329S5S7,A0A329S5X0,A0A329S9J5,A0A329SD15,A0A329SGS9,A0A329STP9,A0A329SYR5,A0A329SZI6,A0A329T5Z9
GO Process	GO:0022904	Respiratory electron transport chain	15	A0A329RJL1,A0A329RSI2,A0A329RX37,A0A329S055,A0A329S2M2,A0A329S2X7,A0A329S3L2,A0A329S524,A0A329SB42,A0A329SIP9,A0A329SKV9,A0A329SLD0,A0A329SRK0,A0A329SVP2,A0A329SXS3
GO Process	GO:0032956	Regulation of actin cytoskeleton organization	15	A0A329RM67,A0A329RQW1,A0A329RU30,A0A329RWD6,A0A329RZ25,A0A329S240,A0A329S596,A0A329S5C7,A0A329SD51,A0A329SJK5,A0A329SNM1,A0A329SR30,A0A329SW50,A0A329T425,A0A329T674
GO Process	GO:0000460	Maturation of 5.8S rRNA	15	A0A329RMR9,A0A329RXR2,A0A329S3S7,A0A329S4W4,A0A329S5T3,A0A329S768,A0A329SD67,A0A329SJ74,A0A329SLG1,A0A329SMT8,A0A329SPQ6,A0A329SPZ3,A0A329SQ42,A0A329T314,A0A329T450
GO Process	GO:0016485	Protein processing	15	A0A329RAV3,A0A329RH47,A0A329RLM5,A0A329S817,A0A329S9I8,A0A329SBT3,A0A329SCK7,A0A329SCR4,A0A329SDL6,A0A329SE14,A0A329SEA4,A0A329SL17,A0A329SNN5,A0A329SPZ6,A0A329SQD7
GO Process	GO:0006289	Nucleotide-excision repair	15	A0A329RBC9,A0A329RH06,A0A329RLI4,A0A329RX76,A0A329S139,A0A329S884,A0A329S8X1,A0A329S9C6,A0A329SHM8,A0A329SNK3,A0A329SQG3,A0A329SS11,A0A329ST02,A0A329STT8,A0A329SYM4
GO Process	GO:0051656	Establishment of organelle localization	15	A0A329RHE2,A0A329RMP2,A0A329RV65,A0A329RXC3,A0A329S3T7,A0A329S5W5,A0A329S768,A0A329S9J5,A0A329S9X6,A0A329SAM5,A0A329SAU3,A0A329SUB7,A0A329SYR5,A0A329SZG6,EIF6
GO Process	GO:0010499	Proteasomal ubiquitin-independent protein catabolic process	14	A0A329RQJ0,A0A329RTB3,A0A329RZD6,A0A329RZX8,A0A329S1L8,A0A329S6K7,A0A329SAN0,A0A329SAY6,A0A329SCR5,A0A329SD42,A0A329SNX2,A0A329SUK3,A0A329SY38,A0A329T0E8
GO Process	GO:0009168	Purine ribonucleoside monophosphate biosynthetic process	14	A0A329RGZ2,A0A329RM31,A0A329RMG4,A0A329RPG2,A0A329RVI0,A0A329RY13,A0A329S9E1,A0A329SE53,A0A329SH34,A0A329SHA5,A0A329SQA0,A0A329SSM6,A0A329SX96,A0A329SY19
GO Process	GO:0045047	Protein targeting to ER	14	A0A329RF65,A0A329RH47,A0A329RRU5,A0A329RZ16,A0A329S1T4,A0A329S2L0,A0A329SL17,A0A329SU38,A0A329SWV1,A0A329SZI4,A0A329T017,A0A329T0B5,A0A329T1R4,A0A329T2J9
GO Process	GO:0000462	Maturation of SSU-rRNA from tricistronic rRNA transcript (SSU-rRNA, 5.8S rRNA, LSU-rRNA)	14	A0A329RET4,A0A329RK67,A0A329RQE2,A0A329RU54,A0A329S4W4,A0A329S560,A0A329S5M7,A0A329S6Y4,A0A329S768,A0A329SGI7,A0A329SMB6,A0A329SRB1,A0A329SYV8,A0A329T2W1
GO Process	GO:0006541	Glutamine metabolic process	14	A0A329REU5,A0A329RHH8,A0A329RM70,A0A329RMG4,A0A329RQ99,A0A329RVI0,A0A329RYG1,A0A329SAI6,A0A329SBV0,A0A329SHA5,A0A329SMH8,A0A329SQG2,A0A329SVG2,A0A329T230
GO Process	GO:0009112	Nucleobase metabolic process	14	A0A329RM31,A0A329RMG4,A0A329RYG1,A0A329S0H7,A0A329S310,A0A329S8D8,A0A329SBF4,A0A329SBV0,A0A329SE53,A0A329SHA5,A0A329SJQ9,A0A329SMH8,A0A329SN09,A0A329SSM6
GO Process	GO:0035303	Regulation of dephosphorylation	14	A0A329RNL0,A0A329RYC0,A0A329S3Q6,A0A329S424,A0A329S4N3,A0A329S646,A0A329S6Q4,A0A329S8N1,A0A329SEA6,A0A329SHE6,A0A329SJQ6,A0A329SSV3,A0A329SXT0,A0A329SXX8
GO Process	GO:0044743	Protein transmembrane import into intracellular organelle	14	A0A329RDJ7,A0A329RE28,A0A329RLC9,A0A329RNX0,A0A329RQI6,A0A329S0I9,A0A329S1C1,A0A329S7I6,A0A329SAZ1,A0A329SGT9,A0A329SGV4,A0A329STA1,A0A329SZ00,A0A329SZ01
GO Process	GO:0072527	Pyrimidine-containing compound metabolic process	14	A0A329RYG1,A0A329S0H7,A0A329S310,A0A329S791,A0A329S8D8,A0A329SBV0,A0A329SJQ9,A0A329SKA0,A0A329SKX9,A0A329SMH8,A0A329SN09,A0A329SUQ9,A0A329SV61,A0A329SWV5
GO Process	GO:0016573	Histone acetylation	14	A0A329RCE0,A0A329RDD1,A0A329RPZ5,A0A329RZ32,A0A329S5S2,A0A329SMK2,A0A329SNS3,A0A329SQX9,A0A329SR76,A0A329SZB6,A0A329SZM8,A0A329T367,A0A329T391,A0A329T510
GO Process	GO:0072666	Establishment of protein localization to vacuole	14	A0A329R7M1,A0A329RKV9,A0A329RQ18,A0A329RQZ8,A0A329RVU3,A0A329RYE1,A0A329S255,A0A329S9L4,A0A329SQR2,A0A329SS68,A0A329STU6,A0A329SV59,A0A329SV96,A0A329SXN8
GO Process	GO:0001522	Pseudouridine synthesis	14	A0A329RG90,A0A329RHT3,A0A329RR93,A0A329S330,A0A329SD28,A0A329SDF4,A0A329SE75,A0A329SIB5,A0A329ST68,A0A329STJ0,A0A329SV06,A0A329SVG3,A0A329SXI6,A0A329SYM7
GO Process	GO:0009141	Nucleoside triphosphate metabolic process	14	A0A329RBW3,A0A329RMC0,A0A329RMV1,A0A329RNR6,A0A329RX37,A0A329S1T3,A0A329S221,A0A329SBV0,A0A329SKX9,A0A329SU64,A0A329SV61,A0A329SWV5,A0A329SXS3,A0A329T415
GO Process	GO:0051129	Negative regulation of cellular component organization	14	A0A329RFQ6,A0A329RLF2,A0A329RM67,A0A329RMK5,A0A329S240,A0A329S3H2,A0A329S567,A0A329S596,A0A329S6J5,A0A329SEE5,A0A329SGP9,A0A329SJK5,A0A329SM56,A0A329SZR2
GO Process	GO:0006890	Retrograde vesicle-mediated transport, Golgi to endoplasmic reticulum	13	A0A329RGW7,A0A329RH87,A0A329RIQ8,A0A329RPD0,A0A329RR52,A0A329RVE1,A0A329S0Y3,A0A329S4P6,A0A329SCD7,A0A329SFV9,A0A329SHK9,A0A329SUF6,A0A329T5F0
GO Process	GO:0000154	rRNA modification	13	A0A329RG90,A0A329RK81,A0A329RMW4,A0A329RPN3,A0A329RU97,A0A329RVC5,A0A329S6A5,A0A329SA71,A0A329SIW8,A0A329SJK4,A0A329SLG1,A0A329STR6,A0A329SV06
GO Process	GO:0009225	Nucleotide-sugar metabolic process	13	A0A329RL04,A0A329RRU5,A0A329S1B6,A0A329S9R2,A0A329SAI6,A0A329SBE5,A0A329SDF7,A0A329SFG7,A0A329SFW0,A0A329SWE5,A0A329T037,A0A329T0Z5,A0A329T5I8
GO Process	GO:0000470	Maturation of LSU-rRNA	13	A0A329RE74,A0A329S5T3,A0A329SHC2,A0A329SJ74,A0A329SK68,A0A329SLG1,A0A329SMT8,A0A329SQ42,A0A329SU12,A0A329SV06,A0A329SZV0,A0A329T314,A0A329T450
GO Process	GO:0006534	Cysteine metabolic process	13	A0A329RIH7,A0A329RQM1,A0A329RUU1,A0A329RYI6,A0A329S7D4,A0A329SAS3,A0A329SB88,A0A329SHH7,A0A329SJD8,A0A329SN97,A0A329SNZ0,A0A329SZ70,A0A329T180
GO Process	GO:0008064	Regulation of actin polymerization or depolymerization	13	A0A329RM67,A0A329RQW1,A0A329RU30,A0A329RWD6,A0A329RZ25,A0A329S240,A0A329S596,A0A329S5C7,A0A329SJK5,A0A329SNM1,A0A329SR30,A0A329SW50,A0A329T425
GO Process	GO:0051156	Glucose 6-phosphate metabolic process	13	A0A329RKF3,A0A329RLF8,A0A329RPH1,A0A329RQ77,A0A329RQK9,A0A329S1N1,A0A329S2Z8,A0A329SFX2,A0A329SKS7,A0A329SM93,A0A329SMU7,A0A329SQ86,A0A329T5A0
GO Process	GO:0090503	RNA phosphodiester bond hydrolysis, exonucleolytic	13	A0A329RGY1,A0A329RMR9,A0A329RQV2,A0A329RXR2,A0A329S629,A0A329SD67,A0A329SEB0,A0A329SHD2,A0A329SHH2,A0A329SMC5,A0A329SPQ6,A0A329T1M0,A0A329T2N7
GO Process	GO:0006749	Glutathione metabolic process	13	A0A329REP6,A0A329RGI4,A0A329RHN8,A0A329S3U7,A0A329S7Q2,A0A329S837,A0A329SB02,A0A329SCM3,A0A329SEC0,A0A329SHY3,A0A329SRC0,A0A329SXL9,A0A329SYX6
GO Process	GO:0006487	Protein N-linked glycosylation	13	A0A329RRU5,A0A329S8U5,A0A329SAI6,A0A329SB48,A0A329SEQ5,A0A329SF53,A0A329SGN4,A0A329SHN6,A0A329SVP0,A0A329T037,A0A329T0E7,A0A329T566,A0A329T5M2
GO Process	GO:0006767	Water-soluble vitamin metabolic process	13	A0A329REA0,A0A329REI4,A0A329RHW4,A0A329RJC5,A0A329RLH8,A0A329RLT5,A0A329RW93,A0A329S3E2,A0A329S833,A0A329SR66,A0A329SVG2,A0A329SVV9,A0A329T4A6
GO Process	GO:0006694	Steroid biosynthetic process	12	A0A329RGT1,A0A329S0L3,A0A329S7Q0,A0A329S8F6,A0A329S9Y0,A0A329SCY7,A0A329SE05,A0A329SF11,A0A329SGJ1,A0A329SH41,A0A329SLE5,A0A329T002
GO Process	GO:0001732	Formation of cytoplasmic translation initiation complex	12	A0A329RGJ3,A0A329RTL5,A0A329RVR1,A0A329RX12,A0A329S2H3,A0A329SFZ7,A0A329SJD5,A0A329SJD6,A0A329SLJ9,A0A329STD0,A0A329SXT2,A0A329T378
GO Process	GO:0006450	Regulation of translational fidelity	12	A0A329RKW2,A0A329RKZ2,A0A329RPW4,A0A329RTR6,A0A329S2C1,A0A329S6P8,A0A329S7T4,A0A329SKS1,A0A329SX83,A0A329T2B6,A0A329T3Z8,A0A329T431
GO Process	GO:0006739	NADP metabolic process	12	A0A329RKF3,A0A329RLF8,A0A329RQ77,A0A329RQK9,A0A329S1N1,A0A329S2Z8,A0A329SFX2,A0A329SM93,A0A329SMU7,A0A329SQ86,A0A329T3E3,A0A329T5A0
GO Process	GO:0006720	Isoprenoid metabolic process	12	A0A329RGT1,A0A329RWB8,A0A329RWL4,A0A329RWN7,A0A329S8F6,A0A329S914,A0A329SCY7,A0A329SGJ1,A0A329SH41,A0A329SLE5,A0A329SSI8,A0A329STR9
GO Process	GO:0045727	Positive regulation of translation	12	A0A329RPW4,A0A329RTN2,A0A329S1V6,A0A329S293,A0A329S9H1,A0A329SUP1,A0A329T1B6,A0A329T1H6,A0A329T431,A0A329T4D0,A0A329T4X5,A0A329T688
GO Process	GO:0000466	Maturation of 5.8S rRNA from tricistronic rRNA transcript (SSU-rRNA, 5.8S rRNA, LSU-rRNA)	12	A0A329RMR9,A0A329RXR2,A0A329S4W4,A0A329S5T3,A0A329S768,A0A329SD67,A0A329SLG1,A0A329SMT8,A0A329SPQ6,A0A329SQ42,A0A329T314,A0A329T450
GO Process	GO:0006406	mRNA export from nucleus	12	A0A329RK95,A0A329RTY4,A0A329S0Y6,A0A329S3B3,A0A329S557,A0A329S573,A0A329S5W5,A0A329SIQ5,A0A329SKY0,A0A329SQY6,A0A329SSQ7,A0A329T4X5
GO Process	GO:0022603	Regulation of anatomical structure morphogenesis	12	A0A329RLF2,A0A329RZV8,A0A329S024,A0A329S567,A0A329S6J5,A0A329S6Q0,A0A329SME5,A0A329SQZ8,A0A329SXB1,A0A329SYE6,A0A329T1R7,A0A329T3P5
GO Process	GO:0043666	Regulation of phosphoprotein phosphatase activity	12	A0A329RYC0,A0A329S3Q6,A0A329S424,A0A329S4N3,A0A329S646,A0A329S8N1,A0A329SEA6,A0A329SHE6,A0A329SJQ6,A0A329SSV3,A0A329SXT0,A0A329SXX8
GO Process	GO:0009084	Glutamine family amino acid biosynthetic process	12	A0A329RL19,A0A329RM70,A0A329RQ99,A0A329RSB7,A0A329RYH6,A0A329S2Z7,A0A329SFF7,A0A329SI50,A0A329SN73,A0A329SQC4,A0A329SQG2,A0A329SYV4
GO Process	GO:0030833	Regulation of actin filament polymerization	12	A0A329RM67,A0A329RQW1,A0A329RU30,A0A329RWD6,A0A329RZ25,A0A329S240,A0A329S596,A0A329S5C7,A0A329SJK5,A0A329SNM1,A0A329SR30,A0A329T425
GO Process	GO:0000387	Spliceosomal snRNP assembly	12	A0A329RHZ7,A0A329RQ78,A0A329RTA9,A0A329RWQ7,A0A329RX60,A0A329RXH3,A0A329S385,A0A329S651,A0A329SA89,A0A329SCW9,LSM4,A0A329SS81
GO Process	GO:0033013	Tetrapyrrole metabolic process	12	A0A329RFU8,A0A329RP03,A0A329RQ22,A0A329RVZ9,A0A329S6I0,A0A329S751,A0A329SDE2,A0A329SDL0,A0A329SIK1,A0A329SP15,A0A329SZ42,A0A329T4A6
GO Process	GO:0000288	Nuclear-transcribed mRNA catabolic process, deadenylation-dependent decay	12	A0A329RGY1,A0A329RMR9,A0A329RQV2,A0A329RR78,A0A329RXR2,A0A329S2D1,LSM1,A0A329SAB5,A0A329SD67,A0A329SHH2,A0A329SJX0,A0A329T4X5
GO Process	GO:0042364	Water-soluble vitamin biosynthetic process	12	A0A329REA0,A0A329REI4,A0A329RHW4,A0A329RJC5,A0A329RLH8,A0A329RLT5,A0A329RW93,A0A329S3E2,A0A329S833,A0A329SR66,A0A329SVG2,A0A329SVV9
GO Process	GO:0042398	Cellular modified amino acid biosynthetic process	12	A0A329REA0,A0A329REI4,A0A329RGI4,A0A329RHH9,A0A329RK50,A0A329RLH8,A0A329RP49,A0A329RSS3,A0A329RW93,A0A329SKJ5,A0A329SP67,A0A329SYX6
GO Process	GO:0006098	Pentose-phosphate shunt	11	A0A329RKF3,A0A329RLF8,A0A329RQ77,A0A329RQK9,A0A329S1N1,A0A329S2Z8,A0A329SFX2,A0A329SM93,A0A329SMU7,A0A329SQ86,A0A329T5A0
GO Process	GO:0046112	Nucleobase biosynthetic process	11	A0A329RM31,A0A329RMG4,A0A329RYG1,A0A329S0H7,A0A329S310,A0A329S8D8,A0A329SBV0,A0A329SE53,A0A329SHA5,A0A329SMH8,A0A329SSM6
GO Process	GO:0022604	Regulation of cell morphogenesis	11	A0A329RLF2,A0A329RZV8,A0A329S024,A0A329S567,A0A329S6Q0,A0A329SME5,A0A329SQZ8,A0A329SXB1,A0A329SYE6,A0A329T1R7,A0A329T3P5
GO Process	GO:0031334	Positive regulation of protein-containing complex assembly	11	A0A329RQW1,A0A329RTC7,A0A329RU30,A0A329RWD6,A0A329RZ25,A0A329S0H5,A0A329S5C7,A0A329S7C6,A0A329SNM1,A0A329SR30,A0A329SW42
GO Process	GO:0006783	Heme biosynthetic process	11	A0A329RFU8,A0A329RP03,A0A329RQ22,A0A329RVZ9,A0A329S6I0,A0A329S751,A0A329SDE2,A0A329SDL0,A0A329SIK1,A0A329SP15,A0A329SZ42
GO Process	GO:0009081	Branched-chain amino acid metabolic process	11	A0A329RJE6,A0A329RYK3,A0A329S408,A0A329S540,A0A329S930,A0A329SAD5,A0A329SF12,A0A329SJQ9,A0A329SN09,A0A329SZX9,A0A329T2F2
GO Process	GO:0140053	Mitochondrial gene expression	11	A0A329R9E2,A0A329RJ88,A0A329RKW2,A0A329RRE8,A0A329RU08,A0A329RY42,A0A329RZ63,A0A329SAT9,A0A329T246,A0A329T371,A0A329T4V3
GO Process	GO:0043094	Cellular metabolic compound salvage	11	A0A329RGZ2,A0A329RM31,A0A329S0W4,A0A329S6Q7,A0A329S833,A0A329SAR3,A0A329SE53,A0A329SRJ7,A0A329SSM6,A0A329SY19,A0A329SYL1
GO Process	GO:0016073	snRNA metabolic process	11	A0A329RG90,A0A329RMR9,A0A329RXR2,A0A329S418,A0A329SD67,A0A329SPQ6,A0A329SV06,A0A329SY48,A0A329T1D8,A0A329T1M0,A0A329T2M5
GO Process	GO:0032984	Protein-containing complex disassembly	11	A0A329RDX2,A0A329S240,A0A329S2K2,A0A329S2R9,A0A329S3C4,A0A329S7T0,A0A329SAM5,A0A329SL10,A0A329STI5,A0A329SW50,A0A329SZ82
GO Process	GO:0034030	Ribonucleoside bisphosphate biosynthetic process	11	A0A329RTL8,A0A329RXC7,A0A329S0V3,A0A329S1N0,A0A329S542,A0A329SC70,A0A329SDR8,A0A329SH28,A0A329SHG6,A0A329SQK0,A0A329SWG6
GO Process	GO:0034033	Purine nucleoside bisphosphate biosynthetic process	11	A0A329RTL8,A0A329RXC7,A0A329S0V3,A0A329S1N0,A0A329S542,A0A329SC70,A0A329SDR8,A0A329SH28,A0A329SHG6,A0A329SQK0,A0A329SWG6
GO Process	GO:0006623	Protein targeting to vacuole	11	A0A329RKV9,A0A329RQ18,A0A329RQZ8,A0A329RVU3,A0A329RYE1,A0A329S255,A0A329SQR2,A0A329STU6,A0A329SV59,A0A329SV96,A0A329SXN8
GO Process	GO:0000028	Ribosomal small subunit assembly	10	A0A329RTC3,A0A329RYW8,A0A329S357,A0A329S560,A0A329S6Y4,A0A329SDU2,A0A329SJE0,A0A329SKI3,A0A329SYL2,A0A329T0Z9
GO Process	GO:0008299	Isoprenoid biosynthetic process	10	A0A329RGT1,A0A329RWB8,A0A329RWL4,A0A329S8F6,A0A329S914,A0A329SCY7,A0A329SGJ1,A0A329SH41,A0A329SLE5,A0A329STR9
GO Process	GO:0043624	Cellular protein complex disassembly	10	A0A329RDX2,A0A329S240,A0A329S2K2,A0A329S3C4,A0A329S7T0,A0A329SAM5,A0A329SL10,A0A329STI5,A0A329SW50,A0A329SZ82
GO Process	GO:0046513	Ceramide biosynthetic process	10	A0A329RMS4,A0A329S2D4,A0A329SB33,A0A329SBC2,A0A329SGR3,A0A329SKS2,A0A329SQU0,A0A329SSK6,A0A329SZ81,A0A329T383
GO Process	GO:0031167	rRNA methylation	10	A0A329RK81,A0A329RMW4,A0A329RPN3,A0A329RVC5,A0A329S6A5,A0A329SA71,A0A329SIW8,A0A329SJK4,A0A329SLG1,A0A329STR6
GO Process	GO:0006084	acetyl-CoA metabolic process	10	A0A329RGT1,A0A329RNG9,A0A329RXC7,A0A329RZY3,A0A329S1N0,A0A329S542,A0A329S8F6,A0A329SGJ1,A0A329SH28,A0A329SH41
GO Process	GO:0006094	Gluconeogenesis	10	A0A329S0X7,A0A329S5Z9,A0A329SA44,A0A329SDU0,A0A329SKS7,A0A329SPH3,A0A329SWV0,A0A329SYM6,A0A329T3N8,A0A329T5Q1
GO Process	GO:0042180	Cellular ketone metabolic process	10	A0A329RPM1,A0A329RWL4,A0A329S3J3,A0A329SA72,A0A329SFC9,A0A329SFN1,A0A329SHR6,A0A329SQ03,A0A329SUB6,A0A329T3W1
GO Process	GO:0006515	Protein quality control for misfolded or incompletely synthesized proteins	10	A0A329RIU2,A0A329RK62,A0A329RLM8,A0A329RNY8,A0A329S4S9,A0A329S9K9,A0A329S9S9,A0A329SQ61,A0A329SV12,A0A329T037
GO Process	GO:0006576	Cellular biogenic amine metabolic process	10	A0A329RHH8,A0A329RWM4,A0A329RYM1,A0A329S2Y4,A0A329SCT9,A0A329SM70,A0A329SQA5,A0A329STB8,A0A329SVY2,A0A329T490
GO Process	GO:0016226	Iron-sulfur cluster assembly	10	A0A329RZ34,A0A329S179,A0A329S8K2,A0A329SI33,A0A329SLE0,A0A329SR80,A0A329SS63,A0A329SVH7,A0A329T2F6,A0A329T4R7
GO Process	GO:0000463	Maturation of LSU-rRNA from tricistronic rRNA transcript (SSU-rRNA, 5.8S rRNA, LSU-rRNA)	9	A0A329S5T3,A0A329SK68,A0A329SLG1,A0A329SMT8,A0A329SQ42,A0A329SU12,A0A329SZV0,A0A329T314,A0A329T450
GO Process	GO:0006188	IMP biosynthetic process	9	A0A329RGZ2,A0A329RM31,A0A329RMG4,A0A329RPG2,A0A329RY13,A0A329S9E1,A0A329SHA5,A0A329SQA0,A0A329SX96
GO Process	GO:0019344	Cysteine biosynthetic process	9	A0A329RIH7,A0A329RQM1,A0A329RUU1,A0A329RYI6,A0A329SAS3,A0A329SB88,A0A329SN97,A0A329SNZ0,A0A329SZ70
GO Process	GO:0006119	Oxidative phosphorylation	9	A0A329RJL1,A0A329RMU0,A0A329RX37,A0A329S055,A0A329S2X7,A0A329S3L2,A0A329SKV9,A0A329SVP2,A0A329SXS3
GO Process	GO:0006446	Regulation of translational initiation	9	A0A329RL66,A0A329RTC1,A0A329RTN2,A0A329S7W4,A0A329SJD5,A0A329SKY0,A0A329SV95,A0A329SWX9,A0A329T4X5
GO Process	GO:0008154	Actin polymerization or depolymerization	9	A0A329RM67,A0A329RU30,A0A329RWD6,A0A329RZM5,A0A329S240,A0A329S3C4,A0A329SJB2,A0A329SW50,A0A329SZ82
GO Process	GO:0018126	Protein hydroxylation	9	A0A329RQ61,A0A329RRS0,A0A329SIR1,A0A329SNW6,A0A329SPP1,A0A329SQ68,A0A329SST5,A0A329STD1,A0A329SVP6
GO Process	GO:0036092	phosphatidylinositol-3-phosphate biosynthetic process	9	A0A329S4F6,A0A329SCY6,A0A329SHT4,A0A329SKX8,A0A329SP65,A0A329SUJ6,A0A329SYK5,A0A329SZX3,A0A329T356
GO Process	GO:0051453	Regulation of intracellular pH	9	A0A329RQI0,A0A329RUN7,A0A329S4I5,A0A329SDK6,A0A329SGU3,A0A329SP87,A0A329ST11,A0A329SUD0,A0A329T0H1
GO Process	GO:0072524	Pyridine-containing compound metabolic process	9	A0A329RIU9,A0A329S6Q7,A0A329S833,A0A329SIT5,A0A329SM26,A0A329SVG2,A0A329SVV9,A0A329SZR3,A0A329T3E3
GO Process	GO:0000054	Ribosomal subunit export from nucleus	8	A0A329RHE2,A0A329RMP2,A0A329RXC3,A0A329S3T7,A0A329S5W5,A0A329S768,A0A329SAM5,EIF6
GO Process	GO:0006206	Pyrimidine nucleobase metabolic process	8	A0A329RYG1,A0A329S0H7,A0A329S310,A0A329S8D8,A0A329SBV0,A0A329SJQ9,A0A329SMH8,A0A329SN09
GO Process	GO:0006614	SRP-dependent cotranslational protein targeting to membrane	8	A0A329RF65,A0A329RZ16,A0A329S1T4,A0A329S2L0,A0A329SWV1,A0A329T0B5,A0A329T1R4,A0A329T2J9
GO Process	GO:0008360	Regulation of cell shape	8	A0A329RZV8,A0A329S024,A0A329SME5,A0A329SQZ8,A0A329SXB1,A0A329SYE6,A0A329T1R7,A0A329T3P5
GO Process	GO:0032543	Mitochondrial translation	8	A0A329R9E2,A0A329RJ88,A0A329RKW2,A0A329RU08,A0A329RY42,A0A329SAT9,A0A329T246,A0A329T4V3
GO Process	GO:0034249	Negative regulation of cellular amide metabolic process	8	A0A329RY53,A0A329S048,A0A329S2D1,A0A329SHH2,A0A329SJX0,A0A329SL63,A0A329SMK6,A0A329T0G1
GO Process	GO:0006271	DNA strand elongation involved in DNA replication	8	A0A329RYH0,MCM7,A0A329S5I6,A0A329S884,A0A329SH25,A0A329SN60,A0A329SVV7,A0A329SXW2
GO Process	GO:0006535	Cysteine biosynthetic process from serine	8	A0A329RIH7,A0A329RQM1,A0A329RUU1,A0A329RYI6,A0A329SAS3,A0A329SB88,A0A329SNZ0,A0A329SZ70
GO Process	GO:0030150	Protein import into mitochondrial matrix	8	A0A329RDJ7,A0A329RE28,A0A329RQI6,A0A329S0I9,A0A329S1C1,A0A329SAZ1,A0A329SGV4,A0A329SZ01
GO Process	GO:0051495	Positive regulation of cytoskeleton organization	8	A0A329RQW1,A0A329RU30,A0A329RWD6,A0A329RZ25,A0A329S5C7,A0A329SNM1,A0A329SR30,A0A329SW50
GO Process	GO:1902905	Positive regulation of supramolecular fiber organization	8	A0A329RQW1,A0A329RU30,A0A329RWD6,A0A329RZ25,A0A329S5C7,A0A329SNM1,A0A329SR30,A0A329SW50
GO Process	GO:0006782	Protoporphyrinogen IX biosynthetic process	7	A0A329RP03,A0A329RQ22,A0A329RVZ9,A0A329S6I0,A0A329S751,A0A329SDL0,A0A329SZ42
GO Process	GO:0007032	Endosome organization	7	A0A329R7G7,A0A329R7Z2,A0A329RB34,A0A329RDD3,A0A329RPZ6,A0A329SZK6,A0A329T494
GO Process	GO:0016126	Sterol biosynthetic process	7	A0A329RGT1,A0A329S8F6,A0A329S9Y0,A0A329SCY7,A0A329SGJ1,A0A329SH41,A0A329SLE5
GO Process	GO:0030968	Endoplasmic reticulum unfolded protein response	7	A0A329RPF5,A0A329RV52,A0A329S563,A0A329S5D4,A0A329SFM1,A0A329SK24,A0A329T625
GO Process	GO:0000105	Histidine biosynthetic process	7	A0A329REU5,A0A329S7U1,A0A329SAX7,A0A329SBY8,A0A329SH88,A0A329SNA6,A0A329T2A8
GO Process	GO:0015986	ATP synthesis coupled proton transport	7	A0A329RBW3,A0A329RMV1,A0A329RNR6,A0A329RX37,A0A329S221,A0A329SU64,A0A329SXS3
GO Function	GO:0005488	Binding	2016	A0A329R5V8,A0A329R6C9,A0A329R7E7,A0A329R7F5,A0A329R7M1,A0A329R8B8,A0A329R8K2,A0A329R8N7,A0A329R8T7,A0A329R959,A0A329R9F3,A0A329R9M1,A0A329R9Q7,A0A329R9W5,A0A329RA61,A0A329RAC1,A0A329RB50,A0A329RBC9,A0A329RBF2,A0A329RBT7,A0A329RBW3,A0A329RC00,A0A329RC42,A0A329RCE0,A0A329RCE2,A0A329RCM1,A0A329RCN6,A0A329RCW4,A0A329RCY1,A0A329RCY7,A0A329RD62,A0A329RDD1,A0A329RDF9,A0A329RDJ0,A0A329RDJ7,A0A329RDM2,A0A…
GO Function	GO:0003824	Catalytic activity	1891	A0A329R5K6,A0A329R5V8,A0A329R6C9,A0A329R7E7,A0A329R7F5,A0A329R7Q0,A0A329R899,A0A329R8K2,A0A329R959,A0A329R9A4,A0A329R9A9,A0A329R9E2,A0A329R9F3,A0A329R9M1,A0A329R9Q7,A0A329RA61,A0A329RA91,A0A329RAB4,A0A329RAI1,A0A329RAV3,A0A329RAY9,A0A329RB94,A0A329RBF2,A0A329RBF3,A0A329RBQ0,A0A329RBT7,A0A329RBW3,A0A329RC00,A0A329RC42,A0A329RC61,A0A329RCA8,A0A329RCE2,A0A329RCL3,A0A329RCM1,A0A329RCU1,A0A329RCV2,A0A…
GO Function	GO:0097159	Organic cyclic compound binding	1162	A0A329R7E7,A0A329R9M1,A0A329R9Q7,A0A329R9W5,A0A329RB50,A0A329RBC9,A0A329RBF2,A0A329RBT7,A0A329RBW3,A0A329RC00,A0A329RCE2,A0A329RCM1,A0A329RCN6,A0A329RCW4,A0A329RCY1,A0A329RD62,A0A329RDD1,A0A329RDM2,A0A329RDM6,A0A329RDP2,A0A329RE65,A0A329RE74,A0A329REA5,A0A329REF2,A0A329REI4,A0A329REI7,A0A329RET3,A0A329RET4,A0A329REV0,A0A329REW4,A0A329RF00,A0A329RF56,A0A329RF65,A0A329RF95,A0A329RFB3,A0A329RFE3,A0A…
GO Function	GO:1901363	Heterocyclic compound binding	1159	A0A329R7E7,A0A329R9M1,A0A329R9Q7,A0A329R9W5,A0A329RB50,A0A329RBC9,A0A329RBF2,A0A329RBT7,A0A329RBW3,A0A329RC00,A0A329RCE2,A0A329RCM1,A0A329RCN6,A0A329RCW4,A0A329RCY1,A0A329RD62,A0A329RDD1,A0A329RDM2,A0A329RDM6,A0A329RDP2,A0A329RE65,A0A329RE74,A0A329REA5,A0A329REF2,A0A329REI4,A0A329REI7,A0A329RET3,A0A329RET4,A0A329REV0,A0A329REW4,A0A329RF00,A0A329RF56,A0A329RF65,A0A329RF95,A0A329RFB3,A0A329RFE3,A0A…
GO Function	GO:0043167	Ion binding	1137	A0A329R6C9,A0A329R7E7,A0A329R8B8,A0A329R8K2,A0A329R9F3,A0A329R9M1,A0A329R9Q7,A0A329R9W5,A0A329RBF2,A0A329RBT7,A0A329RBW3,A0A329RC00,A0A329RC42,A0A329RCE2,A0A329RCM1,A0A329RCN6,A0A329RCW4,A0A329RCY7,A0A329RD62,A0A329RDD1,A0A329RDF9,A0A329RDP2,A0A329RE65,A0A329RE98,A0A329REA0,A0A329REB4,A0A329REF2,A0A329REI4,A0A329REI7,A0A329RET3,A0A329RET4,A0A329RET6,A0A329REV0,A0A329RF00,A0A329RF06,A0A329RF67,A0A…
GO Function	GO:0036094	Small molecule binding	741	A0A329R7E7,A0A329R9M1,A0A329R9Q7,A0A329R9W5,A0A329RBF2,A0A329RBT7,A0A329RBW3,A0A329RC00,A0A329RCE2,A0A329RCM1,A0A329RCN6,A0A329RCW4,A0A329RD62,A0A329RDD1,A0A329RDP2,A0A329RE65,A0A329REF2,A0A329REI4,A0A329REI7,A0A329RET3,A0A329RET4,A0A329REV0,A0A329RF00,A0A329RF95,A0A329RFB3,A0A329RFN4,A0A329RFR7,A0A329RG09,A0A329RG91,A0A329RGB6,A0A329RGB8,A0A329RGI2,A0A329RGI4,A0A329RGQ7,A0A329RGT1,A0A329RGW6,A0A…
GO Function	GO:0016787	Hydrolase activity	731	A0A329R7Q0,A0A329R8K2,A0A329R9E2,A0A329R9F3,A0A329R9M1,A0A329R9Q7,A0A329RBF3,A0A329RBQ0,A0A329RBT7,A0A329RCA8,A0A329RCE2,A0A329RCM1,A0A329RCU1,A0A329RCV2,A0A329RDD1,A0A329RE28,A0A329REF2,A0A329REI7,A0A329RET3,A0A329RET4,A0A329REU5,A0A329REW4,A0A329RF00,A0A329RFE8,A0A329RFN4,A0A329RFQ9,A0A329RFR7,A0A329RFS8,A0A329RFZ2,A0A329RG09,A0A329RG13,A0A329RG29,A0A329RG54,A0A329RG91,A0A329RGB1,A0A329RGB8,A0A…
GO Function	GO:0043168	Anion binding	712	A0A329R7E7,A0A329R8B8,A0A329R9M1,A0A329R9Q7,A0A329R9W5,A0A329RBF2,A0A329RBT7,A0A329RBW3,A0A329RC00,A0A329RCE2,A0A329RCM1,A0A329RCN6,A0A329RCW4,A0A329RD62,A0A329RDD1,A0A329RDP2,A0A329RE65,A0A329REF2,A0A329REI4,A0A329REI7,A0A329RET3,A0A329RET4,A0A329REV0,A0A329RF00,A0A329RF95,A0A329RFB3,A0A329RFN4,A0A329RFR7,A0A329RG09,A0A329RG91,A0A329RGB6,A0A329RGB8,A0A329RGE5,A0A329RGI2,A0A329RGI4,A0A329RGQ7,A0A…
GO Function	GO:0000166	Nucleotide binding	684	A0A329R7E7,A0A329R9M1,A0A329R9Q7,A0A329R9W5,A0A329RBF2,A0A329RBT7,A0A329RBW3,A0A329RC00,A0A329RCE2,A0A329RCM1,A0A329RCN6,A0A329RCW4,A0A329RD62,A0A329RDD1,A0A329RDP2,A0A329RE65,A0A329REF2,A0A329REI4,A0A329REI7,A0A329RET3,A0A329RET4,A0A329REV0,A0A329RF00,A0A329RF95,A0A329RFB3,A0A329RFN4,A0A329RFR7,A0A329RG09,A0A329RG91,A0A329RGB6,A0A329RGB8,A0A329RGI2,A0A329RGI4,A0A329RGQ7,A0A329RGT1,A0A329RGW6,A0A…
GO Function	GO:0016740	Transferase activity	612	A0A329R5V8,A0A329R7E7,A0A329R7F5,A0A329R9A9,A0A329RA61,A0A329RA91,A0A329RAB4,A0A329RAY9,A0A329RB94,A0A329RCL3,A0A329RCW4,A0A329RD88,A0A329RDM6,A0A329RDP2,A0A329RE53,A0A329RE65,A0A329REA0,A0A329REC3,A0A329REI4,A0A329REP6,A0A329REU5,A0A329RF37,A0A329RF67,A0A329RF95,A0A329RFK1,A0A329RFQ2,A0A329RFU8,A0A329RG56,A0A329RG70,A0A329RGJ4,A0A329RGQ7,A0A329RH30,A0A329RH74,A0A329RHH6,A0A329RHH9,A0A329RHJ4,A0A…
GO Function	GO:0097367	Carbohydrate derivative binding	604	A0A329R7E7,A0A329R9M1,A0A329R9Q7,A0A329R9W5,A0A329RBF2,A0A329RBT7,A0A329RBW3,A0A329RCE2,A0A329RCM1,A0A329RCN6,A0A329RCW4,A0A329RD62,A0A329RDD1,A0A329RDP2,A0A329RE65,A0A329REF2,A0A329REI4,A0A329REI7,A0A329RET3,A0A329RET4,A0A329REV0,A0A329RF00,A0A329RF95,A0A329RFB3,A0A329RFN4,A0A329RFR7,A0A329RG09,A0A329RG91,A0A329RGB6,A0A329RGB8,A0A329RGI2,A0A329RGI4,A0A329RGQ7,A0A329RGT1,A0A329RGW6,A0A329RH06,A0A…
GO Function	GO:0032553	Ribonucleotide binding	598	A0A329R7E7,A0A329R9M1,A0A329R9Q7,A0A329R9W5,A0A329RBF2,A0A329RBT7,A0A329RBW3,A0A329RCE2,A0A329RCM1,A0A329RCN6,A0A329RCW4,A0A329RD62,A0A329RDD1,A0A329RDP2,A0A329RE65,A0A329REF2,A0A329REI4,A0A329REI7,A0A329RET3,A0A329RET4,A0A329REV0,A0A329RF00,A0A329RF95,A0A329RFB3,A0A329RFN4,A0A329RFR7,A0A329RG09,A0A329RG91,A0A329RGB6,A0A329RGB8,A0A329RGI2,A0A329RGI4,A0A329RGQ7,A0A329RGT1,A0A329RGW6,A0A329RH06,A0A…
GO Function	GO:0017076	Purine nucleotide binding	591	A0A329R7E7,A0A329R9M1,A0A329R9Q7,A0A329R9W5,A0A329RBF2,A0A329RBT7,A0A329RBW3,A0A329RCE2,A0A329RCM1,A0A329RCN6,A0A329RCW4,A0A329RDD1,A0A329RDP2,A0A329RE65,A0A329REF2,A0A329REI4,A0A329REI7,A0A329RET3,A0A329RET4,A0A329REV0,A0A329RF00,A0A329RF95,A0A329RFB3,A0A329RFN4,A0A329RFR7,A0A329RG09,A0A329RG91,A0A329RGB6,A0A329RGB8,A0A329RGI2,A0A329RGI4,A0A329RGQ7,A0A329RGT1,A0A329RH06,A0A329RH30,A0A329RH87,A0A…
GO Function	GO:0032555	Purine ribonucleotide binding	587	A0A329R7E7,A0A329R9M1,A0A329R9Q7,A0A329R9W5,A0A329RBF2,A0A329RBT7,A0A329RBW3,A0A329RCE2,A0A329RCM1,A0A329RCN6,A0A329RCW4,A0A329RDD1,A0A329RDP2,A0A329RE65,A0A329REF2,A0A329REI4,A0A329REI7,A0A329RET3,A0A329RET4,A0A329REV0,A0A329RF00,A0A329RF95,A0A329RFB3,A0A329RFN4,A0A329RFR7,A0A329RG09,A0A329RG91,A0A329RGB6,A0A329RGB8,A0A329RGI2,A0A329RGI4,A0A329RGQ7,A0A329RGT1,A0A329RH06,A0A329RH30,A0A329RH87,A0A…
GO Function	GO:0035639	Purine ribonucleoside triphosphate binding	583	A0A329R7E7,A0A329R9M1,A0A329R9Q7,A0A329R9W5,A0A329RBF2,A0A329RBT7,A0A329RBW3,A0A329RCE2,A0A329RCM1,A0A329RCN6,A0A329RCW4,A0A329RDD1,A0A329RDP2,A0A329RE65,A0A329REF2,A0A329REI4,A0A329REI7,A0A329RET3,A0A329RET4,A0A329REV0,A0A329RF00,A0A329RF95,A0A329RFB3,A0A329RFN4,A0A329RFR7,A0A329RG09,A0A329RG91,A0A329RGB8,A0A329RGI2,A0A329RGI4,A0A329RGQ7,A0A329RGT1,A0A329RH06,A0A329RH30,A0A329RH87,A0A329RHH3,A0A…
GO Function	GO:0043169	Cation binding	535	A0A329R6C9,A0A329R7E7,A0A329R8B8,A0A329R8K2,A0A329R9F3,A0A329R9W5,A0A329RC42,A0A329RCY7,A0A329RDF9,A0A329RE98,A0A329REA0,A0A329REB4,A0A329REI4,A0A329REI7,A0A329RET6,A0A329RF06,A0A329RF67,A0A329RFB3,A0A329RFN4,A0A329RFU1,A0A329RFZ2,A0A329RG54,A0A329RG81,A0A329RGB1,A0A329RGE5,A0A329RGG2,A0A329RGQ7,A0A329RGY1,A0A329RGZ2,A0A329RH20,A0A329RHE3,A0A329RHI7,A0A329RHM1,A0A329RHW5,A0A329RI49,A0A329RI54,A0A…
GO Function	GO:0003676	Nucleic acid binding	528	A0A329RB50,A0A329RBC9,A0A329RCY1,A0A329RDM2,A0A329RDM6,A0A329RE74,A0A329REA5,A0A329REF2,A0A329RET4,A0A329REW4,A0A329RF56,A0A329RF65,A0A329RFE3,A0A329RFJ0,A0A329RFW4,A0A329RG56,A0A329RG90,A0A329RG91,A0A329RGB8,A0A329RGG2,A0A329RGI2,A0A329RGJ3,A0A329RGJ4,A0A329RH06,A0A329RH55,A0A329RHK4,A0A329RHM1,A0A329RHT3,A0A329RHZ7,A0A329RI35,A0A329RI49,A0A329RI77,A0A329RIK4,A0A329RIT3,A0A329RJ58,A0A329RJ85,A0A…
GO Function	GO:0046872	Metal ion binding	528	A0A329R6C9,A0A329R7E7,A0A329R8B8,A0A329R8K2,A0A329R9F3,A0A329R9W5,A0A329RC42,A0A329RCY7,A0A329RDF9,A0A329RE98,A0A329REA0,A0A329REB4,A0A329REI4,A0A329REI7,A0A329RET6,A0A329RF06,A0A329RF67,A0A329RFB3,A0A329RFN4,A0A329RFU1,A0A329RFZ2,A0A329RG54,A0A329RG81,A0A329RGB1,A0A329RGE5,A0A329RGG2,A0A329RGQ7,A0A329RGY1,A0A329RGZ2,A0A329RH20,A0A329RHE3,A0A329RHI7,A0A329RHM1,A0A329RHW5,A0A329RI49,A0A329RI54,A0A…
GO Function	GO:0030554	Adenyl nucleotide binding	518	A0A329R7E7,A0A329R9M1,A0A329R9Q7,A0A329R9W5,A0A329RBF2,A0A329RBT7,A0A329RBW3,A0A329RCE2,A0A329RCM1,A0A329RCN6,A0A329RCW4,A0A329RDD1,A0A329RDP2,A0A329RE65,A0A329REF2,A0A329REI4,A0A329RET3,A0A329REV0,A0A329RF00,A0A329RF95,A0A329RFB3,A0A329RFN4,A0A329RFR7,A0A329RG09,A0A329RG91,A0A329RGB6,A0A329RGB8,A0A329RGI2,A0A329RGI4,A0A329RGQ7,A0A329RGT1,A0A329RH06,A0A329RH30,A0A329RHH3,A0A329RHH6,A0A329RHH9,A0A…
GO Function	GO:0032559	Adenyl ribonucleotide binding	515	A0A329R7E7,A0A329R9M1,A0A329R9Q7,A0A329R9W5,A0A329RBF2,A0A329RBT7,A0A329RBW3,A0A329RCE2,A0A329RCM1,A0A329RCN6,A0A329RCW4,A0A329RDD1,A0A329RDP2,A0A329RE65,A0A329REF2,A0A329REI4,A0A329RET3,A0A329REV0,A0A329RF00,A0A329RF95,A0A329RFB3,A0A329RFN4,A0A329RFR7,A0A329RG09,A0A329RG91,A0A329RGB6,A0A329RGB8,A0A329RGI2,A0A329RGI4,A0A329RGQ7,A0A329RGT1,A0A329RH06,A0A329RH30,A0A329RHH3,A0A329RHH6,A0A329RHH9,A0A…
GO Function	GO:0005524	ATP binding	511	A0A329R7E7,A0A329R9M1,A0A329R9Q7,A0A329R9W5,A0A329RBF2,A0A329RBT7,A0A329RBW3,A0A329RCE2,A0A329RCM1,A0A329RCN6,A0A329RCW4,A0A329RDD1,A0A329RDP2,A0A329RE65,A0A329REF2,A0A329REI4,A0A329RET3,A0A329REV0,A0A329RF00,A0A329RF95,A0A329RFB3,A0A329RFN4,A0A329RFR7,A0A329RG09,A0A329RG91,A0A329RGB8,A0A329RGI2,A0A329RGI4,A0A329RGQ7,A0A329RGT1,A0A329RH06,A0A329RH30,A0A329RHH3,A0A329RHH6,A0A329RHH9,A0A329RHI7,A0A…
GO Function	GO:0140096	Catalytic activity, acting on a protein	445	A0A329R5V8,A0A329R7F5,A0A329R7Q0,A0A329RA61,A0A329RBQ0,A0A329RCA8,A0A329RCV2,A0A329RCW4,A0A329RDP2,A0A329RE28,A0A329RF95,A0A329RFN4,A0A329RFQ2,A0A329RFQ9,A0A329RFS8,A0A329RG13,A0A329RG24,A0A329RG29,A0A329RG54,A0A329RG68,A0A329RG70,A0A329RGB1,A0A329RH30,A0A329RH47,A0A329RH74,A0A329RHE3,A0A329RHH6,A0A329RHJ4,A0A329RHL0,A0A329RHU4,A0A329RHU7,A0A329RHW3,A0A329RI15,A0A329RI37,A0A329RID9,A0A329RIE3,A0A…
GO Function	GO:0005515	Protein binding	416	A0A329R7M1,A0A329R8N7,A0A329R8T7,A0A329RCN6,A0A329RDJ0,A0A329RDJ7,A0A329RDM2,A0A329RDS3,A0A329RDX2,A0A329RE98,A0A329REF2,A0A329RFR7,A0A329RGA3,A0A329RGD8,A0A329RGP3,A0A329RH06,A0A329RHA3,A0A329RHH3,A0A329RHH5,A0A329RHJ4,A0A329RI97,A0A329RIS9,A0A329RIU2,A0A329RIZ6,A0A329RJ71,A0A329RJE6,A0A329RJN7,A0A329RK62,A0A329RK99,A0A329RKD0,A0A329RKW3,A0A329RL19,A0A329RLD8,A0A329RLF2,A0A329RLF3,A0A329RLN0,A0A…
GO Function	GO:0003723	RNA binding	354	A0A329RB50,A0A329RCY1,A0A329RDM6,A0A329RE74,A0A329REA5,A0A329RET4,A0A329RF56,A0A329RF65,A0A329RFE3,A0A329RFW4,A0A329RG56,A0A329RG90,A0A329RG91,A0A329RGJ3,A0A329RH55,A0A329RHK4,A0A329RHM1,A0A329RHT3,A0A329RHZ7,A0A329RI77,A0A329RIK4,A0A329RIT3,A0A329RJ58,A0A329RJ85,A0A329RJB7,A0A329RJL4,A0A329RJP0,A0A329RK92,A0A329RKW2,A0A329RL42,A0A329RL66,A0A329RLB0,A0A329RLC4,A0A329RLD1,A0A329RLV6,A0A329RM41,A0A…
GO Function	GO:0016491	Oxidoreductase activity	332	A0A329R6C9,A0A329R9A9,A0A329RA91,A0A329RAB4,A0A329RAI1,A0A329RAY9,A0A329RC00,A0A329RC42,A0A329RC61,A0A329RCL3,A0A329RD62,A0A329RDF9,A0A329REB4,A0A329RET6,A0A329RF06,A0A329RG81,A0A329RGW6,A0A329RHL0,A0A329RHT1,A0A329RHW5,A0A329RI54,A0A329RJE6,A0A329RJG6,A0A329RJH8,A0A329RJH9,A0A329RJL1,A0A329RK46,A0A329RKI6,A0A329RKR7,A0A329RLJ2,A0A329RM70,A0A329RM97,A0A329RMC0,A0A329RMD9,A0A329RMK7,A0A329RML5,A0A…
GO Function	GO:0016772	Transferase activity, transferring phosphorus-containing groups	261	A0A329R5V8,A0A329R7E7,A0A329R7F5,A0A329RA61,A0A329RCW4,A0A329RDP2,A0A329RE65,A0A329REI4,A0A329RF95,A0A329RG56,A0A329RGJ4,A0A329RGQ7,A0A329RH30,A0A329RHH9,A0A329RHJ4,A0A329RHM1,A0A329RI15,A0A329RIS9,A0A329RJ54,A0A329RJC5,A0A329RJG1,A0A329RJL8,A0A329RK02,A0A329RK50,A0A329RK92,A0A329RL04,A0A329RLN0,A0A329RLN5,A0A329RLS3,A0A329RM54,A0A329RMY4,A0A329RNG2,A0A329RNS4,A0A329RP90,A0A329RPF1,A0A329RPH1,A0A…
GO Function	GO:0005215	Transporter activity	257	A0A329R845,A0A329R9M1,A0A329R9Q7,A0A329R9W5,A0A329RAJ3,A0A329RAN8,A0A329RAP6,A0A329RAV5,A0A329RBI8,A0A329RBT7,A0A329RBW3,A0A329RCE2,A0A329RCM1,A0A329RD70,A0A329REF1,A0A329REL1,A0A329REM1,A0A329RET3,A0A329RF00,A0A329RFQ6,A0A329RG05,A0A329RG09,A0A329RG59,A0A329RGD8,A0A329RGG1,A0A329RGW2,A0A329RH92,A0A329RHE7,A0A329RHI9,A0A329RI46,A0A329RIJ7,A0A329RIS0,A0A329RJ92,A0A329RJE7,A0A329RJI8,A0A329RJJ9,A0A…
GO Function	GO:0016462	Pyrophosphatase activity	249	A0A329R9M1,A0A329R9Q7,A0A329RBT7,A0A329RCE2,A0A329RCM1,A0A329RDD1,A0A329REF2,A0A329REI7,A0A329RET3,A0A329RET4,A0A329RF00,A0A329RFR7,A0A329RFZ2,A0A329RG09,A0A329RG91,A0A329RGB8,A0A329RGI2,A0A329RH06,A0A329RH87,A0A329RHI9,A0A329RI13,A0A329RI46,A0A329RIS0,A0A329RJ85,A0A329RJL4,A0A329RJN7,A0A329RK17,A0A329RL92,A0A329RLC9,A0A329RLD8,A0A329RLI4,A0A329RLK0,A0A329RLM2,A0A329RLM8,A0A329RMJ7,A0A329RMK3,A0A…
GO Function	GO:0017111	Nucleoside-triphosphatase activity	235	A0A329R9M1,A0A329R9Q7,A0A329RBT7,A0A329RCE2,A0A329RCM1,A0A329RDD1,A0A329REF2,A0A329REI7,A0A329RET3,A0A329RET4,A0A329RF00,A0A329RFR7,A0A329RG09,A0A329RG91,A0A329RGB8,A0A329RGI2,A0A329RH06,A0A329RH87,A0A329RHI9,A0A329RI13,A0A329RI46,A0A329RIS0,A0A329RJ85,A0A329RJL4,A0A329RJN7,A0A329RK17,A0A329RL92,A0A329RLC9,A0A329RLD8,A0A329RLI4,A0A329RLK0,A0A329RLM2,A0A329RLM8,A0A329RMJ7,A0A329RMK3,A0A329RMM6,A0A…
GO Function	GO:0016301	Kinase activity	202	A0A329R5V8,A0A329R7E7,A0A329R7F5,A0A329RA61,A0A329RCW4,A0A329RDP2,A0A329RE65,A0A329REI4,A0A329RF95,A0A329RGQ7,A0A329RH30,A0A329RHH9,A0A329RHJ4,A0A329RI15,A0A329RIS9,A0A329RJ54,A0A329RJC5,A0A329RJG1,A0A329RJL8,A0A329RK02,A0A329RK50,A0A329RL04,A0A329RLN0,A0A329RLN5,A0A329RLS3,A0A329RM54,A0A329RMY4,A0A329RNG2,A0A329RNS4,A0A329RPH1,A0A329RPW0,A0A329RQ82,A0A329RQU5,A0A329RR18,A0A329RRJ4,A0A329RSJ3,A0A…
GO Function	GO:0016788	Hydrolase activity, acting on ester bonds	177	A0A329R9F3,A0A329RBQ0,A0A329RCA8,A0A329RE28,A0A329REW4,A0A329RGG2,A0A329RGY1,A0A329RHE3,A0A329RI35,A0A329RI37,A0A329RIE3,A0A329RJ41,A0A329RK15,A0A329RKF3,A0A329RKW2,A0A329RKZ2,A0A329RLF8,A0A329RLP9,A0A329RMB2,A0A329RMS4,A0A329RNM9,A0A329RQ21,A0A329RQM7,A0A329RQV2,A0A329RRG4,A0A329RRY0,A0A329RS61,A0A329RS92,A0A329RSG2,A0A329RSJ8,A0A329RT49,A0A329RTP5,A0A329RTR6,A0A329RU21,A0A329RU92,A0A329RU99,A0A…
GO Function	GO:0016773	Phosphotransferase activity, alcohol group as acceptor	172	A0A329R5V8,A0A329R7E7,A0A329R7F5,A0A329RA61,A0A329RCW4,A0A329RDP2,A0A329RE65,A0A329RF95,A0A329RH30,A0A329RHJ4,A0A329RI15,A0A329RIS9,A0A329RJ54,A0A329RJC5,A0A329RJL8,A0A329RL04,A0A329RLN0,A0A329RLN5,A0A329RLS3,A0A329RM54,A0A329RMY4,A0A329RNG2,A0A329RNS4,A0A329RPH1,A0A329RPW0,A0A329RQ82,A0A329RQU5,A0A329RR18,A0A329RRJ4,A0A329RSJ3,A0A329RST2,A0A329RSU1,A0A329RT54,A0A329RTA1,A0A329RTC1,A0A329RTL8,A0A…
GO Function	GO:0008233	Peptidase activity	144	A0A329R7Q0,A0A329RCV2,A0A329RFN4,A0A329RFQ9,A0A329RFS8,A0A329RG13,A0A329RG29,A0A329RG54,A0A329RGB1,A0A329RH47,A0A329RHU4,A0A329RHW3,A0A329RID9,A0A329RIP5,A0A329RIS1,A0A329RJ44,A0A329RJ83,A0A329RJE9,A0A329RL58,A0A329RL59,A0A329RLM5,A0A329RLM8,A0A329RNQ0,A0A329RP92,A0A329RPB5,A0A329RPY2,A0A329RQJ0,A0A329RSM7,A0A329RSQ0,A0A329RTB3,A0A329RTR7,A0A329RU23,A0A329RU75,A0A329RUD4,A0A329RVP7,A0A329RW37,A0A…
GO Function	GO:0003677	DNA binding	144	A0A329RBC9,A0A329RDM2,A0A329REF2,A0A329RFJ0,A0A329RGG2,A0A329RGJ4,A0A329RH06,A0A329RI49,A0A329RJL3,A0A329RJL4,A0A329RJM5,A0A329RKX7,A0A329RL62,A0A329RL92,A0A329RLF3,A0A329RLI4,A0A329RLK0,A0A329RMJ7,A0A329RMK5,A0A329RMM6,A0A329RMU1,A0A329RNI9,A0A329RP90,A0A329RPF5,A0A329RPH0,A0A329RQ26,A0A329RQC0,A0A329RQK4,A0A329RR77,A0A329RR83,A0A329RRS2,A0A329RTA0,A0A329RTN2,A0A329RU71,A0A329RV64,A0A329RVH4,A0A…
GO Function	GO:0098772	Molecular function regulator	136	A0A329RCE0,A0A329RDY6,A0A329RES7,A0A329RFJ0,A0A329RJL3,A0A329RMU1,A0A329RN35,A0A329RNG0,A0A329RPF5,A0A329RQR8,A0A329RQV4,A0A329RQW7,A0A329RR74,A0A329RR78,A0A329RSJ8,A0A329RSN9,A0A329RU63,A0A329RUQ8,A0A329RWA2,A0A329RWC8,A0A329RWF8,A0A329RWN7,A0A329RX21,A0A329RXJ5,A0A329RXK9,A0A329RXY7,A0A329RYC0,A0A329RYH7,A0A329RZ32,A0A329S003,A0A329S041,A0A329S086,A0A329S0F4,A0A329S0I9,A0A329S0Y6,A0A329S139,A0A…
GO Function	GO:0140098	Catalytic activity, acting on RNA	133	A0A329RBF2,A0A329RDM6,A0A329RFB3,A0A329RG91,A0A329RGI2,A0A329RGJ4,A0A329RGY1,A0A329RHI7,A0A329RIQ5,A0A329RIX5,A0A329RJ85,A0A329RK81,A0A329RKW2,A0A329RKZ2,A0A329RLH3,A0A329RMW4,A0A329RN68,A0A329RP90,A0A329RPN3,A0A329RQC7,A0A329RQV2,A0A329RRS2,A0A329RRV6,A0A329RS85,A0A329RSY6,A0A329RT83,A0A329RTN2,A0A329RTR6,A0A329RU71,A0A329RUI5,A0A329RUS2,A0A329RV64,A0A329RVC5,A0A329RVW7,A0A329RX13,A0A329RX77,A0A…
GO Function	GO:0015075	Ion transmembrane transporter activity	133	A0A329R9W5,A0A329RBW3,A0A329REM1,A0A329RG05,A0A329RH92,A0A329RHE7,A0A329RJ92,A0A329RJE7,A0A329RJI8,A0A329RL01,A0A329RLE8,A0A329RLN4,A0A329RMV1,A0A329RNR6,A0A329RPX2,A0A329RQI0,A0A329RQP3,A0A329RR31,A0A329RT46,A0A329RT60,A0A329RU12,A0A329RUD1,A0A329RUN7,A0A329RV38,A0A329RVC7,A0A329RVF9,A0A329RW35,A0A329RWB0,A0A329RXS5,A0A329RYV3,A0A329RZK3,A0A329RZX5,A0A329S097,A0A329S0C4,A0A329S0J1,A0A329S1G2,A0A…
GO Function	GO:0004672	Protein kinase activity	127	A0A329R5V8,A0A329R7F5,A0A329RA61,A0A329RCW4,A0A329RDP2,A0A329RF95,A0A329RH30,A0A329RHJ4,A0A329RI15,A0A329RIS9,A0A329RLN0,A0A329RLN5,A0A329RM54,A0A329RMY4,A0A329RPW0,A0A329RQ82,A0A329RR18,A0A329RRJ4,A0A329RSJ3,A0A329RST2,A0A329RSU1,A0A329RT54,A0A329RTA1,A0A329RTC1,A0A329RTX2,A0A329RU84,A0A329RUV0,A0A329RVJ7,A0A329RW56,A0A329RX48,A0A329RXF1,A0A329RYR1,A0A329RZ59,A0A329S0I5,A0A329S0S4,A0A329S120,A0A…
GO Function	GO:0005198	Structural molecule activity	126	A0A329R7M1,A0A329R9E2,A0A329RDV7,A0A329RDZ0,A0A329RE74,A0A329RFI5,A0A329RGA3,A0A329RGU1,A0A329RHI1,A0A329RI77,A0A329RIT3,A0A329RJ58,A0A329RJ88,A0A329RK67,A0A329RK95,A0A329RKQ3,A0A329RLC4,A0A329RLV5,A0A329RPK5,A0A329RPW4,A0A329RQH8,A0A329RQQ2,A0A329RRN0,A0A329RRR3,A0A329RRV5,A0A329RRY5,A0A329RSD4,A0A329RSH4,A0A329RTC3,A0A329RTL2,A0A329RTY5,A0A329RU30,A0A329RU41,A0A329RU54,A0A329RUM8,A0A329RVW1,A0A…
GO Function	GO:0046914	Transition metal ion binding	126	A0A329R6C9,A0A329R9F3,A0A329RC42,A0A329REI7,A0A329RFU1,A0A329RG54,A0A329RGG2,A0A329RI54,A0A329RJH8,A0A329RJH9,A0A329RJL4,A0A329RK46,A0A329RKR7,A0A329RLJ2,A0A329RMK7,A0A329RMZ8,A0A329RN14,A0A329RNF7,A0A329RNQ0,A0A329RQ71,A0A329RQF2,A0A329RQW8,A0A329RRS0,A0A329RS13,A0A329RSS3,A0A329RU23,A0A329RV64,A0A329RVN8,A0A329RVQ2,A0A329RX35,A0A329RXK9,A0A329RXT3,A0A329RZ32,A0A329RZ34,A0A329RZQ7,A0A329S0G3,A0A…
GO Function	GO:0015318	Inorganic molecular entity transmembrane transporter activity	124	A0A329R845,A0A329R9W5,A0A329RAP6,A0A329RBW3,A0A329REL1,A0A329REM1,A0A329RH92,A0A329RHE7,A0A329RJ92,A0A329RJE7,A0A329RJI8,A0A329RJY0,A0A329RL01,A0A329RLE8,A0A329RLN4,A0A329RMV1,A0A329RNR6,A0A329RPX2,A0A329RQI0,A0A329RQP3,A0A329RR31,A0A329RT46,A0A329RU12,A0A329RUD1,A0A329RUN7,A0A329RV38,A0A329RVC7,A0A329RVE4,A0A329RVF9,A0A329RVU5,A0A329RW35,A0A329RWB0,A0A329RXS5,A0A329RYV3,A0A329RZ53,A0A329RZK3,A0A…
GO Function	GO:0003735	Structural constituent of ribosome	95	A0A329R9E2,A0A329RE74,A0A329RFI5,A0A329RGU1,A0A329RHI1,A0A329RI77,A0A329RIT3,A0A329RJ58,A0A329RJ88,A0A329RK67,A0A329RKQ3,A0A329RLC4,A0A329RLV5,A0A329RPK5,A0A329RPW4,A0A329RQH8,A0A329RQQ2,A0A329RRN0,A0A329RRV5,A0A329RRY5,A0A329RSD4,A0A329RSH4,A0A329RTC3,A0A329RTL2,A0A329RTY5,A0A329RU41,A0A329RU54,A0A329RUM8,A0A329RVW1,A0A329RW07,A0A329RXA6,A0A329RXV4,A0A329RY42,A0A329RY53,A0A329RYA3,A0A329RYW8,A0A…
GO Function	GO:0019899	Enzyme binding	95	A0A329RDJ0,A0A329RGD8,A0A329RHJ4,A0A329RKW3,A0A329RLN2,A0A329RM96,A0A329RMC8,A0A329RN93,A0A329RNL0,A0A329RQR8,A0A329RQW7,A0A329RS13,A0A329RUQ8,A0A329RV52,A0A329RWA2,A0A329RXQ5,A0A329RY03,A0A329RYH7,A0A329RZM0,A0A329RZM5,A0A329RZP4,A0A329S1A0,A0A329S1K3,A0A329S2L0,A0A329S327,A0A329S4L5,A0A329S5Z6,A0A329S6Q0,A0A329S7C1,A0A329S7G6,A0A329S7V1,A0A329S7X2,A0A329S9F2,A0A329S9S9,A0A329SBD1,A0A329SCQ4,A0A…
GO Function	GO:0016874	Ligase activity	87	A0A329RBF2,A0A329RBW3,A0A329RFB3,A0A329RGI4,A0A329RHI7,A0A329RIQ5,A0A329RIX5,A0A329RJE4,A0A329RKW2,A0A329RKZ2,A0A329RLH3,A0A329RLN3,A0A329RMG4,A0A329RMP9,A0A329RNR6,A0A329RP49,A0A329RPG6,A0A329RQ99,A0A329RQC7,A0A329RS85,A0A329RSB7,A0A329RSW2,A0A329RSY6,A0A329RTD6,A0A329RTR6,A0A329RVB3,A0A329RVI0,A0A329RW93,A0A329RWW5,A0A329RXS8,A0A329RY63,A0A329RYG1,A0A329RYX6,A0A329S0V3,A0A329S1M0,A0A329S221,A0A…
GO Function	GO:0016746	Transferase activity, transferring acyl groups	87	A0A329R9A9,A0A329RA91,A0A329RAB4,A0A329RAY9,A0A329RCL3,A0A329RE53,A0A329RF37,A0A329RJ73,A0A329RKV4,A0A329RMC6,A0A329RMD9,A0A329RNG9,A0A329RPT9,A0A329RPZ5,A0A329RQM0,A0A329RQM6,A0A329RSU9,A0A329RU97,A0A329RVZ9,A0A329RXC7,A0A329RY55,A0A329RYE6,A0A329RYM3,A0A329RZ32,A0A329RZY3,A0A329S089,A0A329S0X9,A0A329S2Q0,A0A329S2V8,A0A329S5H9,A0A329S5S2,A0A329S6N0,A0A329S823,A0A329S8F6,A0A329S8G6,A0A329S8Q9,A0A…
GO Function	GO:0016798	Hydrolase activity, acting on glycosyl bonds	86	A0A329RBF3,A0A329RCU1,A0A329RFE8,A0A329RGE2,A0A329RHY2,A0A329RI50,A0A329RIW2,A0A329RJA1,A0A329RJH4,A0A329RJL9,A0A329RKL5,A0A329RL04,A0A329RL47,A0A329RLX7,A0A329RM71,A0A329RN28,A0A329RP56,A0A329RPJ3,A0A329RU56,A0A329RU70,A0A329RV91,A0A329RVD4,A0A329RYE2,A0A329S073,A0A329S0A3,A0A329S0J4,A0A329S0J8,A0A329S132,A0A329S152,A0A329S163,A0A329S1J7,A0A329S1Q8,A0A329S3C1,A0A329S3D1,A0A329S472,A0A329S4N6,A0A…
GO Function	GO:0016829	Lyase activity	85	A0A329R5K6,A0A329R959,A0A329R9A4,A0A329RAV3,A0A329REG5,A0A329REU5,A0A329RGT1,A0A329RHH8,A0A329RIB4,A0A329RIJ6,A0A329RIM5,A0A329RIQ6,A0A329RJG6,A0A329RK55,A0A329RKL7,A0A329RL39,A0A329RL84,A0A329RL90,A0A329RM48,A0A329RMN1,A0A329RPG2,A0A329RPZ2,A0A329RSJ6,A0A329RSS9,A0A329RTE7,A0A329RUF1,A0A329RUS9,A0A329RUZ4,A0A329RVP3,A0A329RVV1,A0A329RWE4,A0A329RWI9,A0A329RXU2,A0A329RYH6,A0A329RYK3,A0A329RYM1,A0A…
GO Function	GO:0004553	Hydrolase activity, hydrolyzing O-glycosyl compounds	85	A0A329RBF3,A0A329RCU1,A0A329RFE8,A0A329RGE2,A0A329RHY2,A0A329RI50,A0A329RIW2,A0A329RJA1,A0A329RJH4,A0A329RJL9,A0A329RKL5,A0A329RL04,A0A329RL47,A0A329RLX7,A0A329RM71,A0A329RN28,A0A329RP56,A0A329RPJ3,A0A329RU56,A0A329RU70,A0A329RV91,A0A329RVD4,A0A329RYE2,A0A329S073,A0A329S0A3,A0A329S0J4,A0A329S0J8,A0A329S132,A0A329S152,A0A329S163,A0A329S1J7,A0A329S1Q8,A0A329S3C1,A0A329S3D1,A0A329S472,A0A329S4N6,A0A…
GO Function	GO:0030234	Enzyme regulator activity	84	A0A329RDY6,A0A329RES7,A0A329RMU1,A0A329RN35,A0A329RQV4,A0A329RR74,A0A329RR78,A0A329RSJ8,A0A329RSN9,A0A329RWA2,A0A329RWN7,A0A329RX21,A0A329RXY7,A0A329RYC0,A0A329RYH7,A0A329S003,A0A329S041,A0A329S086,A0A329S0F4,A0A329S0I9,A0A329S1Y8,A0A329S231,A0A329S335,A0A329S3V9,A0A329S424,A0A329S4L5,A0A329S4L9,A0A329S4N3,A0A329S540,A0A329S5Q3,A0A329S646,A0A329S6K7,A0A329S6M5,A0A329S6Q0,A0A329S8N1,A0A329S9F2,A0A…
GO Function	GO:0042578	Phosphoric ester hydrolase activity	84	A0A329R9F3,A0A329RCA8,A0A329RE28,A0A329RGG2,A0A329RHE3,A0A329RLP9,A0A329RMS4,A0A329RNM9,A0A329RQM7,A0A329RRG4,A0A329RRY0,A0A329RS61,A0A329RS92,A0A329RTP5,A0A329RU92,A0A329RU99,A0A329RUB2,A0A329RVQ2,A0A329RX75,A0A329RXB0,A0A329RXU8,A0A329S0H3,A0A329S0X7,A0A329S1T3,A0A329S404,A0A329S4F6,A0A329S5A6,A0A329S5R4,A0A329S5Y5,A0A329S687,A0A329S867,A0A329S8F1,A0A329S8L5,A0A329SAH5,A0A329SAK0,A0A329SBP8,A0A…
GO Function	GO:0008324	Cation transmembrane transporter activity	81	A0A329R9W5,A0A329RBW3,A0A329REM1,A0A329RG05,A0A329RH92,A0A329RHE7,A0A329RJE7,A0A329RJI8,A0A329RL01,A0A329RMV1,A0A329RNR6,A0A329RQI0,A0A329RQP3,A0A329RT46,A0A329RT60,A0A329RU12,A0A329RUD1,A0A329RUN7,A0A329RV38,A0A329RVF9,A0A329RW35,A0A329RZK3,A0A329RZX5,A0A329S0C4,A0A329S1R0,A0A329S221,A0A329S454,A0A329S4I5,A0A329S4R4,A0A329S500,A0A329S5B1,A0A329S6G8,A0A329S848,A0A329S8J3,A0A329S935,A0A329S9Z8,A0A…
GO Function	GO:0016853	Isomerase activity	80	A0A329R899,A0A329RCY7,A0A329RG24,A0A329RG68,A0A329RHL0,A0A329RHU7,A0A329RJM5,A0A329RKD0,A0A329RL04,A0A329RL62,A0A329RQG7,A0A329RR93,A0A329RRN3,A0A329RRU5,A0A329RRW9,A0A329RT10,A0A329RT17,A0A329RTA0,A0A329RTH6,A0A329RTS3,A0A329RV84,A0A329RVX9,A0A329RWB8,A0A329RWL0,A0A329RWQ3,A0A329RYC0,A0A329RZN0,A0A329RZU2,A0A329S1B6,A0A329S1Z7,A0A329S2Z8,A0A329S330,A0A329S4G8,A0A329S534,A0A329S6U2,A0A329S713,A0A…
GO Function	GO:0004175	Endopeptidase activity	79	A0A329R7Q0,A0A329RCV2,A0A329RFN4,A0A329RFQ9,A0A329RFS8,A0A329RG29,A0A329RHU4,A0A329RHW3,A0A329RIS1,A0A329RJ44,A0A329RJ83,A0A329RJE9,A0A329RL59,A0A329RLM5,A0A329RLM8,A0A329RNQ0,A0A329RP92,A0A329RPB5,A0A329RPY2,A0A329RQJ0,A0A329RSM7,A0A329RTB3,A0A329RU75,A0A329RW37,A0A329RXM8,A0A329RZ65,A0A329RZD6,A0A329RZX8,A0A329S1L8,A0A329S2Q7,A0A329S4P4,A0A329S544,A0A329S740,A0A329S817,A0A329S9C1,A0A329S9K9,A0A…
GO Function	GO:0008270	Zinc ion binding	78	A0A329R6C9,A0A329RC42,A0A329RFU1,A0A329RG54,A0A329RJH8,A0A329RJL4,A0A329RK46,A0A329RN14,A0A329RNQ0,A0A329RQ71,A0A329RQF2,A0A329RS13,A0A329RSS3,A0A329RU23,A0A329RV64,A0A329RVN8,A0A329RX35,A0A329RXK9,A0A329RXT3,A0A329RZ32,A0A329RZQ7,A0A329S1U4,A0A329S385,A0A329S3L3,A0A329S4C1,A0A329S5N7,A0A329S5S2,A0A329S6W8,A0A329S7T4,A0A329S884,A0A329S8X1,A0A329S9L5,A0A329S9N3,A0A329S9R2,A0A329SA63,A0A329SAM0,A0A…
GO Function	GO:0032549	Ribonucleoside binding	76	A0A329REI7,A0A329RET4,A0A329RH87,A0A329RI13,A0A329RSS3,A0A329RU08,A0A329RVZ8,A0A329RWH2,A0A329RWV6,A0A329RX05,A0A329RX77,A0A329RXC3,A0A329RZG8,A0A329S0D3,A0A329S1T3,A0A329S444,A0A329S4Z2,A0A329S535,A0A329S5B4,A0A329S653,A0A329S7T0,A0A329S8I5,A0A329S9A6,A0A329SAT5,A0A329SB83,A0A329SB96,A0A329SDE9,A0A329SDI5,A0A329SDP9,A0A329SDZ6,A0A329SFH1,A0A329SFM8,A0A329SG88,A0A329SGH4,A0A329SGK1,A0A329SH34,A0A…
GO Function	GO:0016741	Transferase activity, transferring one-carbon groups	76	A0A329RB94,A0A329RD88,A0A329RDM6,A0A329REA0,A0A329RFU8,A0A329RH74,A0A329RIU6,A0A329RIX8,A0A329RJ52,A0A329RK81,A0A329RLH8,A0A329RMW4,A0A329RNI4,A0A329RP34,A0A329RPN3,A0A329RS67,A0A329RSC6,A0A329RT83,A0A329RVC5,A0A329RY13,A0A329S046,A0A329S0R3,A0A329S0X4,A0A329S196,A0A329S1G4,A0A329S1Z5,A0A329S2Z7,A0A329S4U3,A0A329S6G0,A0A329S6K0,A0A329S776,A0A329S791,A0A329S940,A0A329S9E1,A0A329S9F5,A0A329SA71,A0A…
GO Function	GO:0005525	GTP binding	73	A0A329REI7,A0A329RET4,A0A329RH87,A0A329RI13,A0A329RSS3,A0A329RU08,A0A329RVZ8,A0A329RWH2,A0A329RWV6,A0A329RX05,A0A329RXC3,A0A329RZG8,A0A329S0D3,A0A329S1T3,A0A329S444,A0A329S4Z2,A0A329S535,A0A329S5B4,A0A329S653,A0A329S7T0,A0A329S8I5,A0A329S9A6,A0A329SAT5,A0A329SB83,A0A329SB96,A0A329SDE9,A0A329SDI5,A0A329SDP9,A0A329SDZ6,A0A329SFH1,A0A329SFM8,A0A329SG88,A0A329SGH4,A0A329SGK1,A0A329SH34,A0A329SHZ2,A0A…
GO Function	GO:0044877	Protein-containing complex binding	70	A0A329RF65,A0A329RGA3,A0A329RI13,A0A329RJN7,A0A329RK62,A0A329RKY4,A0A329RLD8,A0A329RM67,A0A329RMC8,A0A329RMK5,A0A329RMP2,A0A329RU30,A0A329RUA7,A0A329RV65,A0A329S0T0,A0A329S1I0,A0A329S1V6,A0A329S2A5,A0A329S3C4,A0A329S4F7,A0A329S4U8,A0A329S593,A0A329S596,A0A329S5S7,A0A329S5T3,A0A329S5X0,A0A329S6K7,A0A329S869,A0A329S9J5,A0A329S9L4,A0A329SA06,A0A329SA51,A0A329SAM5,A0A329SBG7,A0A329SD15,A0A329SFK5,A0A…
GO Function	GO:0016747	Transferase activity, transferring acyl groups other than amino-acyl groups	70	A0A329R9A9,A0A329RA91,A0A329RAB4,A0A329RAY9,A0A329RCL3,A0A329RE53,A0A329RKV4,A0A329RMD9,A0A329RNG9,A0A329RPT9,A0A329RPZ5,A0A329RQM6,A0A329RSU9,A0A329RU97,A0A329RVZ9,A0A329RY55,A0A329RYM3,A0A329RZ32,A0A329RZY3,A0A329S089,A0A329S0X9,A0A329S2Q0,A0A329S2V8,A0A329S5H9,A0A329S5S2,A0A329S6N0,A0A329S823,A0A329S8Q9,A0A329S9B7,A0A329S9R6,A0A329SAS3,A0A329SB33,A0A329SB88,A0A329SBC2,A0A329SCJ5,A0A329SDV0,A0A…
GO Function	GO:0008168	Methyltransferase activity	68	A0A329RB94,A0A329RD88,A0A329RDM6,A0A329RFU8,A0A329RH74,A0A329RIX8,A0A329RJ52,A0A329RK81,A0A329RMW4,A0A329RNI4,A0A329RP34,A0A329RPN3,A0A329RS67,A0A329RSC6,A0A329RT83,A0A329RVC5,A0A329S046,A0A329S0R3,A0A329S0X4,A0A329S196,A0A329S1G4,A0A329S1Z5,A0A329S4U3,A0A329S6G0,A0A329S6K0,A0A329S776,A0A329S791,A0A329S940,A0A329S9F5,A0A329SA71,A0A329SAM0,A0A329SC20,A0A329SD44,A0A329SE03,A0A329SED5,A0A329SEF7,A0A…
GO Function	GO:0016791	Phosphatase activity	67	A0A329R9F3,A0A329RCA8,A0A329RE28,A0A329RHE3,A0A329RLP9,A0A329RNM9,A0A329RQM7,A0A329RRG4,A0A329RRY0,A0A329RS92,A0A329RTP5,A0A329RU92,A0A329RU99,A0A329RUB2,A0A329RVQ2,A0A329RX75,A0A329RXB0,A0A329S0H3,A0A329S0X7,A0A329S404,A0A329S4F6,A0A329S5A6,A0A329S5Y5,A0A329S687,A0A329S867,A0A329S8F1,A0A329S8L5,A0A329SAH5,A0A329SAK0,A0A329SCT4,A0A329SDK7,A0A329SFP0,A0A329SHT4,A0A329SIN8,A0A329SJ14,A0A329SJ60,A0A…
GO Function	GO:0008092	Cytoskeletal protein binding	65	A0A329RIZ6,A0A329RJN7,A0A329RLD8,A0A329RLZ3,A0A329RM67,A0A329RMK3,A0A329RQW1,A0A329RU30,A0A329RUA7,A0A329RV65,A0A329RWD6,A0A329RY49,A0A329RZ25,A0A329RZM5,A0A329S1I0,A0A329S240,A0A329S2A5,A0A329S3C4,A0A329S4F7,A0A329S4U8,A0A329S596,A0A329S5C7,A0A329S5S7,A0A329S5X0,A0A329S9F2,A0A329S9J5,A0A329S9K8,A0A329SD15,A0A329SEU5,A0A329SFH8,A0A329SFJ3,A0A329SGJ5,A0A329SGS9,A0A329SGZ4,A0A329SJB2,A0A329SJK5,A0A…
GO Function	GO:0016614	Oxidoreductase activity, acting on CH-OH group of donors	61	A0A329R6C9,A0A329RC42,A0A329RJG6,A0A329RJH8,A0A329RK46,A0A329RMC0,A0A329RN14,A0A329RN22,A0A329RQK9,A0A329RRE8,A0A329RT75,A0A329RTQ4,A0A329RUB9,A0A329RV07,A0A329RVF0,A0A329RVN8,A0A329RXT3,A0A329RY84,A0A329RYD9,A0A329S019,A0A329S107,A0A329S2C3,A0A329S380,A0A329S4J5,A0A329S5E8,A0A329S5N7,A0A329S606,A0A329S6T5,A0A329S772,A0A329S930,A0A329S945,A0A329S9D7,A0A329S9E4,A0A329SA72,A0A329SAW5,A0A329SBR2,A0A…
GO Function	GO:0008509	Anion transmembrane transporter activity	59	A0A329RH92,A0A329RJ92,A0A329RLE8,A0A329RLN4,A0A329RPX2,A0A329RR31,A0A329RT46,A0A329RUN7,A0A329RVC7,A0A329RWB0,A0A329RXS5,A0A329RYV3,A0A329S097,A0A329S0J1,A0A329S1G2,A0A329S3I2,A0A329S454,A0A329S4I5,A0A329S524,A0A329S6C4,A0A329S8J3,A0A329S976,A0A329SBX9,A0A329SCD4,A0A329SCF0,A0A329SDC9,A0A329SE77,A0A329SEW9,A0A329SF70,A0A329SGL4,A0A329SGU3,A0A329SGX9,A0A329SHV9,A0A329SI22,A0A329SIQ8,A0A329SJ82,A0A…
GO Function	GO:0019787	Ubiquitin-like protein transferase activity	55	A0A329RFQ2,A0A329RHH6,A0A329RIU2,A0A329RJT2,A0A329RQ11,A0A329RQ71,A0A329RUA9,A0A329RWT1,A0A329S1A0,A0A329S2X1,A0A329S2X2,A0A329S555,A0A329S565,A0A329S6Y6,A0A329S705,A0A329SAK2,A0A329SAL8,A0A329SBC5,A0A329SBZ4,A0A329SGA3,A0A329SGC5,A0A329SGQ7,A0A329SH36,A0A329SHD4,A0A329SI64,A0A329SJ37,A0A329SKF1,A0A329SLQ0,A0A329SN78,A0A329SNP7,A0A329SQ44,A0A329SQP6,A0A329SQR2,A0A329SRD4,A0A329SRU2,A0A329SSX8,A0A…
GO Function	GO:0003924	GTPase activity	53	A0A329REI7,A0A329RET4,A0A329RH87,A0A329RI13,A0A329RU08,A0A329RVZ8,A0A329RWH2,A0A329RX05,A0A329RXC3,A0A329RZG8,A0A329S0D3,A0A329S444,A0A329S4Z2,A0A329S535,A0A329S653,A0A329S7T0,A0A329SAT5,A0A329SB83,A0A329SB96,A0A329SDI5,A0A329SFH1,A0A329SFM8,A0A329SG88,A0A329SGK1,A0A329SJM5,A0A329SL45,A0A329SL96,A0A329SLH6,A0A329SMB6,A0A329SNU1,A0A329SNV6,A0A329SPR9,A0A329SQ81,A0A329SQI4,A0A329SQP0,A0A329SRC1,A0A…
GO Function	GO:0004842	Ubiquitin-protein transferase activity	53	A0A329RFQ2,A0A329RHH6,A0A329RIU2,A0A329RJT2,A0A329RQ11,A0A329RQ71,A0A329RUA9,A0A329RWT1,A0A329S1A0,A0A329S2X1,A0A329S2X2,A0A329S555,A0A329S565,A0A329S6Y6,A0A329S705,A0A329SAK2,A0A329SAL8,A0A329SBZ4,A0A329SGA3,A0A329SGC5,A0A329SGQ7,A0A329SH36,A0A329SHD4,A0A329SI64,A0A329SKF1,A0A329SLQ0,A0A329SN78,A0A329SNP7,A0A329SQ44,A0A329SQP6,A0A329SQR2,A0A329SRD4,A0A329SRU2,A0A329SSX8,A0A329STA8,A0A329STB9,A0A…
GO Function	GO:0045182	Translation regulator activity	52	A0A329REA5,A0A329RGJ3,A0A329RL66,A0A329RLD1,A0A329RRV6,A0A329RTC1,A0A329RTL5,A0A329RVR1,A0A329RVU8,A0A329RVZ8,A0A329RX05,A0A329RX12,A0A329S062,A0A329S204,A0A329S2H3,A0A329S2T5,A0A329S7T0,A0A329S7W4,A0A329SB83,A0A329SCL5,A0A329SFM8,A0A329SFZ7,A0A329SH09,A0A329SJD5,A0A329SJD6,A0A329SJW6,A0A329SL10,A0A329SLJ9,A0A329SPZ2,A0A329SS82,A0A329ST30,A0A329STD0,A0A329STY9,A0A329SUD8,A0A329SUP1,A0A329SV95,A0A…
GO Function	GO:0016779	Nucleotidyltransferase activity	52	A0A329RG56,A0A329RGJ4,A0A329RHM1,A0A329RK92,A0A329RP90,A0A329RRS2,A0A329RTL8,A0A329RTN2,A0A329RU71,A0A329RV64,A0A329RVU8,A0A329RX13,A0A329RX77,A0A329RXH7,A0A329RXJ3,A0A329RZJ4,A0A329S4L7,A0A329S4X6,A0A329S5E1,A0A329S5I6,A0A329S7Z2,A0A329S884,A0A329S8I7,A0A329S8X1,A0A329SAR0,A0A329SBE5,A0A329SC70,A0A329SCX8,A0A329SE84,A0A329SEG3,A0A329SFG7,A0A329SHM8,A0A329SIA2,A0A329SKS1,A0A329SLF4,A0A329SMC2,A0A…
GO Function	GO:0016616	Oxidoreductase activity, acting on the CH-OH group of donors, NAD or NADP as acceptor	51	A0A329R6C9,A0A329RC42,A0A329RJG6,A0A329RJH8,A0A329RK46,A0A329RMC0,A0A329RN14,A0A329RN22,A0A329RQK9,A0A329RRE8,A0A329RT75,A0A329RTQ4,A0A329RV07,A0A329RVF0,A0A329RVN8,A0A329RXT3,A0A329RY84,A0A329S019,A0A329S107,A0A329S380,A0A329S4J5,A0A329S5E8,A0A329S5N7,A0A329S6T5,A0A329S930,A0A329S945,A0A329S9E4,A0A329SA72,A0A329SAW5,A0A329SBR2,A0A329SDF7,A0A329SDP4,A0A329SE05,A0A329SF12,A0A329SFP7,A0A329SFS8,A0A…
GO Function	GO:0090079	Translation regulator activity, nucleic acid binding	49	A0A329REA5,A0A329RGJ3,A0A329RL66,A0A329RLD1,A0A329RRV6,A0A329RTL5,A0A329RVR1,A0A329RVU8,A0A329RVZ8,A0A329RX05,A0A329RX12,A0A329S062,A0A329S204,A0A329S2H3,A0A329S2T5,A0A329S7T0,A0A329S7W4,A0A329SB83,A0A329SCL5,A0A329SFM8,A0A329SFZ7,A0A329SH09,A0A329SJD5,A0A329SJD6,A0A329SJW6,A0A329SL10,A0A329SLJ9,A0A329SPZ2,A0A329SS82,A0A329ST30,A0A329STD0,A0A329STY9,A0A329SUD8,A0A329SUP1,A0A329SW08,A0A329SWU8,A0A…
GO Function	GO:0008135	Translation factor activity, RNA binding	48	A0A329REA5,A0A329RGJ3,A0A329RL66,A0A329RLD1,A0A329RRV6,A0A329RTL5,A0A329RVR1,A0A329RVU8,A0A329RVZ8,A0A329RX05,A0A329RX12,A0A329S062,A0A329S204,A0A329S2H3,A0A329S2T5,A0A329S7T0,A0A329S7W4,A0A329SB83,A0A329SCL5,A0A329SFM8,A0A329SFZ7,A0A329SH09,A0A329SJD5,A0A329SJD6,A0A329SJW6,A0A329SL10,A0A329SLJ9,A0A329SPZ2,A0A329SS82,A0A329ST30,A0A329STD0,A0A329STY9,A0A329SUD8,A0A329SW08,A0A329SWU8,A0A329SX48,A0A…
GO Function	GO:0140101	Catalytic activity, acting on a tRNA	48	A0A329RBF2,A0A329RFB3,A0A329RHI7,A0A329RIQ5,A0A329RIX5,A0A329RKW2,A0A329RKZ2,A0A329RLH3,A0A329RMW4,A0A329RQC7,A0A329RS85,A0A329RSY6,A0A329RTR6,A0A329RUI5,A0A329RXS8,A0A329S046,A0A329S2C1,A0A329S4B6,A0A329S4L4,A0A329S6G1,A0A329S6P8,A0A329S727,A0A329S7I7,A0A329S7T4,A0A329S9N3,A0A329SAT9,A0A329SC20,A0A329SD32,A0A329SD97,A0A329SEB2,A0A329SEX9,A0A329SG43,A0A329SIV0,A0A329SLH5,A0A329SMY4,A0A329SMZ6,A0A…
GO Function	GO:0008047	Enzyme activator activity	47	A0A329RDY6,A0A329RES7,A0A329RMU1,A0A329RN35,A0A329RQV4,A0A329RR78,A0A329RWA2,A0A329RYC0,A0A329RYH7,A0A329S0F4,A0A329S231,A0A329S4L9,A0A329S646,A0A329S6K7,A0A329S6Q0,A0A329S9F2,A0A329SAI2,A0A329SBG7,A0A329SCQ4,A0A329SD51,A0A329SDA4,A0A329SEA6,A0A329SF21,A0A329SFK5,A0A329SFX5,A0A329SFY0,A0A329SG09,A0A329SHE6,A0A329SIT5,A0A329SJC4,A0A329SKK2,A0A329SLQ4,A0A329SM52,A0A329SMD0,A0A329SPH6,A0A329SQG3,A0A…
GO Function	GO:0019842	Vitamin binding	45	A0A329RIH7,A0A329RIU6,A0A329RL19,A0A329RL39,A0A329RNX4,A0A329RQM1,A0A329RRS0,A0A329RTN1,A0A329RUU1,A0A329RVP3,A0A329RVZ9,A0A329RYI6,A0A329RZP9,A0A329S4Y0,A0A329SBI8,A0A329SDM2,A0A329SE62,A0A329SFF8,A0A329SFW4,A0A329SGR3,A0A329SH88,A0A329SIR1,A0A329SJD8,A0A329SJG8,A0A329SLR9,A0A329SNW6,A0A329SNX4,A0A329SPP1,A0A329SPP6,A0A329SQ68,A0A329SRA9,A0A329STA0,A0A329STD1,A0A329STQ1,A0A329SVN9,A0A329SXE5,A0A…
GO Function	GO:0016835	Carbon-oxygen lyase activity	45	A0A329R5K6,A0A329R959,A0A329R9A4,A0A329REG5,A0A329RIB4,A0A329RIJ6,A0A329RIM5,A0A329RIQ6,A0A329RJG6,A0A329RK55,A0A329RKL7,A0A329RL84,A0A329RL90,A0A329RM48,A0A329RMN1,A0A329RPZ2,A0A329RSS9,A0A329RUF1,A0A329RUZ4,A0A329RVV1,A0A329RXU2,A0A329RYK3,A0A329RYM1,A0A329S339,A0A329S380,A0A329S9L5,A0A329SAR3,A0A329SBY8,A0A329SDY3,A0A329SEE3,A0A329SFS8,A0A329SGE8,A0A329SHQ6,A0A329SJJ0,A0A329SLH5,A0A329SM26,A0A…
GO Function	GO:0008757	S-adenosylmethionine-dependent methyltransferase activity	45	A0A329RD88,A0A329RFU8,A0A329RH74,A0A329RIX8,A0A329RJ52,A0A329RK81,A0A329RMW4,A0A329RNI4,A0A329RP34,A0A329RPN3,A0A329RSC6,A0A329RT83,A0A329RVC5,A0A329S046,A0A329S0X4,A0A329S196,A0A329S1Z5,A0A329S4U3,A0A329S6G0,A0A329SA71,A0A329SC20,A0A329SE03,A0A329SED5,A0A329SEF7,A0A329SG43,A0A329SHC3,A0A329SHR6,A0A329SIS6,A0A329SIW8,A0A329SJK4,A0A329SJP2,A0A329SKG4,A0A329SKT0,A0A329SLG1,A0A329SMR3,A0A329SNS9,A0A…
GO Function	GO:0015077	Monovalent inorganic cation transmembrane transporter activity	45	A0A329RBW3,A0A329REM1,A0A329RH92,A0A329RHE7,A0A329RMV1,A0A329RNR6,A0A329RQI0,A0A329RUD1,A0A329RUN7,A0A329RW35,A0A329RZK3,A0A329S1R0,A0A329S221,A0A329S454,A0A329S4I5,A0A329S5B1,A0A329S6G8,A0A329S9Z8,A0A329SCI5,A0A329SDK6,A0A329SEB5,A0A329SEC8,A0A329SFE1,A0A329SGU3,A0A329SIA8,A0A329SJC8,A0A329SJW5,A0A329SP87,A0A329SPL2,A0A329ST11,A0A329SU64,A0A329SUD0,A0A329SUL4,A0A329SUU5,A0A329SV92,A0A329SX80,A0A…
GO Function	GO:0003779	Actin binding	42	A0A329RJN7,A0A329RLD8,A0A329RLZ3,A0A329RM67,A0A329RQW1,A0A329RU30,A0A329RUA7,A0A329RV65,A0A329RWD6,A0A329RZ25,A0A329RZM5,A0A329S1I0,A0A329S240,A0A329S2A5,A0A329S3C4,A0A329S4F7,A0A329S4U8,A0A329S596,A0A329S5C7,A0A329S5S7,A0A329S5X0,A0A329S9J5,A0A329SD15,A0A329SFH8,A0A329SFJ3,A0A329SGJ5,A0A329SGS9,A0A329SJB2,A0A329SJK5,A0A329SM17,A0A329SNM1,A0A329SR30,A0A329STP9,A0A329SW50,A0A329SYR5,A0A329SYT8,A0A…
GO Function	GO:0008514	Organic anion transmembrane transporter activity	42	A0A329RH92,A0A329RJ92,A0A329RLE8,A0A329RR31,A0A329RT46,A0A329RWB0,A0A329S1G2,A0A329S3I2,A0A329S454,A0A329S524,A0A329S6C4,A0A329S8J3,A0A329S976,A0A329SBX9,A0A329SCD4,A0A329SCF0,A0A329SDC9,A0A329SE77,A0A329SEW9,A0A329SF70,A0A329SGL4,A0A329SGX9,A0A329SHV9,A0A329SJ82,A0A329SJC5,A0A329SKZ6,A0A329SM88,A0A329SP14,A0A329SPE2,A0A329SQK1,A0A329SR00,A0A329SRK0,A0A329SST6,A0A329STI6,A0A329SUZ7,A0A329SYX7,A0A…
GO Function	GO:0008289	Lipid binding	42	A0A329R8B8,A0A329RGE5,A0A329RNT6,A0A329RRH8,A0A329RRR3,A0A329RSW6,A0A329RUI6,A0A329RUS0,A0A329RX61,A0A329S0W3,A0A329S176,A0A329S5V4,A0A329S6Z8,A0A329S948,A0A329SAL3,A0A329SBB4,A0A329SF37,A0A329SFN1,A0A329SG79,A0A329SGH4,A0A329SIJ3,A0A329SIK9,A0A329SIU9,A0A329SJK0,A0A329SKY0,A0A329SLL7,A0A329SMG1,A0A329SMJ0,A0A329SPX1,A0A329SQ79,A0A329SR38,A0A329SRJ3,A0A329SST0,A0A329SUW9,A0A329SXN0,A0A329SXX7,A0A…
GO Function	GO:0022853	Active ion transmembrane transporter activity	41	A0A329R9W5,A0A329RH92,A0A329RHE7,A0A329RQI0,A0A329RU12,A0A329RUD1,A0A329RUN7,A0A329RVC7,A0A329RW35,A0A329S0J1,A0A329S1R0,A0A329S454,A0A329S4I5,A0A329S5B1,A0A329S6G8,A0A329S9Z8,A0A329SDK6,A0A329SEB5,A0A329SEC8,A0A329SFE1,A0A329SGU3,A0A329SIQ8,A0A329SJC8,A0A329SJW5,A0A329SP87,A0A329SPL2,A0A329ST11,A0A329SUD0,A0A329SUL4,A0A329SUU5,A0A329SV92,A0A329SX80,A0A329SZ19,A0A329SZA2,A0A329T0X6,A0A329T1T1,A0A…
GO Function	GO:0051536	Iron-sulfur cluster binding	40	A0A329RM48,A0A329RM70,A0A329RMW4,A0A329RX76,A0A329RYH0,A0A329RYK3,A0A329RYT2,A0A329RZ34,A0A329S179,A0A329S2X7,A0A329S3E2,A0A329S450,A0A329S5I6,A0A329S884,A0A329S8K2,A0A329SB42,A0A329SCS1,A0A329SD38,A0A329SFR2,A0A329SHQ6,A0A329SI33,A0A329SID2,A0A329SIT5,A0A329SJJ0,A0A329SKM7,A0A329SLD0,A0A329SLE0,A0A329SN57,A0A329SPX4,A0A329SQG2,A0A329SS63,A0A329ST54,A0A329SU11,A0A329SVB4,A0A329SVH7,A0A329SY42,A0A…
GO Function	GO:0050660	Flavin adenine dinucleotide binding	40	A0A329RC00,A0A329RR19,A0A329RR90,A0A329RRH8,A0A329RSI2,A0A329RTT1,A0A329RUB9,A0A329RUI6,A0A329RX61,A0A329RYD9,A0A329S2C3,A0A329S3U7,A0A329S4B6,A0A329S606,A0A329S6Z8,A0A329S772,A0A329S7I6,A0A329S882,A0A329S933,A0A329S9D7,A0A329S9Q7,A0A329SAA2,A0A329SDP5,A0A329SIK0,A0A329SIP9,A0A329SIQ9,A0A329SMN3,A0A329SN65,A0A329SNS4,A0A329SPU9,A0A329SQK4,A0A329SSJ4,A0A329STB1,A0A329SUQ8,A0A329SXR3,A0A329SXX7,A0A…
GO Function	GO:0003743	Translation initiation factor activity	39	A0A329REA5,A0A329RGJ3,A0A329RL66,A0A329RLD1,A0A329RRV6,A0A329RTL5,A0A329RVR1,A0A329RVU8,A0A329RX12,A0A329S062,A0A329S2H3,A0A329S2T5,A0A329S7W4,A0A329SB83,A0A329SCL5,A0A329SFM8,A0A329SFZ7,A0A329SJD5,A0A329SJD6,A0A329SJW6,A0A329SLJ9,A0A329SPZ2,A0A329SS82,A0A329ST30,A0A329STD0,A0A329STY9,A0A329SUD8,A0A329SW08,A0A329SWU8,A0A329SX48,A0A329SXT2,A0A329SYB2,A0A329SZY3,A0A329T162,A0A329T1N6,A0A329T378,A0A…
GO Function	GO:0008238	Exopeptidase activity	39	A0A329RG54,A0A329RID9,A0A329RIS1,A0A329RL58,A0A329RPB5,A0A329RSQ0,A0A329RTR7,A0A329RU23,A0A329RWA7,A0A329RX35,A0A329S3L3,A0A329S4F1,A0A329S528,A0A329S6P0,A0A329S6T4,A0A329S6W8,A0A329S7X1,A0A329SB00,A0A329SJG5,A0A329SJQ8,A0A329SJU0,A0A329SNB3,A0A329SPI3,A0A329SQI7,A0A329SSA4,A0A329STJ3,A0A329SUP5,A0A329SUX7,A0A329SW89,A0A329SX20,A0A329SXX0,A0A329SYB4,A0A329SYF3,A0A329SYW9,A0A329T076,A0A329T080,A0A…
GO Function	GO:0008236	Serine-type peptidase activity	39	A0A329RFQ9,A0A329RFS8,A0A329RG29,A0A329RHU4,A0A329RIS1,A0A329RJE9,A0A329RL58,A0A329RL59,A0A329RLM8,A0A329RP92,A0A329RPB5,A0A329RTR7,A0A329RVP7,A0A329S4F1,A0A329S528,A0A329S740,A0A329S9I8,A0A329S9S9,A0A329SBS7,A0A329SCJ0,A0A329SCK7,A0A329SEA4,A0A329SET1,A0A329SGX1,A0A329SJG5,A0A329SJQ8,A0A329SM05,A0A329SNB3,A0A329SPI3,A0A329SPV2,A0A329SUP5,A0A329SV12,A0A329SX20,A0A329SYB4,A0A329SYF3,A0A329SYW9,A0A…
GO Function	GO:0015078	Proton transmembrane transporter activity	38	A0A329RBW3,A0A329REM1,A0A329RH92,A0A329RHE7,A0A329RMV1,A0A329RNR6,A0A329RQI0,A0A329RUD1,A0A329RUN7,A0A329RW35,A0A329S1R0,A0A329S221,A0A329S454,A0A329S4I5,A0A329S5B1,A0A329S6G8,A0A329S9Z8,A0A329SDK6,A0A329SEB5,A0A329SEC8,A0A329SFE1,A0A329SGU3,A0A329SJC8,A0A329SJW5,A0A329SP87,A0A329SPL2,A0A329ST11,A0A329SU64,A0A329SUD0,A0A329SUL4,A0A329SUU5,A0A329SV92,A0A329SX80,A0A329SXS3,A0A329SZ19,A0A329T1T1,A0A…
GO Function	GO:0052689	Carboxylic ester hydrolase activity	38	A0A329RBQ0,A0A329RKF3,A0A329RKW2,A0A329RKZ2,A0A329RLF8,A0A329RQ21,A0A329RSG2,A0A329RSJ8,A0A329RTR6,A0A329RX28,A0A329RZD4,A0A329S041,A0A329S075,A0A329S1M1,A0A329S1N1,A0A329S2C1,A0A329S304,A0A329S4K4,A0A329S6P8,A0A329S7I7,A0A329S7L8,A0A329S7T4,A0A329SFX2,A0A329SGP8,A0A329SIB7,A0A329SIH8,A0A329SKF7,A0A329SM93,A0A329SMU7,A0A329ST81,A0A329SVJ5,A0A329SX83,A0A329SYA4,A0A329SZT5,A0A329T268,A0A329T2B6,A0A…
GO Function	GO:0004812	aminoacyl-tRNA ligase activity	35	A0A329RBF2,A0A329RFB3,A0A329RHI7,A0A329RIQ5,A0A329RIX5,A0A329RKW2,A0A329RKZ2,A0A329RLH3,A0A329RQC7,A0A329RS85,A0A329RSY6,A0A329RTR6,A0A329RXS8,A0A329S2C1,A0A329S4L4,A0A329S6G1,A0A329S6P8,A0A329S727,A0A329S7T4,A0A329S9N3,A0A329SD32,A0A329SD97,A0A329SEB2,A0A329SEX9,A0A329SIV0,A0A329SMY4,A0A329SND6,A0A329SQM4,A0A329SRF6,A0A329SX83,A0A329SZ24,A0A329SZ63,A0A329T0Q9,A0A329T2B6,A0A329T3Z8
GO Function	GO:0051082	Unfolded protein binding	35	A0A329RCN6,A0A329RE98,A0A329RFR7,A0A329RHH3,A0A329RI97,A0A329RK99,A0A329RQ81,A0A329RS03,A0A329RYF5,A0A329S1X9,A0A329S2B1,A0A329S5D4,A0A329S6Z2,A0A329S8Z9,A0A329SAD0,A0A329SCR2,A0A329SK61,A0A329SN43,A0A329SNN7,A0A329SQU5,A0A329SRB4,A0A329SRN9,A0A329SSK2,A0A329ST42,A0A329STK9,A0A329SVP2,A0A329SWX5,A0A329SX29,A0A329SX69,A0A329SXM6,A0A329T037,A0A329T043,A0A329T0H8,A0A329T1I6,A0A329T2L4
GO Function	GO:0030246	Carbohydrate binding	35	A0A329R959,A0A329RE98,A0A329RHH7,A0A329RIB4,A0A329RIM5,A0A329RIQ6,A0A329RIW2,A0A329RJA1,A0A329RL47,A0A329RPH1,A0A329RRS0,A0A329RT10,A0A329RTH6,A0A329RVV1,A0A329RWQ3,A0A329RYW6,A0A329S2M0,A0A329S4N6,A0A329SC75,A0A329SIR1,A0A329SKU6,A0A329SKV2,A0A329SNW6,A0A329SPP1,A0A329SPP6,A0A329SQ68,A0A329SS87,A0A329SS97,A0A329SSL3,A0A329ST08,A0A329STD1,A0A329SU27,A0A329SWH8,A0A329SZ17,A0A329T6E3
GO Function	GO:0000287	Magnesium ion binding	35	A0A329R7E7,A0A329REA0,A0A329RFZ2,A0A329RGG2,A0A329RIJ6,A0A329RK02,A0A329RKS8,A0A329RLH8,A0A329RM31,A0A329RMN1,A0A329RNM9,A0A329RVQ2,A0A329RWH4,A0A329RXY8,A0A329S019,A0A329S542,A0A329S5B9,A0A329S5H2,A0A329S727,A0A329S7U1,A0A329SAG4,A0A329SAU8,A0A329SBM8,A0A329SF12,A0A329SH34,A0A329SN04,A0A329SR56,A0A329SWV5,A0A329SYX6,A0A329T139,FEN1,A0A329T2F2,A0A329T301,A0A329T3Y1,A0A329T446
GO Function	GO:0005506	Iron ion binding	35	A0A329R9F3,A0A329RI54,A0A329RKR7,A0A329RLJ2,A0A329RMK7,A0A329RNF7,A0A329RQW8,A0A329RRS0,A0A329RZ34,A0A329S0G3,A0A329S3B0,A0A329S4F3,A0A329SAK0,A0A329SAM5,A0A329SDK7,A0A329SIR1,A0A329SKS5,A0A329SLS0,A0A329SNR9,A0A329SNW6,A0A329SP67,A0A329SPP1,A0A329SPP6,A0A329SQ68,A0A329SSC9,A0A329ST38,A0A329STD1,A0A329SUX0,A0A329SVS9,A0A329SXQ4,A0A329SZ08,A0A329SZJ1,A0A329SZQ9,A0A329T3L5,A0A329T4R7
GO Function	GO:0003729	mRNA binding	34	A0A329RCY1,A0A329REA5,A0A329RLD1,A0A329RQU1,A0A329RR78,A0A329RTY4,A0A329RVX5,A0A329RY53,A0A329RZ46,A0A329S062,A0A329S096,A0A329S293,A0A329S385,A0A329S3W2,A0A329S424,A0A329S446,A0A329S5W7,A0A329S6Y4,A0A329S9S8,A0A329S9Y4,A0A329SB80,A0A329SGP5,A0A329SHN4,A0A329SJD6,A0A329SK01,A0A329SL10,A0A329SLP6,A0A329SUP1,A0A329SVE0,A0A329SWT9,A0A329SXR0,A0A329T1E1,A0A329T1N6,A0A329T2L6
GO Function	GO:0016765	Transferase activity, transferring alkyl or aryl (other than methyl) groups	34	A0A329REI4,A0A329REP6,A0A329RHN8,A0A329RHW4,A0A329RIH7,A0A329RP03,A0A329RQM1,A0A329RR90,A0A329RS13,A0A329RUU1,A0A329RWL4,A0A329RWM4,A0A329RYI6,A0A329S2Y4,A0A329S7Q2,A0A329S837,A0A329S914,A0A329SB02,A0A329SCY7,A0A329SFS8,A0A329SHP5,A0A329SHY3,A0A329SIK1,A0A329SIT5,A0A329SJX3,A0A329SMQ0,A0A329SNR3,A0A329SNV2,A0A329SNW3,A0A329SRC0,A0A329STR9,A0A329SXL9,A0A329SZ70,A0A329T1D7
GO Function	GO:0046943	Carboxylic acid transmembrane transporter activity	34	A0A329RH92,A0A329RJ92,A0A329RLE8,A0A329RR31,A0A329RT46,A0A329RWB0,A0A329S3I2,A0A329S454,A0A329S524,A0A329S6C4,A0A329S976,A0A329SBX9,A0A329SCD4,A0A329SCF0,A0A329SDC9,A0A329SE77,A0A329SEW9,A0A329SF70,A0A329SGL4,A0A329SGX9,A0A329SHV9,A0A329SJ82,A0A329SJC5,A0A329SPE2,A0A329SQK1,A0A329SR00,A0A329SRK0,A0A329SST6,A0A329STI6,A0A329SUZ7,A0A329T0E9,A0A329T2Q5,A0A329T2V6,A0A329T418
GO Function	GO:0030170	Pyridoxal phosphate binding	33	A0A329RIH7,A0A329RIU6,A0A329RL19,A0A329RL39,A0A329RNX4,A0A329RQM1,A0A329RTN1,A0A329RUU1,A0A329RVP3,A0A329RVZ9,A0A329RYI6,A0A329RZP9,A0A329S4Y0,A0A329SBI8,A0A329SE62,A0A329SFF8,A0A329SFW4,A0A329SGR3,A0A329SH88,A0A329SJD8,A0A329SLR9,A0A329SRA9,A0A329STA0,A0A329STQ1,A0A329SVN9,A0A329SXE5,A0A329SYW0,A0A329SZ70,A0A329T157,A0A329T180,A0A329T1P0,A0A329T2A8,A0A329T493
GO Function	GO:0008237	Metallopeptidase activity	33	A0A329RFN4,A0A329RG54,A0A329RID9,A0A329RJ44,A0A329RNQ0,A0A329RSM7,A0A329RU23,A0A329RX35,A0A329RZ65,A0A329S1W8,A0A329S2Q7,A0A329S3L3,A0A329S6P0,A0A329S6W8,A0A329S7X1,A0A329S817,A0A329S9K9,A0A329SB00,A0A329SBT3,A0A329SE14,A0A329SFE9,A0A329SGU4,A0A329SIQ1,A0A329SPZ6,A0A329SQA6,A0A329SQD7,A0A329SUX7,A0A329SWE0,A0A329SZR5,A0A329T076,A0A329T0X4,A0A329T421,A0A329T4C3
GO Function	GO:0003724	RNA helicase activity	32	A0A329RG91,A0A329RGI2,A0A329RJ85,A0A329RN68,A0A329RRV6,A0A329RUS2,A0A329RVW7,A0A329RXB3,A0A329RYF2,A0A329RZ63,A0A329S5J3,A0A329S726,A0A329S9I0,A0A329SAA8,A0A329SBB1,A0A329SBV3,A0A329SI40,A0A329SI85,A0A329SJH4,A0A329SJJ3,A0A329SLV8,A0A329SND9,A0A329SNY8,A0A329SPJ1,A0A329SPU8,A0A329SPZ3,A0A329SRT5,A0A329SSQ7,A0A329STP6,A0A329SZC2,A0A329T0B2,A0A329T1I3
GO Function	GO:0016667	Oxidoreductase activity, acting on a sulfur group of donors	32	A0A329RAI1,A0A329RC00,A0A329RHL0,A0A329RS07,A0A329RTT1,A0A329RYT2,A0A329S3U7,A0A329S4L8,A0A329S7P3,A0A329S7Q2,A0A329S809,A0A329S920,A0A329S9Q7,A0A329SBB9,A0A329SDS8,A0A329SE43,A0A329SHX2,A0A329SMD4,A0A329SMN3,A0A329SN57,A0A329SN97,A0A329SPB9,A0A329SQ84,A0A329SRC0,A0A329SXL9,A0A329SZQ6,A0A329T0C3,A0A329T0P4,A0A329T0U3,A0A329T0Y2,A0A329T1V3,A0A329T3J9
GO Function	GO:0046983	Protein dimerization activity	30	A0A329R7M1,A0A329RDM2,A0A329RJE6,A0A329RPQ6,A0A329RQC0,A0A329RX13,A0A329RXJ3,A0A329RYV3,A0A329S0I9,A0A329S391,A0A329S3D0,A0A329S6A5,A0A329S6I0,A0A329S751,A0A329S7G6,A0A329S7I6,A0A329SBB6,A0A329SCY5,A0A329SFT9,A0A329SI22,A0A329SIT5,A0A329SLH0,A0A329SSG7,A0A329STR6,A0A329SVR3,A0A329SYX6,A0A329T2N9,A0A329T326,A0A329T4K3,A0A329T5G1
GO Function	GO:0019843	rRNA binding	29	A0A329RIT3,A0A329RJ58,A0A329RMW4,A0A329RPN3,A0A329RPW4,A0A329RRV5,A0A329RTL2,A0A329RTY5,A0A329RV04,A0A329RXA6,A0A329S1X1,A0A329S340,A0A329S4A4,A0A329S6Y4,A0A329S9B1,A0A329SA43,A0A329SCF9,A0A329SHV3,A0A329SJ74,A0A329SJT6,A0A329SLQ6,A0A329SNU7,A0A329SQP3,A0A329SU12,A0A329SV67,A0A329SW62,A0A329SWA3,A0A329T0V0,A0A329T0Z9
GO Function	GO:0016627	Oxidoreductase activity, acting on the CH-CH group of donors	29	A0A329RQ22,A0A329RR19,A0A329RRH8,A0A329RSI2,A0A329RUI6,A0A329RWK6,A0A329RX61,A0A329S310,A0A329S4B6,A0A329S6I0,A0A329S6Z8,A0A329S751,A0A329S933,A0A329S9Y0,A0A329SB42,A0A329SF11,A0A329SIK0,A0A329SIP9,A0A329SIQ9,A0A329SJF7,A0A329SP15,A0A329SQK4,A0A329SRK9,A0A329ST73,A0A329SUQ8,A0A329SXX7,A0A329SZP9,A0A329T192,A0A329T490
GO Function	GO:0016209	Antioxidant activity	29	A0A329RDF9,A0A329RF06,A0A329RG81,A0A329RHT1,A0A329RHW5,A0A329RKI6,A0A329RTT1,A0A329RU61,A0A329RW92,A0A329RZJ0,A0A329S0G6,A0A329S0S0,A0A329S3U7,A0A329S4P8,A0A329S7Q2,A0A329S8U9,A0A329SC07,A0A329SE23,A0A329SE52,A0A329SEG5,A0A329SFU0,A0A329SHX2,A0A329SJI1,A0A329SRC0,A0A329SSJ0,A0A329SXL9,A0A329SYY7,A0A329T0A6,A0A329T2M1
GO Function	GO:0016651	Oxidoreductase activity, acting on NAD(P)H	29	A0A329RC00,A0A329RJL1,A0A329RMZ6,A0A329RPY0,A0A329RTT1,A0A329RVR2,A0A329S055,A0A329S2M2,A0A329S2X7,A0A329S3K8,A0A329S3U7,A0A329S7I6,A0A329S7L9,A0A329S9Q7,A0A329SD19,A0A329SE43,A0A329SFC9,A0A329SHX2,A0A329SMN3,A0A329SP15,A0A329SPB9,A0A329ST54,A0A329SVB4,A0A329SYJ5,A0A329T0H9,A0A329T201,A0A329T289,A0A329T3H2,A0A329T3J9
GO Function	GO:0060589	Nucleoside-triphosphatase regulator activity	29	A0A329RDY6,A0A329RN35,A0A329RQV4,A0A329RWA2,A0A329RYH7,A0A329S0I9,A0A329S1Y8,A0A329S231,A0A329S4L9,A0A329S6Q0,A0A329S9J6,A0A329SAI2,A0A329SDA4,A0A329SF21,A0A329SFX5,A0A329SFY0,A0A329SJC4,A0A329SKK2,A0A329SLQ4,A0A329SM52,A0A329SPH6,A0A329SSX7,A0A329ST35,A0A329SWQ3,A0A329SYM4,A0A329T0I9,A0A329T0K3,A0A329T4A4,A0A329T525
GO Function	GO:0051539	4 iron, 4 sulfur cluster binding	28	A0A329RM48,A0A329RMW4,A0A329RX76,A0A329RYH0,A0A329RYK3,A0A329RZ34,A0A329S3E2,A0A329S450,A0A329S5I6,A0A329S884,A0A329S8K2,A0A329SB42,A0A329SCS1,A0A329SD38,A0A329SHQ6,A0A329SI33,A0A329SID2,A0A329SIT5,A0A329SJJ0,A0A329SLD0,A0A329SLE0,A0A329SS63,A0A329ST54,A0A329SVB4,A0A329SVH7,A0A329T3X5,A0A329T4R7,A0A329T4W3
GO Function	GO:0016836	Hydro-lyase activity	28	A0A329RIJ6,A0A329RJG6,A0A329RM48,A0A329RMN1,A0A329RUZ4,A0A329RXU2,A0A329RYK3,A0A329RYM1,A0A329S380,A0A329S9L5,A0A329SAR3,A0A329SBY8,A0A329SDY3,A0A329SEE3,A0A329SFS8,A0A329SGE8,A0A329SHQ6,A0A329SJJ0,A0A329SLH5,A0A329SM26,A0A329SQA5,A0A329SQK5,A0A329SRJ7,A0A329SV21,A0A329SYL1,A0A329SZ42,A0A329T1P9,A0A329T5I8
GO Function	GO:0043021	Ribonucleoprotein complex binding	27	A0A329RF65,A0A329RI13,A0A329RK62,A0A329RMC8,A0A329RMP2,A0A329S1V6,A0A329S593,A0A329S5T3,A0A329SAM5,A0A329SFK5,A0A329SJD5,A0A329SL63,A0A329SMT8,A0A329SQ42,A0A329SQ61,A0A329STB9,A0A329STV9,A0A329SUP1,A0A329SX48,A0A329T0Z9,A0A329T162,A0A329T1B6,A0A329T1H6,A0A329T1R4,A0A329T2J0,A0A329T2J9,EIF6
GO Function	GO:0016859	Cis-trans isomerase activity	27	A0A329RG24,A0A329RG68,A0A329RHU7,A0A329RKD0,A0A329RL62,A0A329RQG7,A0A329RT17,A0A329RTS3,A0A329RV84,A0A329RWL0,A0A329RYC0,A0A329RZU2,A0A329S4G8,A0A329S6U2,A0A329S713,A0A329S9A2,A0A329SB09,A0A329SCE2,A0A329SF85,A0A329SFZ3,A0A329SHY3,A0A329SK91,A0A329SMA8,A0A329SXU1,A0A329T1Z3,A0A329T3P1,A0A329T4S2
GO Function	GO:0016810	Hydrolase activity, acting on carbon-nitrogen (but not peptide) bonds	27	A0A329REU5,A0A329RGZ2,A0A329RH72,A0A329RM81,A0A329RNL1,A0A329RNY8,A0A329RP88,A0A329RPT1,A0A329RRW6,A0A329RSS3,A0A329RXT5,A0A329RY13,A0A329S0H7,A0A329S0L2,A0A329S213,A0A329SAX7,A0A329SAZ4,A0A329SEC0,A0A329SKA0,A0A329SKL5,A0A329SV68,A0A329SVG2,A0A329SVL0,A0A329SVS7,A0A329SZR3,A0A329T092,A0A329T2B0
GO Function	GO:0003755	Peptidyl-prolyl cis-trans isomerase activity	26	A0A329RG24,A0A329RG68,A0A329RHU7,A0A329RKD0,A0A329RL62,A0A329RQG7,A0A329RT17,A0A329RTS3,A0A329RV84,A0A329RWL0,A0A329RYC0,A0A329RZU2,A0A329S4G8,A0A329S6U2,A0A329S713,A0A329S9A2,A0A329SB09,A0A329SCE2,A0A329SF85,A0A329SFZ3,A0A329SK91,A0A329SMA8,A0A329SXU1,A0A329T1Z3,A0A329T3P1,A0A329T4S2
GO Function	GO:0051015	Actin filament binding	26	A0A329RJN7,A0A329RLD8,A0A329RM67,A0A329RU30,A0A329RUA7,A0A329RV65,A0A329S1I0,A0A329S2A5,A0A329S3C4,A0A329S4F7,A0A329S4U8,A0A329S596,A0A329S5S7,A0A329S5X0,A0A329S9J5,A0A329SD15,A0A329SGJ5,A0A329SGS9,A0A329SNM1,A0A329STP9,A0A329SW50,A0A329SYR5,A0A329SZ82,A0A329SZI6,A0A329T425,A0A329T5Z9
GO Function	GO:0033218	Amide binding	26	A0A329RF65,A0A329RGA3,A0A329RNX0,A0A329RU23,A0A329RUR1,A0A329RZE9,A0A329S3L3,A0A329S487,A0A329S6W8,A0A329SA84,A0A329SIR4,A0A329SJ96,A0A329SJH7,A0A329SK91,A0A329SKW9,A0A329SLT4,A0A329SQX6,A0A329SRJ3,A0A329SST0,A0A329STA1,A0A329SXU1,A0A329SYM6,A0A329SYX6,A0A329SZ00,A0A329T2J9,A0A329T3E4
GO Function	GO:0009055	Electron transfer activity	25	A0A329RAI1,A0A329RJL1,A0A329RMQ4,A0A329RS07,A0A329RSI2,A0A329RX37,A0A329RYT2,A0A329S3L2,A0A329S882,A0A329S920,A0A329SB42,A0A329SDS8,A0A329SIP9,A0A329SJ18,A0A329SKM7,A0A329SKV9,A0A329SLD0,A0A329SN57,A0A329SPX4,A0A329SS63,A0A329SU11,A0A329SXS3,A0A329SY42,A0A329SYJ5,A0A329T1V3
GO Function	GO:0008234	Cysteine-type peptidase activity	25	A0A329R7Q0,A0A329RCV2,A0A329RHW3,A0A329RJ83,A0A329RU75,A0A329RW37,A0A329RXM8,A0A329S1E6,A0A329S1L3,A0A329S544,A0A329S9C1,A0A329SJP9,A0A329SL18,A0A329SM94,A0A329SMT3,A0A329SNI8,A0A329SQD7,A0A329SS26,A0A329SSA4,A0A329ST13,A0A329SVN3,A0A329SW89,A0A329T122,A0A329T3G8,A0A329T435
GO Function	GO:0008242	Omega peptidase activity	24	A0A329RG13,A0A329RIP5,A0A329RU75,A0A329RUD4,A0A329RXJ1,A0A329S1E6,A0A329S1L3,A0A329S1W8,A0A329S563,A0A329SCM3,A0A329SGV0,A0A329SH29,A0A329SL18,A0A329SM51,A0A329SMT3,A0A329SSA4,A0A329ST13,A0A329STE9,A0A329SVN3,A0A329SW89,A0A329SWB7,A0A329T122,A0A329T435,A0A329T4L9
GO Function	GO:0042277	Peptide binding	23	A0A329RF65,A0A329RGA3,A0A329RNX0,A0A329RU23,A0A329RUR1,A0A329RZE9,A0A329S3L3,A0A329S487,A0A329S6W8,A0A329SA84,A0A329SIR4,A0A329SJ96,A0A329SJH7,A0A329SK91,A0A329SKW9,A0A329SLT4,A0A329SQX6,A0A329STA1,A0A329SXU1,A0A329SYX6,A0A329SZ00,A0A329T2J9,A0A329T3E4
GO Function	GO:0101005	Ubiquitinyl hydrolase activity	23	A0A329RG13,A0A329RIP5,A0A329RU75,A0A329RUD4,A0A329RXJ1,A0A329S1E6,A0A329S1W8,A0A329S563,A0A329SGU9,A0A329SGV0,A0A329SH29,A0A329SL18,A0A329SL40,A0A329SM51,A0A329SMT3,A0A329SSA4,A0A329ST13,A0A329STE9,A0A329SVN3,A0A329SW89,A0A329SWB7,A0A329T122,A0A329T4L9
GO Function	GO:0051287	NAD binding	23	A0A329RJE6,A0A329RV07,A0A329RVF0,A0A329S019,A0A329S107,A0A329S6T5,A0A329S9E4,A0A329SBR2,A0A329SDF7,A0A329SDP4,A0A329SF12,A0A329SFP7,A0A329SLJ6,A0A329SNA6,A0A329SP78,A0A329SPB8,A0A329SQ66,A0A329SQC4,A0A329STF5,A0A329STI7,A0A329SVC0,A0A329SWQ9,A0A329T2B0
GO Function	GO:0008173	RNA methyltransferase activity	23	A0A329RDM6,A0A329RK81,A0A329RMW4,A0A329RPN3,A0A329RT83,A0A329RVC5,A0A329S046,A0A329S1Z5,A0A329S940,A0A329SA71,A0A329SC20,A0A329SG43,A0A329SIW8,A0A329SJK4,A0A329SLG1,A0A329SNV8,A0A329SQ62,A0A329SVI5,A0A329SYK4,A0A329T1D1,A0A329T2V8,A0A329T379,A0A329T4D0
GO Function	GO:0000049	tRNA binding	22	A0A329RF56,A0A329RG56,A0A329RK92,A0A329RKW2,A0A329RMW4,A0A329RRE8,A0A329RU97,A0A329RXS8,A0A329RZJ4,A0A329S046,A0A329S1M5,A0A329S2C1,A0A329S3S5,A0A329S7T4,A0A329S9N3,A0A329SD32,A0A329SJT5,A0A329SKS1,A0A329SX48,A0A329SX83,A0A329SZ24,A0A329T4W3
GO Function	GO:0042393	Histone binding	22	A0A329REF2,A0A329RHH5,A0A329RPS5,A0A329RPZ5,A0A329RS94,A0A329RU63,A0A329RZT5,A0A329S0T0,A0A329S6K7,A0A329S869,A0A329S9F2,A0A329SBL0,A0A329SCQ4,A0A329SGZ6,A0A329SKL8,A0A329SKT0,A0A329SR76,A0A329SSU9,A0A329SWT7,A0A329T0W2,A0A329T1R7,A0A329T4L6
GO Function	GO:0003682	Chromatin binding	22	A0A329RHH5,A0A329RLK0,A0A329RLN2,A0A329RMK5,A0A329RQ45,A0A329S0T0,A0A329S0Y6,A0A329S1K3,A0A329S5I6,A0A329S869,A0A329S9F2,A0A329SBF9,A0A329SBL0,A0A329SID7,A0A329SKL8,A0A329SMQ2,A0A329ST35,A0A329STB0,A0A329SXW7,A0A329SZM7,A0A329T0W2,A0A329T367
GO Function	GO:0016684	Oxidoreductase activity, acting on peroxide as acceptor	21	A0A329RDF9,A0A329RG81,A0A329RHT1,A0A329RHW5,A0A329RKI6,A0A329RU61,A0A329RW92,A0A329RZJ0,A0A329S0S0,A0A329S8U9,A0A329SC07,A0A329SE23,A0A329SE52,A0A329SEG5,A0A329SFU0,A0A329SJI1,A0A329SPB4,A0A329SSJ0,A0A329SYY7,A0A329T0A6,A0A329T2M1
GO Function	GO:0004843	Thiol-dependent ubiquitin-specific protease activity	21	A0A329RG13,A0A329RIP5,A0A329RU75,A0A329RUD4,A0A329RXJ1,A0A329S1E6,A0A329S1W8,A0A329S563,A0A329SGV0,A0A329SH29,A0A329SL18,A0A329SM51,A0A329SMT3,A0A329SSA4,A0A329ST13,A0A329STE9,A0A329SVN3,A0A329SW89,A0A329SWB7,A0A329T122,A0A329T4L9
GO Function	GO:0004177	Aminopeptidase activity	21	A0A329RG54,A0A329RID9,A0A329RIS1,A0A329RL58,A0A329RTR7,A0A329RU23,A0A329RX35,A0A329S3L3,A0A329S528,A0A329S6W8,A0A329S7X1,A0A329SB00,A0A329SJQ8,A0A329SJU0,A0A329SPI3,A0A329SUX7,A0A329SXX0,A0A329SYB4,A0A329T076,A0A329T421,A0A329T4M3
GO Function	GO:0003712	Transcription coregulator activity	21	A0A329RCE0,A0A329RNG0,A0A329RU63,A0A329RWF8,A0A329RXJ5,A0A329RZ32,A0A329S0Y6,A0A329S1K3,A0A329S5S2,A0A329S625,A0A329S6K5,A0A329SB77,A0A329SDC6,MED6,A0A329SJ23,A0A329SJ68,A0A329SKT0,A0A329SQ52,A0A329SR80,A0A329SU47,A0A329T388
GO Function	GO:0004527	Exonuclease activity	21	A0A329REW4,A0A329RGY1,A0A329RI35,A0A329RQV2,A0A329RU21,A0A329S3D4,A0A329S418,A0A329S577,A0A329S629,A0A329S884,A0A329S8J9,A0A329SEB0,A0A329SHD2,A0A329SHH2,A0A329SHM8,A0A329SJV8,A0A329SMC5,A0A329SPQ6,A0A329T1M0,FEN1,A0A329T439
GO Function	GO:0031406	Carboxylic acid binding	20	A0A329RRH8,A0A329RRS0,A0A329RUI6,A0A329RX61,A0A329S2Z7,A0A329S6Z8,A0A329S7T4,A0A329SBI8,A0A329SIR1,A0A329SNW6,A0A329SPB4,A0A329SPP1,A0A329SPP6,A0A329SQ68,A0A329STD1,A0A329SUW9,A0A329SX83,A0A329SXX7,A0A329SYM6,A0A329SZP9
GO Function	GO:0004601	Peroxidase activity	20	A0A329RDF9,A0A329RG81,A0A329RHT1,A0A329RHW5,A0A329RKI6,A0A329RU61,A0A329RW92,A0A329RZJ0,A0A329S0S0,A0A329S8U9,A0A329SC07,A0A329SE23,A0A329SE52,A0A329SEG5,A0A329SFU0,A0A329SJI1,A0A329SSJ0,A0A329SYY7,A0A329T0A6,A0A329T2M1
GO Function	GO:0004222	Metalloendopeptidase activity	20	A0A329RFN4,A0A329RJ44,A0A329RNQ0,A0A329RSM7,A0A329RZ65,A0A329S2Q7,A0A329S817,A0A329S9K9,A0A329SBT3,A0A329SE14,A0A329SFE9,A0A329SGU4,A0A329SIQ1,A0A329SPZ6,A0A329SQA6,A0A329SQD7,A0A329SWE0,A0A329SZR5,A0A329T0X4,A0A329T4C3
GO Function	GO:0016830	Carbon-carbon lyase activity	20	A0A329RAV3,A0A329REU5,A0A329RGT1,A0A329RHH8,A0A329RL39,A0A329RPG2,A0A329RTE7,A0A329RWI9,A0A329S408,A0A329S5Z9,A0A329S8D8,A0A329SCT9,A0A329SDL0,A0A329SHG6,A0A329SM70,A0A329STQ1,A0A329SVY2,A0A329SWV0,A0A329T2B3,A0A329T3X5
GO Function	GO:0016879	Ligase activity, forming carbon-nitrogen bonds	20	A0A329RGI4,A0A329RMG4,A0A329RP49,A0A329RQ99,A0A329RSB7,A0A329RVB3,A0A329RVI0,A0A329RW93,A0A329RYG1,A0A329S1M0,A0A329S6Q7,A0A329SAT9,A0A329SBV0,A0A329SH34,A0A329SMH8,A0A329SV66,A0A329SWG6,A0A329SYX6,A0A329SZR3,A0A329T230
GO Function	GO:0016903	Oxidoreductase activity, acting on the aldehyde or oxo group of donors	20	A0A329RJE6,A0A329RR06,A0A329RX29,A0A329S1N0,A0A329S347,A0A329S484,A0A329S8F3,A0A329SDM2,A0A329SH28,A0A329SI50,A0A329SJG8,A0A329SJQ9,A0A329SME7,A0A329SN09,A0A329SNX4,A0A329SQC4,A0A329SS28,A0A329SWQ9,A0A329SYH5,A0A329T533
GO Function	GO:0003899	DNA-directed 5-3 RNA polymerase activity	19	A0A329RGJ4,A0A329RP90,A0A329RRS2,A0A329RTN2,A0A329RU71,A0A329RV64,A0A329RX13,A0A329RX77,A0A329RXH7,A0A329RXJ3,A0A329S4X6,A0A329S8I7,A0A329S8X1,A0A329SCX8,A0A329SEG3,A0A329SUJ5,A0A329SZR1,A0A329T155,A0A329T5G1
GO Function	GO:0019829	ATPase-coupled cation transmembrane transporter activity	19	A0A329R9W5,A0A329RHE7,A0A329RQI0,A0A329RU12,A0A329RUD1,A0A329RW35,A0A329S6G8,A0A329S9Z8,A0A329SDK6,A0A329SEB5,A0A329SEC8,A0A329SFE1,A0A329SJW5,A0A329SP87,A0A329SUD0,A0A329SZ19,A0A329SZA2,A0A329T217,A0A329T3X4
GO Function	GO:0019887	Protein kinase regulator activity	19	A0A329RES7,A0A329RR74,A0A329RSN9,A0A329S003,A0A329S335,A0A329S4L5,A0A329S6M5,A0A329SCQ4,A0A329SD51,A0A329SFK5,A0A329SHW0,A0A329SI23,A0A329SJY4,A0A329SMD0,A0A329SQB2,A0A329SQG3,A0A329T1J8,A0A329T2V0,A0A329T3P0
GO Function	GO:0015036	Disulfide oxidoreductase activity	19	A0A329RAI1,A0A329RS07,A0A329RTT1,A0A329RYT2,A0A329S3U7,A0A329S7Q2,A0A329S809,A0A329S920,A0A329SDS8,A0A329SE43,A0A329SHX2,A0A329SMD4,A0A329SN57,A0A329SPB9,A0A329SRC0,A0A329SXL9,A0A329SZQ6,A0A329T1V3,A0A329T3J9
GO Function	GO:0009678	Pyrophosphate hydrolysis-driven proton transmembrane transporter activity	17	A0A329RHE7,A0A329RQI0,A0A329RUD1,A0A329RW35,A0A329S6G8,A0A329S9Z8,A0A329SDK6,A0A329SEB5,A0A329SEC8,A0A329SFE1,A0A329SJW5,A0A329SP87,A0A329SUD0,A0A329SUL4,A0A329SUU5,A0A329SZ19,A0A329T217
GO Function	GO:0016769	Transferase activity, transferring nitrogenous groups	17	A0A329RL19,A0A329RNX4,A0A329RTN1,A0A329RZP9,A0A329S0R3,A0A329S4Y0,A0A329SAI6,A0A329SE62,A0A329SFF8,A0A329SH88,A0A329SKJ5,A0A329STA0,A0A329SXE5,A0A329SXJ3,A0A329SZX9,A0A329T1P0,A0A329T2A8
GO Function	GO:0005048	Signal sequence binding	17	A0A329RF65,A0A329RGA3,A0A329RNX0,A0A329RUR1,A0A329RZE9,A0A329S487,A0A329SA84,A0A329SIR4,A0A329SJ96,A0A329SJH7,A0A329SKW9,A0A329SLT4,A0A329SQX6,A0A329STA1,A0A329SZ00,A0A329T2J9,A0A329T3E4
GO Function	GO:0042802	Identical protein binding	17	A0A329R7M1,A0A329RGA3,A0A329RL19,A0A329RNI7,A0A329RPQ6,A0A329RXP1,A0A329S0I9,A0A329S6I0,A0A329S751,A0A329S7G6,A0A329S7V1,A0A329SIT5,A0A329SL96,A0A329SLH0,A0A329SRK0,A0A329SWV5,A0A329SYX6
GO Function	GO:0061650	Ubiquitin-like protein conjugating enzyme activity	16	A0A329RHH6,A0A329S555,A0A329S565,A0A329S6Y6,A0A329S705,A0A329SBC5,A0A329SBZ4,A0A329SGC5,A0A329SHD4,A0A329SKF1,A0A329SLQ0,A0A329SQ44,A0A329SUQ4,A0A329SYU8,A0A329T1E8,A0A329T4G9
GO Function	GO:0008483	Transaminase activity	16	A0A329RL19,A0A329RNX4,A0A329RTN1,A0A329RZP9,A0A329S0R3,A0A329S4Y0,A0A329SAI6,A0A329SE62,A0A329SFF8,A0A329SH88,A0A329STA0,A0A329SXE5,A0A329SXJ3,A0A329SZX9,A0A329T1P0,A0A329T2A8
GO Function	GO:0016860	Intramolecular oxidoreductase activity	16	A0A329RCY7,A0A329RHL0,A0A329RWB8,A0A329S2Z8,A0A329S9R2,A0A329SA44,A0A329SAZ2,A0A329SIY8,A0A329SKS7,A0A329SMD4,A0A329SPH3,A0A329SR13,A0A329STB8,A0A329STS3,A0A329SUK1,A0A329T5Q1
GO Function	GO:0008134	Transcription factor binding	16	A0A329RH06,A0A329RLF2,A0A329RS83,A0A329RU63,A0A329RXC8,A0A329S2F5,A0A329S567,A0A329S9F2,A0A329SBD1,A0A329SR80,A0A329SSG7,A0A329SW42,A0A329SYR9,A0A329T391,A0A329T4K3,A0A329T510
GO Function	GO:0070003	Threonine-type peptidase activity	15	A0A329RQJ0,A0A329RTB3,A0A329RZD6,A0A329RZX8,A0A329S1L8,A0A329SA22,A0A329SAN0,A0A329SAY6,A0A329SCM3,A0A329SCR5,A0A329SD42,A0A329SNX2,A0A329SUK3,A0A329SY38,A0A329T0E8
GO Function	GO:0000146	Microfilament motor activity	15	A0A329RJN7,A0A329RLD8,A0A329RUA7,A0A329RV65,A0A329S2A5,A0A329S4F7,A0A329S5S7,A0A329S5X0,A0A329S9J5,A0A329SD15,A0A329SGS9,A0A329STP9,A0A329SYR5,A0A329SZI6,A0A329T5Z9
GO Function	GO:0030898	Actin-dependent ATPase activity	15	A0A329RJN7,A0A329RLD8,A0A329RUA7,A0A329RV65,A0A329S2A5,A0A329S4F7,A0A329S5S7,A0A329S5X0,A0A329S9J5,A0A329SD15,A0A329SGS9,A0A329STP9,A0A329SYR5,A0A329SZI6,A0A329T5Z9
GO Function	GO:0061631	Ubiquitin conjugating enzyme activity	15	A0A329RHH6,A0A329S555,A0A329S565,A0A329S6Y6,A0A329S705,A0A329SBZ4,A0A329SGC5,A0A329SHD4,A0A329SKF1,A0A329SLQ0,A0A329SQ44,A0A329SUQ4,A0A329SYU8,A0A329T1E8,A0A329T4G9
GO Function	GO:0043022	Ribosome binding	15	A0A329RI13,A0A329RK62,A0A329RMC8,A0A329S1V6,A0A329S593,A0A329SJD5,A0A329SQ61,A0A329SUP1,A0A329SX48,A0A329T162,A0A329T1B6,A0A329T1H6,A0A329T2J0,A0A329T2J9,EIF6
GO Function	GO:0008536	Ran GTPase binding	15	A0A329RGD8,A0A329RN93,A0A329SD87,A0A329SEU8,A0A329SG35,A0A329SJ57,A0A329SK96,A0A329SKW9,A0A329SPC4,A0A329SQX6,A0A329SRS5,A0A329STY2,A0A329SYU2,A0A329T0U1,A0A329T1I9
GO Function	GO:0004298	Threonine-type endopeptidase activity	14	A0A329RQJ0,A0A329RTB3,A0A329RZD6,A0A329RZX8,A0A329S1L8,A0A329SA22,A0A329SAN0,A0A329SAY6,A0A329SCR5,A0A329SD42,A0A329SNX2,A0A329SUK3,A0A329SY38,A0A329T0E8
GO Function	GO:0030515	snoRNA binding	14	A0A329RET4,A0A329RG90,A0A329RHT3,A0A329RQE2,A0A329RV04,A0A329RVR8,A0A329S0U2,A0A329S1X1,A0A329S706,A0A329S8E1,A0A329SMB6,A0A329SSN4,A0A329SV06,A0A329T336
GO Function	GO:0140142	Nucleocytoplasmic carrier activity	14	A0A329RGD8,A0A329RLK6,A0A329RUR1,A0A329RZE9,A0A329SA84,A0A329SD87,A0A329SEU8,A0A329SIR4,A0A329SJ57,A0A329SJ96,A0A329SKW9,A0A329SLT4,A0A329SQX6,A0A329T3E4
GO Function	GO:0004312	Fatty acid synthase activity	14	A0A329R9A9,A0A329RA91,A0A329RAB4,A0A329RAY9,A0A329RCL3,A0A329RMD9,A0A329RSU9,A0A329RY55,A0A329S0X9,A0A329S6N0,A0A329SMY3,A0A329SQ83,A0A329SU20,A0A329SX59
GO Function	GO:0016408	C-acyltransferase activity	14	A0A329R9A9,A0A329RA91,A0A329RAB4,A0A329RAY9,A0A329RCL3,A0A329RMD9,A0A329RSU9,A0A329RY55,A0A329SGR3,A0A329SQ83,A0A329SS73,A0A329SVL3,A0A329SYQ2,A0A329T493
GO Function	GO:0051537	2 iron, 2 sulfur cluster binding	13	A0A329RZ34,A0A329S179,A0A329S2X7,A0A329S3E2,A0A329SB42,A0A329SFR2,A0A329SKM7,A0A329SPX4,A0A329SS63,A0A329SU11,A0A329SY42,A0A329T3A0,A0A329T4R7
GO Function	GO:0003954	NADH dehydrogenase activity	13	A0A329RJL1,A0A329RMZ6,A0A329RVR2,A0A329S055,A0A329S2M2,A0A329S2X7,A0A329SD19,A0A329SFC9,A0A329ST54,A0A329SVB4,A0A329SYJ5,A0A329T201,A0A329T3H2
GO Function	GO:0017056	Structural constituent of nuclear pore	13	A0A329RGA3,A0A329RK95,A0A329RRR3,A0A329S270,A0A329S557,A0A329S5G6,A0A329S5W5,A0A329SIQ5,A0A329SJR3,A0A329SMJ0,A0A329SQY6,A0A329SUH9,A0A329SY91
GO Function	GO:0016831	Carboxy-lyase activity	13	A0A329RAV3,A0A329RGT1,A0A329RL39,A0A329RPG2,A0A329S5Z9,A0A329S8D8,A0A329SCT9,A0A329SDL0,A0A329SHG6,A0A329SM70,A0A329STQ1,A0A329SVY2,A0A329SWV0
GO Function	GO:0046527	Glucosyltransferase activity	12	A0A329RZV8,A0A329S024,A0A329S3Z9,A0A329SGN4,A0A329SME5,A0A329SQZ8,A0A329SRT9,A0A329SXB1,A0A329SYE6,A0A329T037,A0A329T3P5,A0A329T566
GO Function	GO:0030276	Clathrin binding	12	A0A329RLZ0,A0A329S8G7,A0A329SBX2,A0A329SPS0,A0A329ST27,A0A329STI5,A0A329SV31,A0A329SVD8,A0A329SY69,A0A329SZ06,A0A329T081,A0A329T411
GO Function	GO:1904680	Peptide transmembrane transporter activity	12	A0A329RQI6,A0A329S1R0,A0A329S5B1,A0A329SAZ1,A0A329SJC8,A0A329SJI3,A0A329SWV1,A0A329SZ01,A0A329SZI4,A0A329T017,A0A329T0D7,A0A329T2J9
GO Function	GO:0043175	RNA polymerase core enzyme binding	12	A0A329RLN2,A0A329RM96,A0A329RUQ8,A0A329RY03,A0A329SBD1,A0A329SFE4,A0A329SG40,A0A329SRP9,A0A329SZI0,A0A329T2Y9,A0A329T3G4,A0A329T4D0
GO Function	GO:0035251	UDP-glucosyltransferase activity	11	A0A329RZV8,A0A329S024,A0A329S3Z9,A0A329SGN4,A0A329SME5,A0A329SQZ8,A0A329SRT9,A0A329SXB1,A0A329SYE6,A0A329T037,A0A329T3P5
GO Function	GO:0019888	Protein phosphatase regulator activity	11	A0A329RYC0,A0A329S3V9,A0A329S424,A0A329S4N3,A0A329S646,A0A329S8N1,A0A329SEA6,A0A329SHE6,A0A329SSV3,A0A329SXT0,A0A329SXX8
GO Function	GO:0016840	Carbon-nitrogen lyase activity	11	A0A329RUS9,A0A329RWE4,A0A329RYH6,A0A329RYX4,A0A329S5U4,A0A329SLR9,A0A329SQA0,A0A329SRA9,A0A329SVG2,A0A329SVV9,A0A329SYW0
GO Function	GO:0016854	Racemase and epimerase activity	11	A0A329R899,A0A329RL04,A0A329RT10,A0A329RTH6,A0A329RWQ3,A0A329RZN0,A0A329S1Z7,A0A329SC75,A0A329SQ86,A0A329SS41,A0A329SZ17
GO Function	GO:0019901	Protein kinase binding	11	A0A329RHJ4,A0A329RMC8,A0A329RV52,A0A329RZP4,A0A329S4L5,A0A329S7G6,A0A329S7V1,A0A329S7X2,A0A329SCQ4,A0A329SJY4,A0A329SR22
GO Function	GO:0008139	Nuclear localization sequence binding	10	A0A329RGA3,A0A329RUR1,A0A329RZE9,A0A329SA84,A0A329SIR4,A0A329SJ96,A0A329SKW9,A0A329SLT4,A0A329SQX6,A0A329T3E4
GO Function	GO:0030145	Manganese ion binding	10	A0A329RGG2,A0A329RVQ2,A0A329SN04,A0A329SSC4,A0A329SUX7,A0A329SXX0,A0A329SZ08,A0A329SZJ1,A0A329T092,A0A329T4M3
GO Function	GO:0046961	Proton-transporting ATPase activity, rotational mechanism	9	A0A329RHE7,A0A329RQI0,A0A329S6G8,A0A329SEB5,A0A329SFE1,A0A329SJW5,A0A329SUD0,A0A329SZ19,A0A329T217
GO Function	GO:0002161	aminoacyl-tRNA editing activity	9	A0A329RKW2,A0A329RKZ2,A0A329RTR6,A0A329S2C1,A0A329S6P8,A0A329S7T4,A0A329SX83,A0A329T2B6,A0A329T3Z8
GO Function	GO:0008137	NADH dehydrogenase (ubiquinone) activity	9	A0A329RJL1,A0A329RVR2,A0A329S2M2,A0A329S2X7,A0A329SD19,A0A329ST54,A0A329SVB4,A0A329SYJ5,A0A329T201
GO Function	GO:0004321	fatty-acyl-CoA synthase activity	9	A0A329R9A9,A0A329RA91,A0A329RAB4,A0A329RAY9,A0A329RCL3,A0A329RMD9,A0A329RSU9,A0A329RY55,A0A329SQ83
GO Function	GO:0004402	Histone acetyltransferase activity	9	A0A329RPZ5,A0A329RZ32,A0A329S5S2,A0A329SNS3,A0A329SQX9,A0A329SR76,A0A329SZB6,A0A329T391,A0A329T510
GO Function	GO:0016634	Oxidoreductase activity, acting on the CH-CH group of donors, oxygen as acceptor	9	A0A329RQ22,A0A329RRH8,A0A329RUI6,A0A329RX61,A0A329S6I0,A0A329S6Z8,A0A329S751,A0A329SXX7,A0A329SZP9
GO Function	GO:0016857	Racemase and epimerase activity, acting on carbohydrates and derivatives	9	A0A329R899,A0A329RL04,A0A329RT10,A0A329RTH6,A0A329RWQ3,A0A329SC75,A0A329SQ86,A0A329SS41,A0A329SZ17
GO Function	GO:0031369	Translation initiation factor binding	8	A0A329RTL5,A0A329RTN2,A0A329RV52,A0A329RX12,A0A329SFZ7,A0A329SKY0,A0A329STY9,A0A329T4X5
GO Function	GO:0004602	Glutathione peroxidase activity	8	A0A329RHT1,A0A329RKI6,A0A329RZJ0,A0A329S0S0,A0A329S8U9,A0A329SE23,A0A329SE52,A0A329SFU0
GO Function	GO:0008553	Proton-exporting ATPase activity, phosphorylative mechanism	8	A0A329RHE7,A0A329RQI0,A0A329RUD1,A0A329RW35,A0A329S9Z8,A0A329SDK6,A0A329SEC8,A0A329SP87
GO Function	GO:0016775	Phosphotransferase activity, nitrogenous group as acceptor	8	A0A329R5V8,A0A329R7F5,A0A329RA61,A0A329RHH9,A0A329RK50,A0A329SZR7,A0A329T0N6,A0A329T127
GO Function	GO:0060590	ATPase regulator activity	8	A0A329RQV4,A0A329S0I9,A0A329S1Y8,A0A329S9J6,A0A329SDA4,A0A329SLQ4,A0A329ST35,A0A329SYM4
GO Function	GO:0016885	Ligase activity, forming carbon-carbon bonds	7	A0A329RJE4,A0A329S0V3,A0A329S5C9,A0A329SDW4,A0A329SQK0,A0A329SSV6,A0A329SYM6
GO Function	GO:0106017	phosphatidylinositol-3,4-bisphosphate phosphatase activity	7	A0A329S4F6,A0A329SHT4,A0A329SKX8,A0A329SP65,A0A329SUJ6,A0A329SYK5,A0A329T356
GO Component	GO:0110165	Cellular anatomical entity	3308	A0A329R5K6,A0A329R5V8,A0A329R6C9,A0A329R7E7,A0A329R7F5,A0A329R7G7,A0A329R7M1,A0A329R7Q0,A0A329R7Z2,A0A329R845,A0A329R899,A0A329R8B8,A0A329R8K2,A0A329R8N7,A0A329R8T7,A0A329R959,A0A329R9A4,A0A329R9A9,A0A329R9E2,A0A329R9F3,A0A329R9M1,A0A329R9Q7,A0A329R9W5,A0A329RA61,A0A329RA91,A0A329RAB4,A0A329RAC1,A0A329RAI1,A0A329RAJ3,A0A329RAN8,A0A329RAP6,A0A329RAV3,A0A329RAV5,A0A329RAY9,A0A329RB34,A0A329RB50,A0A…
GO Component	GO:0005622	Intracellular	2714	A0A329R6C9,A0A329R7E7,A0A329R7G7,A0A329R7M1,A0A329R7Q0,A0A329R7Z2,A0A329R899,A0A329R8B8,A0A329R8K2,A0A329R8N7,A0A329R8T7,A0A329R9A9,A0A329R9E2,A0A329R9W5,A0A329RA91,A0A329RAB4,A0A329RAC1,A0A329RAI1,A0A329RAV3,A0A329RAV5,A0A329RAY9,A0A329RB34,A0A329RB50,A0A329RB94,A0A329RBC9,A0A329RBF2,A0A329RBI8,A0A329RBQ0,A0A329RBW3,A0A329RC00,A0A329RC42,A0A329RC61,A0A329RCA8,A0A329RCE0,A0A329RCL3,A0A329RCN6,A0A…
GO Component	GO:0043226	Organelle	2116	A0A329R7G7,A0A329R7M1,A0A329R7Q0,A0A329R7Z2,A0A329R8B8,A0A329R8K2,A0A329R8N7,A0A329R8T7,A0A329R9E2,A0A329R9W5,A0A329RAC1,A0A329RAV3,A0A329RAV5,A0A329RB34,A0A329RB50,A0A329RB94,A0A329RBC9,A0A329RBF2,A0A329RBI8,A0A329RBW3,A0A329RC00,A0A329RCA8,A0A329RCE0,A0A329RCV2,A0A329RCW4,A0A329RCY7,A0A329RD62,A0A329RDD1,A0A329RDD3,A0A329RDJ0,A0A329RDJ7,A0A329RDM2,A0A329RDM6,A0A329RDP2,A0A329RDS3,A0A329RDV7,A0A…
GO Component	GO:0005737	Cytoplasm	2095	A0A329R6C9,A0A329R7E7,A0A329R7G7,A0A329R7M1,A0A329R7Q0,A0A329R7Z2,A0A329R899,A0A329R8B8,A0A329R8K2,A0A329R8N7,A0A329R8T7,A0A329R9A9,A0A329R9E2,A0A329RA91,A0A329RAB4,A0A329RAC1,A0A329RAI1,A0A329RAV3,A0A329RAV5,A0A329RAY9,A0A329RB34,A0A329RB94,A0A329RBF2,A0A329RBI8,A0A329RBQ0,A0A329RBW3,A0A329RC00,A0A329RC42,A0A329RC61,A0A329RCA8,A0A329RCL3,A0A329RCN6,A0A329RCV2,A0A329RCW4,A0A329RCY1,A0A329RCY7,A0A…
GO Component	GO:0043229	Intracellular organelle	2017	A0A329R7G7,A0A329R7M1,A0A329R7Q0,A0A329R7Z2,A0A329R8K2,A0A329R8N7,A0A329R8T7,A0A329R9E2,A0A329R9W5,A0A329RAC1,A0A329RAV3,A0A329RAV5,A0A329RB34,A0A329RB50,A0A329RB94,A0A329RBC9,A0A329RBF2,A0A329RBI8,A0A329RBW3,A0A329RC00,A0A329RCA8,A0A329RCE0,A0A329RCV2,A0A329RCW4,A0A329RCY7,A0A329RDD1,A0A329RDD3,A0A329RDJ0,A0A329RDJ7,A0A329RDM2,A0A329RDM6,A0A329RDP2,A0A329RDS3,A0A329RDV7,A0A329RDX2,A0A329RDY6,A0A…
GO Component	GO:0043227	Membrane-bounded organelle	1883	A0A329R7G7,A0A329R7M1,A0A329R7Q0,A0A329R7Z2,A0A329R8B8,A0A329R8K2,A0A329R8N7,A0A329R8T7,A0A329R9E2,A0A329R9W5,A0A329RAC1,A0A329RAV3,A0A329RAV5,A0A329RB34,A0A329RB50,A0A329RB94,A0A329RBC9,A0A329RBF2,A0A329RBI8,A0A329RBW3,A0A329RC00,A0A329RCA8,A0A329RCE0,A0A329RCV2,A0A329RCW4,A0A329RCY7,A0A329RD62,A0A329RDD1,A0A329RDD3,A0A329RDJ0,A0A329RDJ7,A0A329RDM2,A0A329RDM6,A0A329RDP2,A0A329RDS3,A0A329RDV7,A0A…
GO Component	GO:0043231	Intracellular membrane-bounded organelle	1684	A0A329R7Q0,A0A329R8K2,A0A329R8N7,A0A329R8T7,A0A329R9E2,A0A329R9W5,A0A329RAC1,A0A329RAV3,A0A329RAV5,A0A329RB50,A0A329RB94,A0A329RBC9,A0A329RBF2,A0A329RBI8,A0A329RBW3,A0A329RC00,A0A329RCA8,A0A329RCE0,A0A329RCV2,A0A329RCW4,A0A329RCY7,A0A329RDD1,A0A329RDJ7,A0A329RDM2,A0A329RDM6,A0A329RDP2,A0A329RDV7,A0A329RDX2,A0A329RDY6,A0A329RDZ0,A0A329RE11,A0A329RE28,A0A329RE53,A0A329RE65,A0A329RE98,A0A329REA0,A0A…
GO Component	GO:0005634	Nucleus	845	A0A329R8K2,A0A329R8N7,A0A329R8T7,A0A329RB50,A0A329RBC9,A0A329RCA8,A0A329RCE0,A0A329RCW4,A0A329RDD1,A0A329RDM2,A0A329RDP2,A0A329RDV7,A0A329RDY6,A0A329RDZ0,A0A329REF2,A0A329REI7,A0A329RET4,A0A329REW4,A0A329RF95,A0A329RFE3,A0A329RFJ0,A0A329RFQ2,A0A329RFU8,A0A329RFW4,A0A329RG54,A0A329RG90,A0A329RGA3,A0A329RGB8,A0A329RGD8,A0A329RGG2,A0A329RGI2,A0A329RGI3,A0A329RGJ4,A0A329RGX2,A0A329RGY1,A0A329RH06,A0A…
GO Component	GO:0016020	Membrane	840	A0A329R5V8,A0A329R7F5,A0A329R7M1,A0A329R845,A0A329R9M1,A0A329R9Q7,A0A329R9W5,A0A329RA61,A0A329RAC1,A0A329RAJ3,A0A329RAN8,A0A329RAP6,A0A329RAV3,A0A329RAV5,A0A329RBI8,A0A329RBT7,A0A329RBW3,A0A329RCE2,A0A329RCM1,A0A329RCY7,A0A329RD70,A0A329RDJ7,A0A329RDS3,A0A329RDX2,A0A329RDY6,A0A329RDZ0,A0A329RE11,A0A329RE28,A0A329RE53,A0A329RE65,A0A329REF1,A0A329REL1,A0A329REM1,A0A329RET3,A0A329RF00,A0A329RFK1,A0A…
GO Component	GO:0032991	Protein-containing complex	832	A0A329R7G7,A0A329R7M1,A0A329R7Z2,A0A329R8N7,A0A329R8T7,A0A329R9A9,A0A329R9E2,A0A329RA91,A0A329RAB4,A0A329RAC1,A0A329RAY9,A0A329RB34,A0A329RB50,A0A329RBC9,A0A329RBW3,A0A329RC00,A0A329RCE0,A0A329RCL3,A0A329RCN6,A0A329RDD1,A0A329RDD3,A0A329RDM2,A0A329RDS3,A0A329RDV7,A0A329RDX2,A0A329RDZ0,A0A329RE28,A0A329RE74,A0A329REA5,A0A329REM1,A0A329RET4,A0A329RF65,A0A329RFE3,A0A329RFI5,A0A329RFQ2,A0A329RFW4,A0A…
GO Component	GO:0031224	Intrinsic component of membrane	518	A0A329R5V8,A0A329R7F5,A0A329R845,A0A329R9M1,A0A329R9Q7,A0A329R9W5,A0A329RA61,A0A329RAC1,A0A329RAJ3,A0A329RAN8,A0A329RAP6,A0A329RAV3,A0A329RAV5,A0A329RBI8,A0A329RBT7,A0A329RCE2,A0A329RCM1,A0A329RD70,A0A329RDS3,A0A329RE11,A0A329RE28,A0A329RE53,A0A329REF1,A0A329REL1,A0A329REM1,A0A329RET3,A0A329RF00,A0A329RFK1,A0A329RFN4,A0A329RFQ6,A0A329RFS5,A0A329RG05,A0A329RG09,A0A329RG59,A0A329RGB6,A0A329RGG1,A0A…
GO Component	GO:0016021	Integral component of membrane	515	A0A329R5V8,A0A329R7F5,A0A329R845,A0A329R9M1,A0A329R9Q7,A0A329R9W5,A0A329RA61,A0A329RAC1,A0A329RAJ3,A0A329RAN8,A0A329RAP6,A0A329RAV3,A0A329RAV5,A0A329RBI8,A0A329RBT7,A0A329RCE2,A0A329RCM1,A0A329RD70,A0A329RDS3,A0A329RE11,A0A329RE28,A0A329RE53,A0A329REF1,A0A329REL1,A0A329REM1,A0A329RET3,A0A329RF00,A0A329RFK1,A0A329RFN4,A0A329RFQ6,A0A329RFS5,A0A329RG05,A0A329RG09,A0A329RG59,A0A329RGB6,A0A329RGG1,A0A…
GO Component	GO:0043232	Intracellular non-membrane-bounded organelle	415	A0A329R9E2,A0A329RBC9,A0A329RDD1,A0A329RDM2,A0A329RE74,A0A329REV0,A0A329RFI5,A0A329RG90,A0A329RGU1,A0A329RHH5,A0A329RHI1,A0A329RHT3,A0A329RHZ7,A0A329RI77,A0A329RI99,A0A329RIT3,A0A329RIZ6,A0A329RJ58,A0A329RJ71,A0A329RJ88,A0A329RJB7,A0A329RJM5,A0A329RJN7,A0A329RK17,A0A329RK67,A0A329RK81,A0A329RKQ3,A0A329RL62,A0A329RL92,A0A329RLC4,A0A329RLD8,A0A329RLF3,A0A329RLK0,A0A329RLN2,A0A329RLV5,A0A329RLV6,A0A…
GO Component	GO:0012505	Endomembrane system	387	A0A329R7G7,A0A329R7M1,A0A329R7Z2,A0A329RAC1,A0A329RAV5,A0A329RB34,A0A329RCY7,A0A329RDD3,A0A329RDS3,A0A329RDZ0,A0A329RE53,A0A329RE98,A0A329RFK1,A0A329RFS5,A0A329RG24,A0A329RGA3,A0A329RGD8,A0A329RGP3,A0A329RGW7,A0A329RH47,A0A329RH87,A0A329RHA3,A0A329RHL0,A0A329RIQ8,A0A329RJJ9,A0A329RK95,A0A329RKV9,A0A329RLK6,A0A329RLM5,A0A329RLS3,A0A329RLZ0,A0A329RM05,A0A329RN73,A0A329RN93,A0A329RNG2,A0A329RNI7,A0A…
GO Component	GO:0031090	Organelle membrane	378	A0A329R7M1,A0A329RAC1,A0A329RAV3,A0A329RAV5,A0A329RBI8,A0A329RCY7,A0A329RDJ7,A0A329RDS3,A0A329RDX2,A0A329RDZ0,A0A329RE11,A0A329RE28,A0A329RE53,A0A329RF00,A0A329RFK1,A0A329RFS5,A0A329RG09,A0A329RGA3,A0A329RGP3,A0A329RGW7,A0A329RH47,A0A329RH87,A0A329RHA3,A0A329RHE7,A0A329RHL0,A0A329RIQ8,A0A329RIS0,A0A329RJI8,A0A329RJJ9,A0A329RJL1,A0A329RKW3,A0A329RL01,A0A329RLC9,A0A329RLM5,A0A329RLZ0,A0A329RM05,A0A…
GO Component	GO:0070013	Intracellular organelle lumen	332	A0A329R9E2,A0A329RBC9,A0A329RC00,A0A329RCE0,A0A329RDD1,A0A329RE98,A0A329RG90,A0A329RG91,A0A329RGG2,A0A329RH06,A0A329RH30,A0A329RHH5,A0A329RHI1,A0A329RHT3,A0A329RJ44,A0A329RJ73,A0A329RJ88,A0A329RJB7,A0A329RJM5,A0A329RK81,A0A329RK95,A0A329RL62,A0A329RL92,A0A329RLC4,A0A329RLF3,A0A329RLM8,A0A329RLN2,A0A329RLR2,A0A329RM96,A0A329RMB0,A0A329RMP2,A0A329RMQ4,A0A329RMR9,A0A329RN56,A0A329RN62,A0A329RNA6,A0A…
GO Component	GO:0005739	Mitochondrion	308	A0A329R9E2,A0A329RAV3,A0A329RBF2,A0A329RBI8,A0A329RC00,A0A329RDJ7,A0A329RDM6,A0A329RE11,A0A329RE28,A0A329REA0,A0A329REI4,A0A329RGX2,A0A329RH92,A0A329RHI1,A0A329RJ44,A0A329RJ73,A0A329RJ88,A0A329RJE4,A0A329RJL1,A0A329RK55,A0A329RKW2,A0A329RKZ2,A0A329RL83,A0A329RLC4,A0A329RLH3,A0A329RLH8,A0A329RM48,A0A329RMC6,A0A329RMN6,A0A329RMP9,A0A329RMQ4,A0A329RMU0,A0A329RMV1,A0A329RMZ6,A0A329RNG9,A0A329RP49,A0A…
GO Component	GO:0005829	Cytosol	294	A0A329R8N7,A0A329R8T7,A0A329R9A9,A0A329RA91,A0A329RAB4,A0A329RAI1,A0A329RAY9,A0A329RCL3,A0A329RCN6,A0A329RDV7,A0A329RE74,A0A329REI7,A0A329RFR7,A0A329RG56,A0A329RGP3,A0A329RGT1,A0A329RGZ2,A0A329RH74,A0A329RH87,A0A329RHA3,A0A329RHE2,A0A329RHH3,A0A329RI77,A0A329RIJ6,A0A329RIS1,A0A329RIX5,A0A329RJ58,A0A329RK62,A0A329RK67,A0A329RK92,A0A329RK99,A0A329RKF3,A0A329RKQ3,A0A329RL04,A0A329RLC9,A0A329RLF3,A0A…
GO Component	GO:1902494	Catalytic complex	290	A0A329RAC1,A0A329RB50,A0A329RC00,A0A329RCE0,A0A329RDD1,A0A329RDV7,A0A329RFQ2,A0A329RG90,A0A329RGI4,A0A329RGJ4,A0A329RH06,A0A329RH47,A0A329RHT3,A0A329RHW4,A0A329RHZ7,A0A329RIJ6,A0A329RJ71,A0A329RJL1,A0A329RK02,A0A329RL92,A0A329RLN2,A0A329RM41,A0A329RM96,A0A329RMC6,A0A329RMN1,A0A329RMR9,A0A329RMZ6,A0A329RNA6,A0A329RNG9,A0A329RP90,A0A329RPZ5,A0A329RQ11,A0A329RQ45,A0A329RQ71,A0A329RQ78,A0A329RQJ0,A0A…
GO Component	GO:0031981	Nuclear lumen	249	A0A329RBC9,A0A329RCE0,A0A329RDD1,A0A329RG90,A0A329RGG2,A0A329RH06,A0A329RH30,A0A329RHH5,A0A329RHT3,A0A329RJB7,A0A329RJM5,A0A329RK81,A0A329RK95,A0A329RL62,A0A329RL92,A0A329RLF3,A0A329RLN2,A0A329RLR2,A0A329RM96,A0A329RMB0,A0A329RMP2,A0A329RMR9,A0A329RN56,A0A329RN62,A0A329RNA6,A0A329RNG0,A0A329RNI9,A0A329RP24,A0A329RPN3,A0A329RPZ5,A0A329RQ45,A0A329RQE2,A0A329RQG1,A0A329RQU1,A0A329RR83,A0A329RRS2,A0A…
GO Component	GO:1990904	Ribonucleoprotein complex	224	A0A329R9E2,A0A329RB50,A0A329RE74,A0A329RET4,A0A329RF65,A0A329RFE3,A0A329RFI5,A0A329RFQ2,A0A329RFW4,A0A329RG90,A0A329RGJ3,A0A329RGU1,A0A329RH55,A0A329RHE2,A0A329RHI1,A0A329RHT3,A0A329RHZ7,A0A329RI13,A0A329RI77,A0A329RJ58,A0A329RJ88,A0A329RJP0,A0A329RK67,A0A329RKQ3,A0A329RLB0,A0A329RLC4,A0A329RLF0,A0A329RM41,A0A329RMB0,A0A329RMC8,A0A329RPN3,A0A329RPR4,A0A329RPW4,A0A329RQ26,A0A329RQ78,A0A329RQE2,A0A…
GO Component	GO:0031967	Organelle envelope	158	A0A329RAV3,A0A329RBI8,A0A329RDJ7,A0A329RDZ0,A0A329RE11,A0A329RE28,A0A329RGA3,A0A329RGD8,A0A329RJ44,A0A329RJL1,A0A329RK95,A0A329RLK6,A0A329RMN6,A0A329RMV1,A0A329RMZ6,A0A329RN73,A0A329RN93,A0A329RPM1,A0A329RPQ6,A0A329RQ22,A0A329RQI6,A0A329RQJ5,A0A329RQK6,A0A329RQP3,A0A329RR31,A0A329RRN2,A0A329RRR3,A0A329RSI2,A0A329RSJ6,A0A329RSZ2,A0A329RT60,A0A329RTP5,A0A329RVR2,A0A329RWL4,A0A329RX37,A0A329RXS5,A0A…
GO Component	GO:0098588	Bounding membrane of organelle	158	A0A329R7M1,A0A329RAV5,A0A329RCY7,A0A329RDS3,A0A329RDX2,A0A329RDZ0,A0A329RFK1,A0A329RG09,A0A329RGP3,A0A329RGW7,A0A329RH87,A0A329RHA3,A0A329RHE7,A0A329RHL0,A0A329RIQ8,A0A329RJI8,A0A329RLC9,A0A329RLZ0,A0A329RM05,A0A329RMN6,A0A329RMW3,A0A329RNI7,A0A329RNS4,A0A329RNX0,A0A329RPD0,A0A329RPH5,A0A329RQI0,A0A329RQR8,A0A329RQW1,A0A329RTI0,A0A329RTP5,A0A329RTQ7,A0A329RUD1,A0A329RVE1,A0A329RVU3,A0A329RW03,A0A…
GO Component	GO:0005576	Extracellular region	154	A0A329R5K6,A0A329R7Q0,A0A329R959,A0A329R9A4,A0A329R9F3,A0A329RBF3,A0A329RCU1,A0A329RCV2,A0A329REG5,A0A329REY0,A0A329RFE8,A0A329RFQ9,A0A329RFS8,A0A329RG29,A0A329RGE2,A0A329RH72,A0A329RHL0,A0A329RHU4,A0A329RHW3,A0A329RI50,A0A329RIB4,A0A329RIM5,A0A329RIQ6,A0A329RIW2,A0A329RJ50,A0A329RJ83,A0A329RJA1,A0A329RJE9,A0A329RJH4,A0A329RJH9,A0A329RJL9,A0A329RK62,A0A329RKL7,A0A329RL59,A0A329RL84,A0A329RL90,A0A…
GO Component	GO:0098796	Membrane protein complex	148	A0A329R7M1,A0A329RAC1,A0A329RBW3,A0A329RDS3,A0A329RDX2,A0A329RDZ0,A0A329RE28,A0A329REM1,A0A329RGP3,A0A329RH47,A0A329RHE7,A0A329RJL1,A0A329RLZ0,A0A329RM05,A0A329RMN6,A0A329RMV1,A0A329RMZ6,A0A329RNI7,A0A329RNR6,A0A329RPQ6,A0A329RPX2,A0A329RQ18,A0A329RQI0,A0A329RQI6,A0A329RQP3,A0A329RRE2,A0A329RSI2,A0A329RUD1,A0A329RVF2,A0A329RVN2,A0A329RVR2,A0A329RX37,A0A329RXS5,A0A329RY41,A0A329RZA0,A0A329RZG8,A0A…
GO Component	GO:1990234	Transferase complex	139	A0A329RC00,A0A329RCE0,A0A329RDD1,A0A329RGJ4,A0A329RH06,A0A329RHW4,A0A329RK02,A0A329RLN2,A0A329RM96,A0A329RNA6,A0A329RNG9,A0A329RP90,A0A329RPZ5,A0A329RQ11,A0A329RQ45,A0A329RQ71,A0A329RQU4,A0A329RR74,A0A329RRE2,A0A329RRS2,A0A329RS02,A0A329RS13,A0A329RTN2,A0A329RV64,A0A329RWN7,A0A329RX13,A0A329RX77,A0A329RXH7,A0A329RXJ3,A0A329RXY8,A0A329RY03,A0A329RZV8,A0A329RZY3,A0A329S003,A0A329S024,A0A329S0Y6,A0A…
GO Component	GO:0031982	Vesicle	125	A0A329R7G7,A0A329R7M1,A0A329R7Z2,A0A329RB34,A0A329RCY7,A0A329RDD3,A0A329RDS3,A0A329RDZ0,A0A329RFS5,A0A329RGP3,A0A329RLZ0,A0A329RM05,A0A329RNI7,A0A329RNP6,A0A329RNS4,A0A329RQ18,A0A329RQW1,A0A329RTQ7,A0A329RU36,A0A329RUS0,A0A329RV65,A0A329RVF2,A0A329RW03,A0A329RWC2,A0A329RXS1,A0A329RY41,A0A329RY54,A0A329RZG8,A0A329RZM0,A0A329S069,A0A329S0W3,A0A329S0Y3,A0A329S255,A0A329S4L2,A0A329S4P1,A0A329S4P6,A0A…
GO Component	GO:0031410	Cytoplasmic vesicle	122	A0A329R7G7,A0A329R7M1,A0A329R7Z2,A0A329RB34,A0A329RCY7,A0A329RDD3,A0A329RDS3,A0A329RDZ0,A0A329RFS5,A0A329RGP3,A0A329RLZ0,A0A329RM05,A0A329RNI7,A0A329RNP6,A0A329RNS4,A0A329RQ18,A0A329RQW1,A0A329RTQ7,A0A329RU36,A0A329RUS0,A0A329RV65,A0A329RVF2,A0A329RW03,A0A329RWC2,A0A329RXS1,A0A329RY41,A0A329RY54,A0A329RZG8,A0A329RZM0,A0A329S069,A0A329S0W3,A0A329S0Y3,A0A329S255,A0A329S4L2,A0A329S4P1,A0A329S4P6,A0A…
GO Component	GO:0042175	Nuclear outer membrane-endoplasmic reticulum membrane network	119	A0A329RAC1,A0A329RDZ0,A0A329RE53,A0A329RGW7,A0A329RH47,A0A329RJJ9,A0A329RLM5,A0A329RPD0,A0A329RPF5,A0A329RPH9,A0A329RRE2,A0A329RVE1,A0A329RW48,A0A329RW89,A0A329RWN7,A0A329RZA2,A0A329S0G1,A0A329S0X9,A0A329S196,A0A329S1G2,A0A329S2D4,A0A329S2L0,A0A329S2M0,A0A329S304,A0A329S327,A0A329S3W2,A0A329S487,A0A329S5D4,A0A329S6F2,A0A329S6J7,A0A329S817,A0A329S823,A0A329S8Q9,A0A329S8U5,A0A329S9S1,A0A329S9Y0,A0A…
GO Component	GO:0005740	Mitochondrial envelope	118	A0A329RAV3,A0A329RBI8,A0A329RDJ7,A0A329RE11,A0A329RE28,A0A329RJL1,A0A329RMN6,A0A329RMV1,A0A329RMZ6,A0A329RPM1,A0A329RPQ6,A0A329RQI6,A0A329RQJ5,A0A329RQK6,A0A329RQP3,A0A329RR31,A0A329RRN2,A0A329RSI2,A0A329RSJ6,A0A329RSZ2,A0A329RT60,A0A329RTP5,A0A329RVR2,A0A329RWL4,A0A329RX37,A0A329RXS5,A0A329RZQ7,A0A329RZX5,A0A329S055,A0A329S097,A0A329S0I9,A0A329S1C1,A0A329S1Q9,A0A329S1V6,A0A329S2M2,A0A329S2X7,A0A…
GO Component	GO:0005789	Endoplasmic reticulum membrane	118	A0A329RAC1,A0A329RDZ0,A0A329RE53,A0A329RGW7,A0A329RH47,A0A329RJJ9,A0A329RLM5,A0A329RPD0,A0A329RPF5,A0A329RPH9,A0A329RRE2,A0A329RVE1,A0A329RW48,A0A329RW89,A0A329RWN7,A0A329RZA2,A0A329S0G1,A0A329S0X9,A0A329S196,A0A329S1G2,A0A329S2D4,A0A329S2L0,A0A329S2M0,A0A329S304,A0A329S327,A0A329S487,A0A329S5D4,A0A329S6F2,A0A329S6J7,A0A329S817,A0A329S823,A0A329S8Q9,A0A329S8U5,A0A329S9S1,A0A329S9Y0,A0A329SA72,A0A…
GO Component	GO:0005730	Nucleolus	117	A0A329RG90,A0A329RHT3,A0A329RJB7,A0A329RJM5,A0A329RK81,A0A329RL62,A0A329RMB0,A0A329RN56,A0A329RN62,A0A329RP24,A0A329RPN3,A0A329RQE2,A0A329RR83,A0A329RU63,A0A329RU97,A0A329RUA5,A0A329RUQ8,A0A329RUS2,A0A329RUZ5,A0A329RV04,A0A329RV64,A0A329RVC5,A0A329RVR8,A0A329RVW7,A0A329RX13,A0A329RX77,A0A329RXH7,A0A329RXR2,A0A329RY39,A0A329RYZ5,A0A329S0U2,A0A329S1X0,A0A329S1X1,A0A329S293,A0A329S2F5,A0A329S3S7,A0A…
GO Component	GO:0031966	Mitochondrial membrane	112	A0A329RAV3,A0A329RBI8,A0A329RDJ7,A0A329RE11,A0A329RE28,A0A329RJL1,A0A329RMN6,A0A329RMV1,A0A329RMZ6,A0A329RPM1,A0A329RPQ6,A0A329RQI6,A0A329RQK6,A0A329RQP3,A0A329RR31,A0A329RRN2,A0A329RSI2,A0A329RSJ6,A0A329RSZ2,A0A329RT60,A0A329RTP5,A0A329RVR2,A0A329RWL4,A0A329RX37,A0A329RXS5,A0A329RZQ7,A0A329RZX5,A0A329S055,A0A329S097,A0A329S0I9,A0A329S1C1,A0A329S1V6,A0A329S2M2,A0A329S2X7,A0A329S2Z3,A0A329S310,A0A…
GO Component	GO:0005654	Nucleoplasm	108	A0A329RCE0,A0A329RDD1,A0A329RGG2,A0A329RH06,A0A329RH30,A0A329RL92,A0A329RLN2,A0A329RLR2,A0A329RM96,A0A329RMP2,A0A329RN56,A0A329RNA6,A0A329RNG0,A0A329RPZ5,A0A329RQ45,A0A329RQG1,A0A329RQU1,A0A329RRS2,A0A329RS02,A0A329RSN9,A0A329RSU1,A0A329RTN2,A0A329RU63,A0A329RV64,A0A329RVC5,A0A329RWF8,A0A329RXH7,A0A329RXJ3,A0A329RY03,A0A329S0L2,A0A329S0T0,A0A329S0Y6,A0A329S139,A0A329S1K3,A0A329S3D4,A0A329S424,A0A…
GO Component	GO:0098805	Whole membrane	108	A0A329R7M1,A0A329RCY7,A0A329RDS3,A0A329RDX2,A0A329RDZ0,A0A329RG09,A0A329RGP3,A0A329RHE7,A0A329RJI8,A0A329RKW3,A0A329RLC9,A0A329RM05,A0A329RMN6,A0A329RMS4,A0A329RMW3,A0A329RNI7,A0A329RNS4,A0A329RNX0,A0A329RQI0,A0A329RQW1,A0A329RTI0,A0A329RTP5,A0A329RTQ7,A0A329RUD1,A0A329RWC2,A0A329RXS5,A0A329RY41,A0A329RZG8,A0A329S069,A0A329S097,A0A329S0W3,A0A329S0Y3,A0A329S4L2,A0A329S4P6,A0A329S4Q8,A0A329S4S9,A0A…
GO Component	GO:0005783	Endoplasmic reticulum	105	A0A329RAC1,A0A329RCY7,A0A329RE53,A0A329RE98,A0A329RFS5,A0A329RGW7,A0A329RHA3,A0A329RLM5,A0A329RNG2,A0A329RPD0,A0A329RPG6,A0A329RQM6,A0A329RRN3,A0A329RRW9,A0A329RSW2,A0A329RTI0,A0A329RV52,A0A329RV88,A0A329RVE1,A0A329RVQ4,A0A329RVX9,A0A329RW35,A0A329RWE4,A0A329S196,A0A329S1R5,A0A329S2L0,A0A329S3W2,A0A329S3Z9,A0A329S487,A0A329S555,A0A329S565,A0A329S5H9,A0A329S6J7,A0A329S823,A0A329S8Q9,A0A329S8U5,A0A…
GO Component	GO:0005840	Ribosome	100	A0A329R9E2,A0A329RE74,A0A329RFI5,A0A329RGU1,A0A329RHI1,A0A329RI77,A0A329RIT3,A0A329RJ58,A0A329RJ88,A0A329RK67,A0A329RKQ3,A0A329RLC4,A0A329RLV5,A0A329RMC8,A0A329RPK5,A0A329RPW4,A0A329RQH8,A0A329RQQ2,A0A329RRN0,A0A329RRV5,A0A329RRY5,A0A329RSD4,A0A329RSH4,A0A329RTA0,A0A329RTC3,A0A329RTL2,A0A329RTY5,A0A329RU41,A0A329RU54,A0A329RUM8,A0A329RVW1,A0A329RW07,A0A329RXA6,A0A329RXV4,A0A329RY42,A0A329RY53,A0A…
GO Component	GO:0005794	Golgi apparatus	98	A0A329RAV5,A0A329RCY7,A0A329RDZ0,A0A329RFK1,A0A329RFS5,A0A329RGW7,A0A329RH87,A0A329RHA3,A0A329RHL0,A0A329RIQ8,A0A329RLS3,A0A329RLZ0,A0A329RPD0,A0A329RPH5,A0A329RQR8,A0A329RR52,A0A329RR96,A0A329RUY5,A0A329RVE1,A0A329RVF2,A0A329RVQ4,A0A329RVU3,A0A329RVZ3,A0A329RWA2,A0A329RWC4,A0A329RWD3,A0A329RZM0,A0A329S0Y3,A0A329S1D0,A0A329S1G2,A0A329S2D4,A0A329S2K2,A0A329S487,A0A329S4P6,A0A329S5H9,A0A329S601,A0A…
GO Component	GO:0005743	Mitochondrial inner membrane	94	A0A329RAV3,A0A329RBI8,A0A329RDJ7,A0A329RE11,A0A329RE28,A0A329RJL1,A0A329RMV1,A0A329RMZ6,A0A329RPM1,A0A329RPQ6,A0A329RQI6,A0A329RQK6,A0A329RQP3,A0A329RR31,A0A329RRN2,A0A329RSI2,A0A329RSJ6,A0A329RSZ2,A0A329RT60,A0A329RVR2,A0A329RWL4,A0A329RX37,A0A329RZQ7,A0A329RZX5,A0A329S055,A0A329S0I9,A0A329S1C1,A0A329S1V6,A0A329S2M2,A0A329S2X7,A0A329S2Z3,A0A329S310,A0A329S346,A0A329S3L2,A0A329S4V6,A0A329S500,A0A…
GO Component	GO:0044391	Ribosomal subunit	71	A0A329R9E2,A0A329RE74,A0A329RFI5,A0A329RGU1,A0A329RHI1,A0A329RI77,A0A329RJ58,A0A329RJ88,A0A329RK67,A0A329RKQ3,A0A329RLC4,A0A329RMC8,A0A329RPW4,A0A329RQH8,A0A329RRN0,A0A329RRY5,A0A329RSD4,A0A329RSH4,A0A329RTA0,A0A329RTC3,A0A329RTL2,A0A329RTY5,A0A329RU41,A0A329RU54,A0A329RUM8,A0A329RXA6,A0A329RXV4,A0A329RY42,A0A329RY53,A0A329RYW8,A0A329S2B4,A0A329S2E4,A0A329S340,A0A329S357,A0A329S3N2,A0A329S4A4,A0A…
GO Component	GO:0005768	Endosome	68	A0A329R7G7,A0A329R7M1,A0A329R7Z2,A0A329RB34,A0A329RDD3,A0A329RGP3,A0A329RM05,A0A329RNI7,A0A329RNP6,A0A329RNS4,A0A329RQ18,A0A329RQW1,A0A329RTQ7,A0A329RU36,A0A329RUS0,A0A329RW03,A0A329RWC2,A0A329RXS1,A0A329RY41,A0A329RY54,A0A329RZG8,A0A329S069,A0A329S0W3,A0A329S255,A0A329S4L2,A0A329S4Q8,A0A329S7X5,A0A329S9L4,A0A329S9V3,A0A329SA47,A0A329SA87,A0A329SCC7,A0A329SCW8,A0A329SCY6,A0A329SDE9,A0A329SDH1,A0A…
GO Component	GO:0061695	Transferase complex, transferring phosphorus-containing groups	61	A0A329RCE0,A0A329RGJ4,A0A329RH06,A0A329RK02,A0A329RLN2,A0A329RM96,A0A329RP90,A0A329RR74,A0A329RRS2,A0A329RTN2,A0A329RV64,A0A329RX13,A0A329RX77,A0A329RXH7,A0A329RXJ3,A0A329RXY8,A0A329RY03,A0A329S003,A0A329S139,A0A329S255,A0A329S450,A0A329S4X6,A0A329S5I6,A0A329S884,A0A329S8I7,A0A329S8X1,A0A329SAG4,A0A329SCQ4,A0A329SCX8,A0A329SCY6,A0A329SEC1,A0A329SEG3,A0A329SG40,A0A329SH25,A0A329SHM8,A0A329SHW0,A0A…
GO Component	GO:0005681	Spliceosomal complex	59	A0A329RB50,A0A329RFQ2,A0A329RFW4,A0A329RH55,A0A329RHZ7,A0A329RJP0,A0A329RLB0,A0A329RLF0,A0A329RM41,A0A329RPR4,A0A329RQ26,A0A329RQ78,A0A329RTA9,A0A329RW12,A0A329RWQ7,A0A329RX60,A0A329RXH3,LSM5,LSM8,A0A329S1J5,A0A329S385,A0A329S4L5,A0A329S651,A0A329S6A7,A0A329S6G9,A0A329S713,A0A329S774,A0A329S9Y4,A0A329SA63,A0A329SA89,A0A329SAA8,A0A329SAW9,A0A329SBB1,A0A329SBP3,A0A329SCW9,A0A329SGV0,A0A329SH97,A0A3…
GO Component	GO:0005773	Vacuole	57	A0A329R7Q0,A0A329RCV2,A0A329RCY7,A0A329RDX2,A0A329RG09,A0A329RH92,A0A329RHE7,A0A329RHW3,A0A329RI37,A0A329RIE3,A0A329RJ41,A0A329RJ83,A0A329RJI8,A0A329RM05,A0A329RQI0,A0A329RT49,A0A329RUD1,A0A329RXM8,A0A329RZG8,A0A329S069,A0A329S1L3,A0A329S454,A0A329S544,A0A329S6B8,A0A329S7G6,A0A329S9C1,A0A329SBB4,A0A329SDP9,A0A329SFE1,A0A329SFH8,A0A329SFJ3,A0A329SGU7,A0A329SGY0,A0A329SJC4,A0A329SJP9,A0A329SJR6,A0A…
GO Component	GO:0005759	Mitochondrial matrix	51	A0A329R9E2,A0A329RC00,A0A329RHI1,A0A329RJ73,A0A329RJ88,A0A329RLC4,A0A329RMQ4,A0A329RQJ5,A0A329RR18,A0A329RS03,A0A329RVZ9,A0A329RY42,A0A329RZ63,A0A329RZQ7,A0A329S0G6,A0A329S0I9,A0A329S2Z7,A0A329S4P8,A0A329S882,A0A329S8Z9,A0A329S9Q7,A0A329SA22,A0A329SBT3,A0A329SDW4,A0A329SE14,A0A329SFC9,A0A329SFP7,A0A329SG43,A0A329SH28,A0A329SI58,A0A329SJG8,A0A329SKM7,A0A329SMN3,A0A329SN73,A0A329SNQ2,A0A329SNV9,A0A…
GO Component	GO:0022626	Cytosolic ribosome	50	A0A329RE74,A0A329RI77,A0A329RJ58,A0A329RK67,A0A329RKQ3,A0A329RMC8,A0A329RQH8,A0A329RRY5,A0A329RSD4,A0A329RTC3,A0A329RTY5,A0A329RU54,A0A329RUM8,A0A329RXA6,A0A329RXV4,A0A329RY53,A0A329RYW8,A0A329S2B4,A0A329S2E4,A0A329S340,A0A329S357,A0A329S3N2,A0A329S4A4,A0A329S5W7,A0A329S822,A0A329S9B1,A0A329SA43,A0A329SB85,A0A329SBQ1,A0A329SFK5,A0A329SHC2,A0A329SJE0,A0A329SJT6,A0A329SKI3,A0A329SLM8,A0A329SLQ6,A0A…
GO Component	GO:0098798	Mitochondrial protein complex	47	A0A329R9E2,A0A329RE28,A0A329RHI1,A0A329RJ88,A0A329RJL1,A0A329RLC4,A0A329RMN6,A0A329RMV1,A0A329RMZ6,A0A329RPQ6,A0A329RQI6,A0A329RQP3,A0A329RRE8,A0A329RSI2,A0A329RVR2,A0A329RX37,A0A329RY42,A0A329RZ63,A0A329S055,A0A329S0I9,A0A329S1C1,A0A329S2M2,A0A329S2X7,A0A329S346,A0A329S3L2,A0A329S4S9,A0A329S500,A0A329S9T7,A0A329SAR3,A0A329SAZ1,A0A329SCK7,A0A329SD19,A0A329SFC9,A0A329SIP9,A0A329SJI3,A0A329SKV9,A0A…
GO Component	GO:0031301	Integral component of organelle membrane	47	A0A329RAC1,A0A329RAV3,A0A329RAV5,A0A329RHL0,A0A329RLM5,A0A329RMW3,A0A329RQI6,A0A329RQP3,A0A329RSZ2,A0A329RWC4,A0A329RWL4,A0A329RWN7,A0A329S0X9,A0A329S1G2,A0A329S2D4,A0A329S2M0,A0A329S500,A0A329S6F2,A0A329S817,A0A329S9Y0,A0A329SAZ1,A0A329SCD7,A0A329SCH3,A0A329SCI3,A0A329SF53,A0A329SHX6,A0A329SJ82,A0A329SK24,A0A329SKS2,A0A329SL17,A0A329SLD0,A0A329SMY3,A0A329SP14,A0A329SQD7,A0A329SR74,A0A329SRV2,A0A…
GO Component	GO:0030684	Preribosome	45	A0A329RET4,A0A329RHE2,A0A329RMB0,A0A329RPN3,A0A329RQE2,A0A329RTX2,A0A329RU63,A0A329RUA5,A0A329RV04,A0A329RVC5,A0A329RVR8,A0A329RY39,A0A329RYE7,A0A329S0U2,A0A329S1X0,A0A329S4W4,A0A329S560,A0A329S5M7,A0A329S5T3,A0A329S768,A0A329S8E1,A0A329SBS4,A0A329SCF9,A0A329SDU2,A0A329SGI7,A0A329SHV3,A0A329SJ74,A0A329SKH8,A0A329SL62,A0A329SLG1,A0A329SMB6,A0A329SMT8,A0A329SPT7,A0A329SQ42,A0A329SQP8,A0A329SRB1,A0A…
GO Component	GO:0000139	Golgi membrane	44	A0A329RAV5,A0A329RDZ0,A0A329RFK1,A0A329RHL0,A0A329RIQ8,A0A329RPH5,A0A329RQR8,A0A329RVU3,A0A329RWC4,A0A329RWD3,A0A329S0Y3,A0A329S1G2,A0A329S2D4,A0A329S4P6,A0A329S9S1,A0A329SA06,A0A329SBS7,A0A329SBX2,A0A329SCD7,A0A329SDV0,A0A329SED6,A0A329SFL7,A0A329SFY0,A0A329SHK9,A0A329SKS2,A0A329SKU6,A0A329SKY9,A0A329SLD1,A0A329SMF2,A0A329SN53,A0A329SNF9,A0A329SNI0,A0A329SNN5,A0A329SNV6,A0A329SQR2,A0A329SQU0,A0A…
GO Component	GO:0015934	Large ribosomal subunit	43	A0A329R9E2,A0A329RE74,A0A329RFI5,A0A329RGU1,A0A329RJ88,A0A329RKQ3,A0A329RQH8,A0A329RSD4,A0A329RTY5,A0A329RU41,A0A329RUM8,A0A329RXA6,A0A329RXV4,A0A329RY42,A0A329RY53,A0A329S3N2,A0A329S4A4,A0A329S822,A0A329S9H6,A0A329SB85,A0A329SBQ1,A0A329SFK5,A0A329SHC2,A0A329SJT6,A0A329SLM8,A0A329SLQ6,A0A329SNQ2,A0A329SRG6,A0A329SSI4,A0A329SUG2,A0A329SW62,A0A329SWA3,A0A329SXN5,A0A329SXP1,A0A329SY93,A0A329SZV0,A0A…
GO Component	GO:0055029	Nuclear DNA-directed RNA polymerase complex	41	A0A329RCE0,A0A329RGJ4,A0A329RH06,A0A329RLN2,A0A329RM96,A0A329RP90,A0A329RRS2,A0A329RTN2,A0A329RV64,A0A329RX13,A0A329RX77,A0A329RXH7,A0A329RXJ3,A0A329RY03,A0A329S139,A0A329S450,A0A329S4X6,A0A329S5I6,A0A329S8I7,A0A329S8X1,A0A329SCX8,A0A329SEG3,A0A329SG40,A0A329SNK3,A0A329SQG3,A0A329SRP9,A0A329SSG7,A0A329SSL6,A0A329ST02,A0A329SUJ5,A0A329SYM4,A0A329SZI0,A0A329SZM7,A0A329SZR1,A0A329T2F9,A0A329T2Y9,A0A…
GO Component	GO:1905368	Peptidase complex	39	A0A329RAC1,A0A329RDV7,A0A329RH47,A0A329RQJ0,A0A329RR55,A0A329RRX7,A0A329RTB3,A0A329RTC7,A0A329RUP7,A0A329RX21,A0A329RXC8,A0A329RXY7,A0A329RZD6,A0A329RZX8,A0A329S0H5,A0A329S0Y6,A0A329S1L8,A0A329S7C6,A0A329SA22,A0A329SAN0,A0A329SAY6,A0A329SBG7,A0A329SCR5,A0A329SD42,A0A329SEA4,A0A329SFZ1,A0A329SG09,A0A329SL17,A0A329SLK5,A0A329SNX2,A0A329SSG7,A0A329SUK3,A0A329SW42,A0A329SY12,A0A329SY38,A0A329SZM8,A0A…
GO Component	GO:0000228	Nuclear chromosome	39	A0A329RBC9,A0A329RDD1,A0A329RHH5,A0A329RL92,A0A329RLF3,A0A329RNI9,A0A329RPZ5,A0A329RS94,A0A329RYH0,A0A329RZT5,A0A329S0T0,A0A329S1K3,A0A329S450,A0A329S577,A0A329S5I6,A0A329S884,A0A329S8M7,A0A329S9C6,A0A329S9X6,A0A329SAP6,A0A329SEC1,A0A329SEE5,A0A329SH25,A0A329SHM8,A0A329SMK2,A0A329SMM1,A0A329SP94,A0A329SPC7,A0A329SR76,A0A329SRS4,A0A329SSL6,A0A329ST35,A0A329STB0,A0A329SW79,A0A329SXP2,A0A329T0D0,A0A…
GO Component	GO:1990204	Oxidoreductase complex	37	A0A329RC00,A0A329RJL1,A0A329RMC6,A0A329RMZ6,A0A329RNG9,A0A329RQM0,A0A329RSI2,A0A329RV07,A0A329RVR2,A0A329RX37,A0A329RYE6,A0A329RYS7,A0A329RZY3,A0A329S055,A0A329S2M2,A0A329S2X7,A0A329S3L2,A0A329S9Q7,A0A329S9T7,A0A329SAR3,A0A329SB42,A0A329SBI8,A0A329SD19,A0A329SDM2,A0A329SFC9,A0A329SH28,A0A329SIP9,A0A329SJG8,A0A329SKV9,A0A329SMN3,A0A329SNX4,A0A329STP1,A0A329SUT3,A0A329SYJ5,A0A329SYL1,A0A329T201,A0A…
GO Component	GO:0005635	Nuclear envelope	35	A0A329RDZ0,A0A329RGA3,A0A329RGD8,A0A329RK95,A0A329RLK6,A0A329RN73,A0A329RN93,A0A329RRR3,A0A329S0Y6,A0A329S270,A0A329S3B3,A0A329S3X1,A0A329S557,A0A329S5G6,A0A329S5W5,A0A329SBX2,A0A329SE23,A0A329SE52,A0A329SIQ5,A0A329SJ57,A0A329SJR3,A0A329SK96,A0A329SKY0,A0A329SLR1,A0A329SMJ0,A0A329SQU0,A0A329SQX6,A0A329SQY6,A0A329SRS5,A0A329SSQ7,A0A329STY2,A0A329SUH9,A0A329SY91,A0A329T0U1,A0A329T1I9
GO Component	GO:0120114	Sm-like protein family complex	35	A0A329R8N7,A0A329R8T7,A0A329RH55,A0A329RHZ7,A0A329RM41,A0A329RQ78,A0A329RTA9,A0A329RX60,A0A329RXH3,LSM5,LSM8,A0A329S1J5,A0A329S385,LSM1,A0A329S651,A0A329S6A7,A0A329S6G9,A0A329S774,A0A329S9M0,A0A329SA89,A0A329SBP3,A0A329SCW9,A0A329SE82,A0A329SIV9,A0A329SJM6,LSM4,A0A329SLP6,A0A329SMN0,A0A329SND0,A0A329SQI4,A0A329SS81,A0A329STS0,A0A329SWX3,A0A329T2L6,A0A329T3H9
GO Component	GO:0015629	Actin cytoskeleton	34	A0A329RJN7,A0A329RLD8,A0A329RM67,A0A329RU30,A0A329RUA7,A0A329RV65,A0A329RWD6,A0A329RZ25,A0A329RZM5,A0A329S1I0,A0A329S2A5,A0A329S3C4,A0A329S4F7,A0A329S596,A0A329S5C7,A0A329S5S7,A0A329S5X0,A0A329S9J5,A0A329SAU3,A0A329SD15,A0A329SGS9,A0A329SJB2,A0A329SJK5,A0A329SM17,A0A329SNM1,A0A329SR30,A0A329STP9,A0A329SW50,A0A329SYR5,A0A329SZ82,A0A329SZI6,A0A329T1N8,A0A329T282,A0A329T5Z9
GO Component	GO:1905369	Endopeptidase complex	32	A0A329RAC1,A0A329RDV7,A0A329RQJ0,A0A329RR55,A0A329RRX7,A0A329RTB3,A0A329RTC7,A0A329RUP7,A0A329RX21,A0A329RXC8,A0A329RXY7,A0A329RZD6,A0A329RZX8,A0A329S0H5,A0A329S1L8,A0A329S7C6,A0A329SA22,A0A329SAN0,A0A329SAY6,A0A329SBG7,A0A329SCR5,A0A329SD42,A0A329SFZ1,A0A329SG09,A0A329SLK5,A0A329SNX2,A0A329SUK3,A0A329SW42,A0A329SY12,A0A329SY38,A0A329SZN3,A0A329T0E8
GO Component	GO:0097525	Spliceosomal snRNP complex	32	A0A329RH55,A0A329RHZ7,A0A329RM41,A0A329RQ78,A0A329RTA9,A0A329RX60,A0A329RXH3,LSM5,LSM8,A0A329S1J5,A0A329S385,A0A329S651,A0A329S6A7,A0A329S6G9,A0A329S774,A0A329S9M0,A0A329SA89,A0A329SBP3,A0A329SCW9,A0A329SE82,A0A329SIV9,A0A329SJM6,LSM4,A0A329SLP6,A0A329SMN0,A0A329SND0,A0A329SQI4,A0A329SS81,A0A329STS0,A0A329SWX3,A0A329T2L6,A0A329T3H9
GO Component	GO:0000502	Proteasome complex	31	A0A329RDV7,A0A329RQJ0,A0A329RR55,A0A329RRX7,A0A329RTB3,A0A329RTC7,A0A329RUP7,A0A329RX21,A0A329RXC8,A0A329RXY7,A0A329RZD6,A0A329RZX8,A0A329S0H5,A0A329S1L8,A0A329S7C6,A0A329SA22,A0A329SAN0,A0A329SAY6,A0A329SBG7,A0A329SCR5,A0A329SD42,A0A329SFZ1,A0A329SG09,A0A329SLK5,A0A329SNX2,A0A329SUK3,A0A329SW42,A0A329SY12,A0A329SY38,A0A329SZN3,A0A329T0E8
GO Component	GO:0030659	Cytoplasmic vesicle membrane	31	A0A329RDZ0,A0A329RVF2,A0A329RZM0,A0A329S0Y3,A0A329S4P6,A0A329S649,A0A329S8G7,A0A329SBX2,A0A329SHK9,A0A329SIS3,A0A329SKY9,A0A329SMF2,A0A329SNI0,A0A329SNV6,A0A329SPS0,A0A329SQR2,A0A329SSX7,A0A329ST05,A0A329SU57,A0A329SUF6,A0A329SV31,A0A329SV96,A0A329SVW0,A0A329SWQ3,A0A329SY69,A0A329SZ06,A0A329T081,A0A329T3A7,A0A329T4B4,A0A329T5F0,A0A329T5K6
GO Component	GO:0022625	Cytosolic large ribosomal subunit	30	A0A329RE74,A0A329RKQ3,A0A329RQH8,A0A329RSD4,A0A329RTY5,A0A329RUM8,A0A329RXA6,A0A329RXV4,A0A329RY53,A0A329S3N2,A0A329S4A4,A0A329S822,A0A329SB85,A0A329SBQ1,A0A329SFK5,A0A329SHC2,A0A329SJT6,A0A329SLM8,A0A329SLQ6,A0A329SRG6,A0A329SUG2,A0A329SXN5,A0A329SY93,A0A329SZV0,A0A329T0V0,A0A329T0X0,A0A329T2G7,A0A329T2H7,A0A329T436,A0A329T4P9
GO Component	GO:0098800	Inner mitochondrial membrane protein complex	30	A0A329RE28,A0A329RJL1,A0A329RMV1,A0A329RMZ6,A0A329RPQ6,A0A329RQI6,A0A329RQP3,A0A329RSI2,A0A329RVR2,A0A329RX37,A0A329S055,A0A329S0I9,A0A329S1C1,A0A329S2M2,A0A329S2X7,A0A329S3L2,A0A329S500,A0A329S9T7,A0A329SAR3,A0A329SAZ1,A0A329SCK7,A0A329SD19,A0A329SFC9,A0A329SIP9,A0A329SKV9,A0A329SU64,A0A329SYJ5,A0A329SYL1,A0A329T201,A0A329T3H2
GO Component	GO:0005777	Peroxisome	30	A0A329RF37,A0A329RLC9,A0A329RMW3,A0A329RN22,A0A329RNX0,A0A329RR90,A0A329RRH8,A0A329RUI6,A0A329RX61,A0A329S5V4,A0A329S6Z8,A0A329SBF4,A0A329SCY6,A0A329SE89,A0A329SEG5,A0A329SGT9,A0A329SH41,A0A329SIY8,A0A329SP14,A0A329STA1,A0A329SVL3,A0A329SWI3,A0A329SXJ3,A0A329SXM5,A0A329SXR9,A0A329SXX7,A0A329SZ00,A0A329SZP9,A0A329T1P9,A0A329T4S0
GO Component	GO:0000785	Chromatin	30	A0A329RDD1,A0A329RDM2,A0A329RI99,A0A329RL92,A0A329RLF3,A0A329RLN2,A0A329RMK5,A0A329RP63,A0A329RPZ5,A0A329RS94,A0A329RTD8,A0A329RZT5,A0A329S0T0,A0A329S1K3,A0A329S6K5,A0A329S869,A0A329S8M7,A0A329SBB6,A0A329SID7,A0A329SMK2,A0A329SMM1,A0A329SPC7,A0A329SR76,A0A329SUQ4,A0A329SW79,A0A329T0D0,A0A329T0W2,A0A329T2N9,A0A329T326,A0A329T367
GO Component	GO:0016591	RNA polymerase II, holoenzyme	29	A0A329RCE0,A0A329RH06,A0A329RLN2,A0A329RM96,A0A329RTN2,A0A329RV64,A0A329RXH7,A0A329RXJ3,A0A329RY03,A0A329S139,A0A329S8I7,A0A329S8X1,A0A329SEG3,A0A329SG40,A0A329SNK3,A0A329SQG3,A0A329SRP9,A0A329SSG7,A0A329ST02,A0A329SYM4,A0A329SZI0,A0A329SZM7,A0A329T2F9,A0A329T2Y9,A0A329T391,A0A329T4K3,A0A329T4X5,A0A329T510,A0A329T5G1
GO Component	GO:0010008	Endosome membrane	29	A0A329R7M1,A0A329RNI7,A0A329RNS4,A0A329RTQ7,A0A329RWC2,A0A329RY41,A0A329S0W3,A0A329S4L2,A0A329S4Q8,A0A329S7X5,A0A329S9L4,A0A329S9V3,A0A329SA47,A0A329SCW8,A0A329SDE9,A0A329SDP9,A0A329SGV9,A0A329SJR6,A0A329SKW1,A0A329SQR2,A0A329SS68,A0A329SV96,A0A329SW96,A0A329SXN8,A0A329SY31,A0A329SYI6,A0A329SZ62,A0A329T0H6,A0A329T4D3
GO Component	GO:0015935	Small ribosomal subunit	28	A0A329RHI1,A0A329RI77,A0A329RJ58,A0A329RK67,A0A329RLC4,A0A329RMC8,A0A329RPW4,A0A329RRN0,A0A329RRY5,A0A329RSH4,A0A329RTA0,A0A329RTC3,A0A329RTL2,A0A329RU54,A0A329RYW8,A0A329S2B4,A0A329S2E4,A0A329S340,A0A329S357,A0A329S5W7,A0A329S9B1,A0A329SA43,A0A329SFS2,A0A329SJE0,A0A329SKI3,A0A329SW64,A0A329SX48,A0A329SYL2
GO Component	GO:0030117	Membrane coat	28	A0A329RDZ0,A0A329RLZ0,A0A329RVF2,A0A329RZM0,A0A329S0Y3,A0A329S4P6,A0A329S649,A0A329S8G7,A0A329SHK9,A0A329SKY9,A0A329SMF2,A0A329SNI0,A0A329SNV6,A0A329SPS0,A0A329SSX7,A0A329ST05,A0A329ST27,A0A329SU57,A0A329SUF6,A0A329SV31,A0A329SVD8,A0A329SXN8,A0A329SY69,A0A329SZ06,A0A329T081,A0A329T3A7,A0A329T411,A0A329T5F0
GO Component	GO:0030176	Integral component of endoplasmic reticulum membrane	28	A0A329RAC1,A0A329RLM5,A0A329RWN7,A0A329S0X9,A0A329S1G2,A0A329S2D4,A0A329S2M0,A0A329S6F2,A0A329S817,A0A329S9Y0,A0A329SCH3,A0A329SCI3,A0A329SF53,A0A329SHX6,A0A329SK24,A0A329SKS2,A0A329SL17,A0A329SMY3,A0A329SQD7,A0A329SR74,A0A329STT7,A0A329SU20,A0A329SUU9,A0A329SX59,A0A329T017,A0A329T226,A0A329T3C1,A0A329T625
GO Component	GO:0030135	Coated vesicle	27	A0A329RDZ0,A0A329RFS5,A0A329S0Y3,A0A329S4P6,A0A329S649,A0A329S8G7,A0A329SBX2,A0A329SHK9,A0A329SKU6,A0A329SKY9,A0A329SMF2,A0A329SNI0,A0A329SNV6,A0A329SPS0,A0A329SQR2,A0A329SSL3,A0A329SSX7,A0A329ST08,A0A329SU57,A0A329SUF6,A0A329SV96,A0A329SVW0,A0A329SY69,A0A329SYF8,A0A329T081,A0A329T3A7,A0A329T5F0
GO Component	GO:0005774	Vacuolar membrane	26	A0A329RCY7,A0A329RDX2,A0A329RG09,A0A329RHE7,A0A329RJI8,A0A329RM05,A0A329RQI0,A0A329RUD1,A0A329RZG8,A0A329S069,A0A329SBB4,A0A329SDP9,A0A329SFE1,A0A329SJR6,A0A329SL58,A0A329SLB7,A0A329SUD0,A0A329SUZ2,A0A329SVY8,A0A329SX32,A0A329SYM0,A0A329SZ19,A0A329SZK6,A0A329T2Q5,A0A329T3V9,A0A329T494
GO Component	GO:0032040	Small-subunit processome	25	A0A329RMB0,A0A329RPN3,A0A329RQE2,A0A329RV04,A0A329RVC5,A0A329RVR8,A0A329S0U2,A0A329S1X0,A0A329S560,A0A329S5M7,A0A329S8E1,A0A329SBS4,A0A329SGI7,A0A329SHV3,A0A329SKH8,A0A329SL62,A0A329SPT7,A0A329SRB1,A0A329SSN4,A0A329SVK7,A0A329SYV8,A0A329T2A2,A0A329T2W1,A0A329T336,A0A329T372
GO Component	GO:0005643	Nuclear pore	25	A0A329RDZ0,A0A329RGA3,A0A329RGD8,A0A329RK95,A0A329RLK6,A0A329RN73,A0A329RN93,A0A329RRR3,A0A329S0Y6,A0A329S270,A0A329S3B3,A0A329S557,A0A329S5G6,A0A329S5W5,A0A329SIQ5,A0A329SJR3,A0A329SKY0,A0A329SLR1,A0A329SMJ0,A0A329SQX6,A0A329SQY6,A0A329STY2,A0A329SUH9,A0A329SY91,A0A329T0U1
GO Component	GO:0070469	Respirasome	23	A0A329RJL1,A0A329RMZ6,A0A329RSI2,A0A329RVR2,A0A329RX37,A0A329S055,A0A329S2M2,A0A329S2X7,A0A329S3L2,A0A329S9T7,A0A329SAR3,A0A329SB42,A0A329SD19,A0A329SFC9,A0A329SIP9,A0A329SJ18,A0A329SKV9,A0A329SPX4,A0A329ST88,A0A329SYJ5,A0A329SYL1,A0A329T201,A0A329T3H2
GO Component	GO:0071013	Catalytic step 2 spliceosome	23	A0A329RB50,A0A329RFQ2,A0A329RHZ7,A0A329RM41,A0A329RQ78,A0A329RTA9,A0A329RX60,A0A329RXH3,A0A329S651,A0A329S6A7,A0A329S774,A0A329S9Y4,A0A329SA89,A0A329SLP6,A0A329SMN0,A0A329SQI4,A0A329SS81,A0A329STA2,A0A329SU02,A0A329SVP5,A0A329SWX3,A0A329SXU1,A0A329T1A8
GO Component	GO:0030662	Coated vesicle membrane	22	A0A329RDZ0,A0A329S0Y3,A0A329S4P6,A0A329S649,A0A329S8G7,A0A329SBX2,A0A329SHK9,A0A329SKY9,A0A329SMF2,A0A329SNI0,A0A329SNV6,A0A329SPS0,A0A329SQR2,A0A329SSX7,A0A329SU57,A0A329SUF6,A0A329SV96,A0A329SVW0,A0A329SY69,A0A329T081,A0A329T3A7,A0A329T5F0
GO Component	GO:0005798	Golgi-associated vesicle	21	A0A329RDZ0,A0A329RFS5,A0A329S0Y3,A0A329S4P6,A0A329SHK9,A0A329SKU6,A0A329SKY9,A0A329SMF2,A0A329SNI0,A0A329SNV6,A0A329SSL3,A0A329SSX7,A0A329ST08,A0A329SU57,A0A329SUF6,A0A329SV96,A0A329SVW0,A0A329SYF8,A0A329T081,A0A329T3A7,A0A329T5F0
GO Component	GO:0099023	Vesicle tethering complex	21	A0A329RHA3,A0A329RIQ8,A0A329RM05,A0A329RQ18,A0A329RXS1,A0A329S069,A0A329S1D0,A0A329SA06,A0A329SDH1,A0A329SE49,A0A329SFH8,A0A329SFJ3,A0A329SGF9,A0A329SHI9,A0A329SQR2,A0A329SS12,A0A329SZK6,A0A329T1F1,A0A329T2G1,A0A329T3F2,A0A329T494
GO Component	GO:0022627	Cytosolic small ribosomal subunit	20	A0A329RI77,A0A329RJ58,A0A329RK67,A0A329RMC8,A0A329RRY5,A0A329RTC3,A0A329RU54,A0A329RYW8,A0A329S2B4,A0A329S2E4,A0A329S340,A0A329S357,A0A329S5W7,A0A329S9B1,A0A329SA43,A0A329SJE0,A0A329SKI3,A0A329SW64,A0A329SX48,A0A329SYL2
GO Component	GO:0098803	Respiratory chain complex	20	A0A329RJL1,A0A329RMZ6,A0A329RSI2,A0A329RVR2,A0A329RX37,A0A329S055,A0A329S2M2,A0A329S2X7,A0A329S3L2,A0A329S9T7,A0A329SAR3,A0A329SB42,A0A329SD19,A0A329SFC9,A0A329SIP9,A0A329SKV9,A0A329SYJ5,A0A329SYL1,A0A329T201,A0A329T3H2
GO Component	GO:0036464	Cytoplasmic ribonucleoprotein granule	20	A0A329RHZ7,A0A329RLV6,A0A329RM41,A0A329RR78,A0A329RTN2,A0A329RVX5,A0A329S2D1,LSM1,A0A329S629,A0A329S6G9,A0A329SAB5,A0A329SHH2,A0A329SJX0,LSM4,A0A329SMK6,A0A329SSQ7,A0A329SYI1,A0A329T4F7,A0A329T4X5,A0A329T688
GO Component	GO:0005746	Mitochondrial respirasome	19	A0A329RJL1,A0A329RMZ6,A0A329RSI2,A0A329RVR2,A0A329RX37,A0A329S055,A0A329S2M2,A0A329S2X7,A0A329S3L2,A0A329S9T7,A0A329SAR3,A0A329SD19,A0A329SFC9,A0A329SIP9,A0A329SKV9,A0A329SYJ5,A0A329SYL1,A0A329T201,A0A329T3H2
GO Component	GO:0005684	U2-type spliceosomal complex	19	A0A329RFQ2,A0A329RHZ7,A0A329RQ78,A0A329RTA9,A0A329RW12,A0A329RXH3,A0A329S385,A0A329S6A7,A0A329S774,A0A329SBP3,A0A329SH97,A0A329SLP6,A0A329SMN0,A0A329SQI4,A0A329SVP5,A0A329SWX3,A0A329SXU1,A0A329T1A8,A0A329T2L6
GO Component	GO:0005667	Transcription regulator complex	19	A0A329RCE0,A0A329RH06,A0A329S139,A0A329S1K3,A0A329SDC6,MED6,A0A329SL13,A0A329SNK3,A0A329SQG3,A0A329SSG7,A0A329ST02,A0A329SYM4,A0A329SYR9,A0A329SZM7,A0A329T2F9,A0A329T2Y9,A0A329T391,A0A329T4K3,A0A329T510
GO Component	GO:0097526	Spliceosomal tri-snRNP complex	18	A0A329RHZ7,A0A329RM41,A0A329RQ78,A0A329RTA9,LSM5,LSM8,A0A329S651,A0A329S6G9,A0A329SBP3,A0A329SCW9,A0A329SE82,A0A329SJM6,LSM4,A0A329SND0,A0A329SQI4,A0A329SS81,A0A329SWX3,A0A329T3H9
GO Component	GO:0090575	RNA polymerase II transcription regulator complex	18	A0A329RCE0,A0A329RH06,A0A329S139,A0A329SDC6,MED6,A0A329SL13,A0A329SNK3,A0A329SQG3,A0A329SSG7,A0A329ST02,A0A329SYM4,A0A329SYR9,A0A329SZM7,A0A329T2F9,A0A329T2Y9,A0A329T391,A0A329T4K3,A0A329T510
GO Component	GO:0000790	Nuclear chromatin	18	A0A329RDD1,A0A329RL92,A0A329RLF3,A0A329RPZ5,A0A329RS94,A0A329RZT5,A0A329S0T0,A0A329S1K3,A0A329S8M7,A0A329SMK2,A0A329SMM1,A0A329SPC7,A0A329SR76,A0A329SW79,A0A329T0D0,A0A329T0W2,A0A329T2N9,A0A329T367
GO Component	GO:0016469	Proton-transporting two-sector ATPase complex	17	A0A329RBW3,A0A329REM1,A0A329RHE7,A0A329RMV1,A0A329RNR6,A0A329RQI0,A0A329RUD1,A0A329RVN2,A0A329S221,A0A329S6G8,A0A329SEB5,A0A329SFE1,A0A329SJW5,A0A329SU64,A0A329SUD0,A0A329SZ19,A0A329T217
GO Component	GO:0031248	Protein acetyltransferase complex	17	A0A329RDD1,A0A329RNA6,A0A329RPZ5,A0A329RS02,A0A329S0Y6,A0A329S4U8,A0A329SKH2,A0A329SMK2,A0A329SNS3,A0A329SQX9,A0A329SR76,A0A329SSG7,A0A329SZB6,A0A329SZM8,A0A329T2F3,A0A329T367,A0A329T4K3
GO Component	GO:0016459	Myosin complex	17	A0A329RJN7,A0A329RLD8,A0A329RUA7,A0A329RV65,A0A329S2A5,A0A329S4F7,A0A329S5S7,A0A329S5X0,A0A329S9J5,A0A329SD15,A0A329SGS9,A0A329SM17,A0A329STP9,A0A329SYR5,A0A329SZI6,A0A329T282,A0A329T5Z9
GO Component	GO:0019898	Extrinsic component of membrane	17	A0A329RKV9,A0A329RQZ8,A0A329RYE1,A0A329RZA0,A0A329S255,A0A329SBX2,A0A329SCY6,A0A329SHR6,A0A329SJR6,A0A329SQ79,A0A329STU6,A0A329SXR3,A0A329SY31,A0A329SZ35,A0A329SZX3,A0A329T3W1,A0A329T4B4
GO Component	GO:0022624	Proteasome accessory complex	16	A0A329RDV7,A0A329RR55,A0A329RRX7,A0A329RTC7,A0A329RUP7,A0A329RX21,A0A329RXC8,A0A329RXY7,A0A329S0H5,A0A329S7C6,A0A329SBG7,A0A329SFZ1,A0A329SG09,A0A329SLK5,A0A329SW42,A0A329SZN3
GO Component	GO:0030686	90S preribosome	16	A0A329RET4,A0A329RMB0,A0A329RQE2,A0A329RU63,A0A329RV04,A0A329S0U2,A0A329S4W4,A0A329S560,A0A329S8E1,A0A329SDU2,A0A329SGI7,A0A329SL62,A0A329SPT7,A0A329SSN4,A0A329T2A2,A0A329T372
GO Component	GO:0030660	Golgi-associated vesicle membrane	16	A0A329RDZ0,A0A329S0Y3,A0A329S4P6,A0A329SHK9,A0A329SKY9,A0A329SMF2,A0A329SNI0,A0A329SNV6,A0A329SSX7,A0A329SU57,A0A329SUF6,A0A329SV96,A0A329SVW0,A0A329T081,A0A329T3A7,A0A329T5F0
GO Component	GO:0030120	Vesicle coat	16	A0A329RDZ0,A0A329S0Y3,A0A329S4P6,A0A329S649,A0A329SHK9,A0A329SKY9,A0A329SMF2,A0A329SNI0,A0A329SNV6,A0A329SSX7,A0A329SU57,A0A329SUF6,A0A329SY69,A0A329T081,A0A329T3A7,A0A329T5F0
GO Component	GO:0009536	Plastid	16	A0A329RCY7,A0A329RM70,A0A329RUZ4,A0A329RXU2,A0A329S5E8,A0A329S9S9,A0A329SDL9,A0A329SE75,A0A329SEE3,A0A329SIT5,A0A329SIZ1,A0A329SJU0,A0A329SJX3,A0A329SN97,A0A329SQG2,A0A329SXA5
GO Component	GO:0005770	Late endosome	15	A0A329RGP3,A0A329RM05,A0A329RNI7,A0A329RQ18,A0A329RTQ7,A0A329RY41,A0A329S069,A0A329S255,A0A329S4Q8,A0A329SDP9,A0A329SQR2,A0A329SV59,A0A329SV96,A0A329SW96,A0A329SZ62
GO Component	GO:0005741	Mitochondrial outer membrane	15	A0A329RMN6,A0A329RTP5,A0A329RXS5,A0A329S097,A0A329S4S9,A0A329S6J5,A0A329SFW4,A0A329SJI3,A0A329SLH5,A0A329SRV2,A0A329SS73,A0A329SZ01,A0A329T0D7,A0A329T1J5,A0A329T6R4
GO Component	GO:0009507	Chloroplast	15	A0A329RM70,A0A329RUZ4,A0A329RXU2,A0A329S5E8,A0A329S9S9,A0A329SDL9,A0A329SE75,A0A329SEE3,A0A329SIT5,A0A329SIZ1,A0A329SJU0,A0A329SJX3,A0A329SN97,A0A329SQG2,A0A329SXA5
GO Component	GO:0005839	Proteasome core complex	14	A0A329RQJ0,A0A329RTB3,A0A329RZD6,A0A329RZX8,A0A329S1L8,A0A329SA22,A0A329SAN0,A0A329SAY6,A0A329SCR5,A0A329SD42,A0A329SNX2,A0A329SUK3,A0A329SY38,A0A329T0E8
GO Component	GO:0005747	Mitochondrial respiratory chain complex I	14	A0A329RJL1,A0A329RMZ6,A0A329RVR2,A0A329S055,A0A329S2M2,A0A329S2X7,A0A329S9T7,A0A329SAR3,A0A329SD19,A0A329SFC9,A0A329SYJ5,A0A329SYL1,A0A329T201,A0A329T3H2
GO Component	GO:0030687	Preribosome, large subunit precursor	14	A0A329RU63,A0A329RUA5,A0A329RY39,A0A329RYE7,A0A329S5T3,A0A329S768,A0A329SCF9,A0A329SJ74,A0A329SLG1,A0A329SMT8,A0A329SQ42,A0A329SQP8,A0A329SSP9,A0A329T3H1
GO Component	GO:0000123	Histone acetyltransferase complex	14	A0A329RDD1,A0A329RNA6,A0A329RPZ5,A0A329RS02,A0A329S0Y6,A0A329SMK2,A0A329SNS3,A0A329SQX9,A0A329SR76,A0A329SSG7,A0A329SZB6,A0A329SZM8,A0A329T367,A0A329T4K3
GO Component	GO:0000932	P-body	14	A0A329RM41,A0A329RR78,A0A329RTN2,A0A329S2D1,LSM1,A0A329S629,A0A329S6G9,A0A329SAB5,A0A329SHH2,A0A329SJX0,LSM4,A0A329SMK6,A0A329SYI1,A0A329T4X5
GO Component	GO:1902554	Serine/threonine protein kinase complex	14	A0A329RH06,A0A329RR74,A0A329S003,A0A329S139,A0A329SCQ4,A0A329SHW0,A0A329SMD0,A0A329SNK3,A0A329SQB2,A0A329SQG3,A0A329ST02,A0A329SYM4,A0A329T1J8,A0A329T3P0
GO Component	GO:0005838	Proteasome regulatory particle	13	A0A329RDV7,A0A329RR55,A0A329RTC7,A0A329RUP7,A0A329RX21,A0A329RXC8,A0A329RXY7,A0A329S7C6,A0A329SBG7,A0A329SFZ1,A0A329SLK5,A0A329SW42,A0A329SZN3
GO Component	GO:0033290	Eukaryotic 48S preinitiation complex	13	A0A329RGJ3,A0A329RTL5,A0A329RVR1,A0A329RX12,A0A329S2H3,A0A329SFZ7,A0A329SJD5,A0A329SJD6,A0A329SLJ9,A0A329STD0,A0A329SXT2,A0A329T162,A0A329T378
GO Component	GO:0046540	U4/U6 x U5 tri-snRNP complex	13	A0A329RM41,LSM5,LSM8,A0A329S651,A0A329S6G9,A0A329SBP3,A0A329SCW9,A0A329SE82,A0A329SJM6,A0A329SND0,A0A329SQI4,A0A329SS81,A0A329T3H9
GO Component	GO:0005732	Small nucleolar ribonucleoprotein complex	13	A0A329RG90,A0A329RHT3,A0A329RVC5,A0A329RVR8,A0A329S1X0,A0A329S6G9,A0A329SA89,A0A329SG99,A0A329SMZ6,A0A329SPT7,A0A329SSW3,A0A329SV06,A0A329T047
GO Component	GO:0030134	COPII-coated ER to Golgi transport vesicle	13	A0A329RDZ0,A0A329RFS5,A0A329SKU6,A0A329SKY9,A0A329SNV6,A0A329SSL3,A0A329SSX7,A0A329ST08,A0A329SU57,A0A329SV96,A0A329SVW0,A0A329SYF8,A0A329T3A7
GO Component	GO:0032592	Integral component of mitochondrial membrane	13	A0A329RAV3,A0A329RQI6,A0A329RQP3,A0A329RSZ2,A0A329RWL4,A0A329S500,A0A329SAZ1,A0A329SJ82,A0A329SLD0,A0A329SRV2,A0A329SST6,A0A329SUU3,A0A329T6R4
GO Component	GO:0008023	Transcription elongation factor complex	13	A0A329RLN2,A0A329RLR2,A0A329RM96,A0A329RSN9,A0A329RY03,A0A329S0T0,A0A329S869,A0A329S9S8,A0A329SMD0,A0A329SRP9,A0A329SV93,A0A329SZI0,A0A329T0W2
GO Component	GO:0071011	Precatalytic spliceosome	13	A0A329RHZ7,A0A329RJP0,A0A329RM41,A0A329RPR4,A0A329RQ78,A0A329RTA9,LSM8,A0A329S1J5,A0A329S651,A0A329S774,A0A329SCW9,A0A329SIV9,A0A329STS0
GO Component	GO:0005852	Eukaryotic translation initiation factor 3 complex	12	A0A329RGJ3,A0A329RTL5,A0A329RVR1,A0A329RX12,A0A329S2H3,A0A329SFZ7,A0A329SJD5,A0A329SJD6,A0A329SLJ9,A0A329STD0,A0A329SXT2,A0A329T378
GO Component	GO:0016282	Eukaryotic 43S preinitiation complex	12	A0A329RGJ3,A0A329RTL5,A0A329RVR1,A0A329RX12,A0A329S2H3,A0A329SFZ7,A0A329SJD5,A0A329SJD6,A0A329SLJ9,A0A329STD0,A0A329SXT2,A0A329T378
GO Component	GO:0005686	U2 snRNP	12	A0A329RHZ7,A0A329RQ78,A0A329RTA9,A0A329S1J5,A0A329S651,A0A329S6A7,A0A329S774,A0A329SCW9,A0A329SIV9,A0A329SLP6,A0A329SMN0,A0A329STS0
GO Component	GO:0031305	Integral component of mitochondrial inner membrane	11	A0A329RAV3,A0A329RQI6,A0A329RQP3,A0A329RSZ2,A0A329RWL4,A0A329S500,A0A329SAZ1,A0A329SJ82,A0A329SLD0,A0A329SST6,A0A329SUU3
GO Component	GO:1904949	ATPase complex	11	A0A329RDD1,A0A329RL92,A0A329RPZ5,A0A329RZT5,A0A329S8M7,A0A329SA22,A0A329SMK2,A0A329SMM1,A0A329SPC7,A0A329SW79,A0A329T367
GO Component	GO:0033176	Proton-transporting V-type ATPase complex	10	A0A329RHE7,A0A329RQI0,A0A329RUD1,A0A329RVN2,A0A329SEB5,A0A329SFE1,A0A329SJW5,A0A329SUD0,A0A329SZ19,A0A329T217
GO Component	GO:0005758	Mitochondrial intermembrane space	10	A0A329RQJ5,A0A329S1Q9,A0A329S346,A0A329S4X4,A0A329S7I6,A0A329S9T7,A0A329SD19,A0A329SJ15,A0A329SJ18,A0A329SS63
GO Component	GO:0000313	Organellar ribosome	10	A0A329R9E2,A0A329RHI1,A0A329RJ88,A0A329RLC4,A0A329RRN0,A0A329RY42,A0A329S9H6,A0A329SNQ2,A0A329SSI4,A0A329T4V3
GO Component	GO:0008287	Protein serine/threonine phosphatase complex	10	A0A329RRY0,A0A329RYC0,A0A329S3V9,A0A329S4N3,A0A329S646,A0A329S8N1,A0A329SEA6,A0A329SHE6,A0A329SSV3,A0A329SXX8
GO Component	GO:0005682	U5 snRNP	9	A0A329RHZ7,A0A329RQ78,A0A329RTA9,A0A329RX60,A0A329S651,A0A329S9M0,A0A329SBP3,A0A329SCW9,A0A329SE82
GO Component	GO:0033178	Proton-transporting two-sector ATPase complex, catalytic domain	9	A0A329RBW3,A0A329RHE7,A0A329RVN2,A0A329S221,A0A329S6G8,A0A329SFE1,A0A329SJW5,A0A329SU64,A0A329SZ19
GO Component	GO:0005665	RNA polymerase II, core complex	9	A0A329RTN2,A0A329RV64,A0A329RXH7,A0A329RXJ3,A0A329S8I7,A0A329S8X1,A0A329SEG3,A0A329T4X5,A0A329T5G1
GO Component	GO:0005685	U1 snRNP	9	A0A329RHZ7,A0A329RQ78,A0A329RTA9,A0A329RXH3,A0A329S385,A0A329S651,A0A329SA89,A0A329SCW9,A0A329T2L6
GO Component	GO:0005736	RNA polymerase I complex	9	A0A329RV64,A0A329RX13,A0A329RX77,A0A329RXH7,A0A329S4X6,A0A329S8I7,A0A329SCX8,A0A329SEG3,A0A329SUJ5
GO Component	GO:0005835	Fatty acid synthase complex	9	A0A329R9A9,A0A329RA91,A0A329RAB4,A0A329RAY9,A0A329RCL3,A0A329RMD9,A0A329RSU9,A0A329RY55,A0A329SQ83
GO Component	GO:0030119	AP-type membrane coat adaptor complex	9	A0A329RLZ0,A0A329RZM0,A0A329S8G7,A0A329SPS0,A0A329ST05,A0A329ST27,A0A329SVD8,A0A329SXN8,A0A329T411
GO Component	GO:0016281	Eukaryotic translation initiation factor 4F complex	8	A0A329REA5,A0A329RLD1,A0A329S062,A0A329SJW6,A0A329SPZ2,A0A329ST30,A0A329T1N6,A0A329T4I1
GO Component	GO:0005793	Endoplasmic reticulum-Golgi intermediate compartment	8	A0A329RFS5,A0A329SDH1,A0A329SKU6,A0A329SNI0,A0A329SSL3,A0A329ST08,A0A329SYF8,A0A329SYJ6
GO Component	GO:0045252	Oxoglutarate dehydrogenase complex	8	A0A329RC00,A0A329RNG9,A0A329RZY3,A0A329S9Q7,A0A329SDM2,A0A329SJG8,A0A329SMN3,A0A329SNX4
GO Component	GO:0071004	U2-type prespliceosome	8	A0A329RHZ7,A0A329S385,A0A329S6A7,A0A329SH97,A0A329SLP6,A0A329SMN0,A0A329SWX3,A0A329T2L6
GO Component	GO:0019773	Proteasome core complex, alpha-subunit complex	7	A0A329RZD6,A0A329RZX8,A0A329SD42,A0A329SNX2,A0A329SUK3,A0A329SY38,A0A329T0E8
GO Component	GO:0030126	COPI vesicle coat	7	A0A329S0Y3,A0A329S4P6,A0A329SHK9,A0A329SMF2,A0A329SNI0,A0A329SUF6,A0A329T5F0
GO Component	GO:0030897	HOPS complex	7	A0A329RM05,A0A329RQ18,A0A329S069,A0A329SFH8,A0A329SFJ3,A0A329SZK6,A0A329T494
GO Component	GO:0000148	1,3-beta-D-glucan synthase complex	7	A0A329RZV8,A0A329S024,A0A329SME5,A0A329SQZ8,A0A329SXB1,A0A329SYE6,A0A329T3P5
GO Component	GO:0030014	CCR4-NOT complex	7	A0A329S048,A0A329S2D1,A0A329S8G6,A0A329S8J9,A0A329SHH2,A0A329SJX0,A0A329SMK6
GO Component	GO:0035267	NuA4 histone acetyltransferase complex	7	A0A329RDD1,A0A329RNA6,A0A329RS02,A0A329SMK2,A0A329SNS3,A0A329SZM8,A0A329T367
GO Component	GO:0005851	Eukaryotic translation initiation factor 2B complex	6	A0A329RL66,A0A329RVU8,A0A329S2T5,A0A329S7W4,A0A329STY9,A0A329T162
GO Component	GO:0008541	Proteasome regulatory particle, lid subcomplex	6	A0A329RDV7,A0A329RR55,A0A329RX21,A0A329SBG7,A0A329SFZ1,A0A329SZN3
KEGG	map01100	Metabolic pathways	1050	A0A329R5K6,A0A329R6C9,A0A329R7E7,A0A329R899,A0A329R8K2,A0A329R9A4,A0A329R9A9,A0A329R9E2,A0A329R9F3,A0A329RA91,A0A329RAB4,A0A329RAC1,A0A329RAV3,A0A329RAY9,A0A329RBF2,A0A329RBF3,A0A329RBI8,A0A329RBW3,A0A329RC00,A0A329RC42,A0A329RCL3,A0A329RCU1,A0A329RCY7,A0A329RD62,A0A329RE65,A0A329REA0,A0A329REG5,A0A329REI4,A0A329REM1,A0A329REP6,A0A329REU5,A0A329RF37,A0A329RFB3,A0A329RFE8,A0A329RFQ6,A0A329RFR8,A0A…
KEGG	map01110	Biosynthesis of secondary metabolites	353	A0A329R7E7,A0A329RAV3,A0A329RBI8,A0A329RC00,A0A329RC42,A0A329REA0,A0A329REB4,A0A329RET6,A0A329REU5,A0A329RF37,A0A329RFR8,A0A329RFU8,A0A329RGB1,A0A329RGT1,A0A329RGW6,A0A329RGZ2,A0A329RH72,A0A329RHH8,A0A329RHW4,A0A329RHW5,A0A329RIH7,A0A329RIJ6,A0A329RIU6,A0A329RJ73,A0A329RJC5,A0A329RJE4,A0A329RJE6,A0A329RJG1,A0A329RJH8,A0A329RJL9,A0A329RK02,A0A329RK46,A0A329RKF3,A0A329RKL5,A0A329RL19,A0A329RLF8,A0A…
KEGG	map01200	Carbon metabolism	127	A0A329R7E7,A0A329RC00,A0A329RF37,A0A329RIJ6,A0A329RIU6,A0A329RJ73,A0A329RJE4,A0A329RJV4,A0A329RK02,A0A329RKF3,A0A329RKV4,A0A329RLF8,A0A329RM48,A0A329RM64,A0A329RMC6,A0A329RMN1,A0A329RMP9,A0A329RN22,A0A329RNG2,A0A329RNG9,A0A329RPH1,A0A329RPT9,A0A329RQ77,A0A329RQK9,A0A329RQM0,A0A329RQM1,A0A329RQU5,A0A329RRH8,A0A329RSI2,A0A329RTE7,A0A329RTQ4,A0A329RUI6,A0A329RUU1,A0A329RVF0,A0A329RVN8,A0A329RWI9,A0A…
KEGG	map01230	Biosynthesis of amino acids	119	A0A329R7E7,A0A329RBI8,A0A329REU5,A0A329RGB1,A0A329RHH8,A0A329RIH7,A0A329RIJ6,A0A329RIU6,A0A329RJ73,A0A329RJE6,A0A329RJV4,A0A329RK02,A0A329RLI4,A0A329RM48,A0A329RM64,A0A329RMN1,A0A329RNX4,A0A329RQ77,A0A329RQ99,A0A329RQK6,A0A329RQM1,A0A329RSB7,A0A329RUU1,A0A329RVP3,A0A329RXU2,A0A329RXY8,A0A329RYH6,A0A329RYI6,A0A329RYK3,A0A329RYM1,A0A329RYT2,A0A329S019,A0A329S070,A0A329S0Q3,A0A329S107,A0A329S2M5,A0A…
KEGG	map03010	Ribosome	112	A0A329RCY1,A0A329RE74,A0A329RFI5,A0A329RFL2,A0A329RGU1,A0A329RI77,A0A329RIT3,A0A329RJ58,A0A329RK67,A0A329RK73,A0A329RKQ3,A0A329RLC4,A0A329RLV5,A0A329RPK5,A0A329RPW4,A0A329RQH8,A0A329RQQ2,A0A329RRN0,A0A329RRV5,A0A329RRY5,A0A329RSD4,A0A329RSH4,A0A329RTC3,A0A329RTL2,A0A329RTM4,A0A329RTY5,A0A329RU34,A0A329RU41,A0A329RU54,A0A329RUH4,A0A329RUM8,A0A329RVW1,A0A329RW07,A0A329RXA6,A0A329RXV4,A0A329RY53,A0A…
KEGG	map04141	Protein processing in endoplasmic reticulum	104	A0A329RDZ0,A0A329RE98,A0A329RFR7,A0A329RIU2,A0A329RNY8,A0A329RP06,A0A329RQ11,A0A329RQ71,A0A329RRN3,A0A329RRW9,A0A329RTC1,A0A329RUD4,A0A329RVX9,A0A329RW37,A0A329RYF8,A0A329S0F4,A0A329S0G1,A0A329S1R5,A0A329S1Y8,A0A329S2B1,A0A329S2L0,A0A329S2P6,A0A329S327,A0A329S330,A0A329S4K5,A0A329S555,A0A329S563,A0A329S565,A0A329S5D4,A0A329S5K1,A0A329S6L3,A0A329S6Z2,A0A329S705,A0A329S809,A0A329S8U5,A0A329S8Z9,A0A…
KEGG	map03013	RNA transport	97	A0A329R8N7,A0A329R8T7,A0A329RAU2,A0A329RDY6,A0A329RDZ0,A0A329REA5,A0A329RGA3,A0A329RH74,A0A329RJL4,A0A329RK95,A0A329RL66,A0A329RLD1,A0A329RMP2,A0A329RN73,A0A329RQM2,A0A329RRR3,A0A329RRV6,A0A329RSE2,A0A329RTL5,A0A329RTY4,A0A329RUS2,A0A329RVR1,A0A329RVU8,A0A329RWQ7,A0A329RWS6,A0A329RX12,A0A329RXC3,A0A329RXJ5,A0A329S062,A0A329S270,A0A329S293,A0A329S2H3,A0A329S2T5,A0A329S3B3,A0A329S557,A0A329S573,A0A…
KEGG	map04144	Endocytosis	95	A0A329R7G7,A0A329R7M1,A0A329R7Z2,A0A329RB34,A0A329RDD3,A0A329RFR7,A0A329RGP3,A0A329RH87,A0A329RJ54,A0A329RJT2,A0A329RLR2,A0A329RMK3,A0A329RMQ4,A0A329RN35,A0A329RNI7,A0A329RPH5,A0A329RQW1,A0A329RS61,A0A329RTQ7,A0A329RU30,A0A329RUS0,A0A329RWC2,A0A329RWD6,A0A329RXP1,A0A329RY41,A0A329RYF8,A0A329RZP5,A0A329S0M0,A0A329S0W3,A0A329S176,A0A329S1M0,A0A329S231,A0A329S2E0,A0A329S2X2,A0A329S444,A0A329S4D0,A0A…
KEGG	map03040	Spliceosome	93	A0A329RCN6,A0A329RFQ2,A0A329RFR7,A0A329RFW4,A0A329RGI2,A0A329RH55,A0A329RHZ7,A0A329RIP5,A0A329RJP0,A0A329RLB0,A0A329RLP9,A0A329RM41,A0A329RN68,A0A329RPR4,A0A329RQ26,A0A329RQ78,A0A329RQG1,A0A329RTA9,A0A329RUS2,A0A329RWD3,A0A329RWS6,A0A329RX60,A0A329RXH3,LSM5,A0A329RYF8,LSM8,A0A329S385,A0A329S4B4,A0A329S573,A0A329S651,A0A329S674,A0A329S6A5,A0A329S6A7,A0A329S6G9,A0A329S774,A0A329S8J7,A0A329S8L6,A0A3…
KEGG	map03008	Ribosome biogenesis in eukaryotes	67	A0A329RET4,A0A329REW4,A0A329RG90,A0A329RHT3,A0A329RI13,A0A329RMB0,A0A329RMP2,A0A329RPN3,A0A329RQE2,A0A329RR93,A0A329RSS4,A0A329RTX2,A0A329RU97,A0A329RUZ7,A0A329RV04,A0A329RVC5,A0A329RVR8,A0A329RXC3,A0A329RXK7,A0A329S1G2,A0A329S1V9,A0A329S1X0,A0A329S335,A0A329S560,A0A329S593,A0A329S5B4,A0A329S5I3,A0A329S5K7,A0A329S629,A0A329S6U2,A0A329S706,A0A329S746,A0A329S8E1,A0A329SA51,A0A329SAT5,A0A329SCX3,A0A…
KEGG	map04120	Ubiquitin mediated proteolysis	67	A0A329RDJ0,A0A329RFQ2,A0A329RHH6,A0A329RIU2,A0A329RJI8,A0A329RKW3,A0A329RLN3,A0A329RQ11,A0A329RQ71,A0A329RTD6,A0A329RXQ5,A0A329S1U4,A0A329S2X1,A0A329S2X2,A0A329S555,A0A329S565,A0A329S650,A0A329S6Y6,A0A329S705,A0A329S7Q2,A0A329SAK2,A0A329SAL8,A0A329SB47,A0A329SBC5,A0A329SBZ4,A0A329SCY5,A0A329SDM8,A0A329SGC5,A0A329SGF9,A0A329SHD4,A0A329SI64,A0A329SJI7,A0A329SJU6,A0A329SJY0,A0A329SK34,A0A329SKF1,A0A…
KEGG	map03018	RNA degradation	65	A0A329RGY1,A0A329RHH3,A0A329RIJ6,A0A329RK99,A0A329RM41,A0A329RMN1,A0A329RMR9,A0A329RQF2,A0A329RQV2,A0A329RR78,A0A329RUZ4,A0A329RWC7,A0A329RXK3,A0A329RXQ7,A0A329RXR2,LSM5,A0A329RYF2,A0A329RYF5,LSM8,A0A329RZN0,A0A329S048,A0A329S0I9,A0A329S2D1,A0A329S3S7,A0A329S418,A0A329S4L8,A0A329S5E1,A0A329S5J3,LSM1,A0A329S629,A0A329S6G9,A0A329S6Q3,A0A329S714,A0A329S726,A0A329S7B2,A0A329S7B6,A0A329S8J9,A0A329SAB5…
KEGG	map00190	Oxidative phosphorylation	60	A0A329RBW3,A0A329REM1,A0A329RFZ2,A0A329RHE7,A0A329RJL1,A0A329RMU0,A0A329RMV1,A0A329RMZ6,A0A329RNR6,A0A329RQI0,A0A329RSI2,A0A329RUD1,A0A329RVN2,A0A329RVR2,A0A329RX37,A0A329RXI6,A0A329S055,A0A329S221,A0A329S257,A0A329S2M2,A0A329S2X7,A0A329S2Z3,A0A329S3L2,A0A329S5B8,A0A329S5L4,A0A329S6G8,A0A329S6V3,A0A329S9T7,A0A329SB42,A0A329SBL7,A0A329SD19,A0A329SDK6,A0A329SEB5,A0A329SF21,A0A329SFC9,A0A329SFE1,MED…
KEGG	map00010	Glycolysis / Gluconeogenesis	60	A0A329R7E7,A0A329RC00,A0A329RC42,A0A329RIJ6,A0A329RJH8,A0A329RJV4,A0A329RK46,A0A329RMC6,A0A329RMN1,A0A329RN14,A0A329RNG2,A0A329RPH1,A0A329RQM0,A0A329RT10,A0A329RT75,A0A329RTH6,A0A329RVN8,A0A329RWQ3,A0A329RX29,A0A329RXT3,A0A329RYE6,A0A329RYT2,A0A329S0Q3,A0A329S0X7,A0A329S1N0,A0A329S484,A0A329S5B9,A0A329S5H2,A0A329S5Z9,A0A329S8F3,A0A329S9Q7,A0A329SA44,A0A329SB18,A0A329SBE5,A0A329SC75,A0A329SCM5,A0A…
KEGG	map00500	Starch and sucrose metabolism	59	A0A329RGE2,A0A329RHY2,A0A329RI50,A0A329RIW2,A0A329RJG1,A0A329RJL9,A0A329RKL5,A0A329RL47,A0A329RLX7,A0A329RM71,A0A329RN28,A0A329RPH1,A0A329RSF2,A0A329RU70,A0A329RYE2,A0A329RZV8,A0A329S024,A0A329S0A3,A0A329S0J4,A0A329S152,A0A329S1J7,A0A329S472,A0A329S605,A0A329S683,A0A329S6F9,A0A329S7Y4,A0A329S8J6,A0A329SA05,A0A329SA65,A0A329SBE5,A0A329SCM5,A0A329SGK5,A0A329SGM6,A0A329SIL4,A0A329SKS7,A0A329SLT1,A0A…
KEGG	map01212	Fatty acid metabolism	58	A0A329R9A9,A0A329RA91,A0A329RAB4,A0A329RAY9,A0A329RCL3,A0A329RI37,A0A329RIE3,A0A329RJ41,A0A329RK17,A0A329RMD9,A0A329RR19,A0A329RRH8,A0A329RSU9,A0A329RSW2,A0A329RT49,A0A329RUI6,A0A329RUP4,A0A329RWW5,A0A329RX61,A0A329RY55,A0A329RZA2,A0A329S0V3,A0A329S0W6,A0A329S0X9,A0A329S1V6,A0A329S380,A0A329S4B6,A0A329S4L9,A0A329S5B5,A0A329S6N0,A0A329S6Z8,A0A329S933,A0A329S9B7,A0A329SAU8,A0A329SAW5,A0A329SF00,A0A…
KEGG	map03015	mRNA surveillance pathway	56	A0A329RCA8,A0A329RFE3,A0A329RGD8,A0A329RHM1,A0A329RJL4,A0A329RQ45,A0A329RS92,A0A329RUS2,A0A329RV52,A0A329RVH4,A0A329RVZ8,A0A329RXJ5,A0A329S096,A0A329S143,A0A329S293,A0A329S3D4,A0A329S4N3,A0A329S646,A0A329S6E1,A0A329S6Q4,A0A329S7T0,A0A329S7X4,A0A329S7Z2,A0A329S8N1,A0A329SB74,A0A329SEA6,A0A329SF66,A0A329SH23,A0A329SHE6,A0A329SHN4,A0A329SJ60,A0A329SJ68,A0A329SK01,A0A329SKY0,A0A329SL10,A0A329SMW0,A0A…
KEGG	map00230	Purine metabolism	54	A0A329R7E7,A0A329R8K2,A0A329RGZ2,A0A329RJS0,A0A329RK02,A0A329RKS8,A0A329RM31,A0A329RMC0,A0A329RMG4,A0A329RNM9,A0A329RPG2,A0A329RTL8,A0A329RVI0,A0A329RWH4,A0A329RXU8,A0A329RXY8,A0A329RY13,A0A329RYS7,A0A329S5B9,A0A329S5H2,A0A329S9S1,A0A329SAG4,A0A329SB66,A0A329SBE5,A0A329SBF4,A0A329SBM8,A0A329SCM5,A0A329SD45,A0A329SDG2,A0A329SE53,A0A329SFF2,A0A329SH34,A0A329SH66,A0A329SHA5,A0A329SHU9,A0A329SJQ0,A0A…
KEGG	map00564	Glycerophospholipid metabolism	52	A0A329RAV3,A0A329RBQ0,A0A329RIX8,A0A329RJ52,A0A329RPY8,A0A329RQM6,A0A329RS61,A0A329RSG2,A0A329RSW6,A0A329RTI0,A0A329RV07,A0A329RV75,A0A329RZF9,A0A329S249,A0A329S304,A0A329S4K4,A0A329S867,A0A329S8L5,A0A329S8V4,A0A329S984,A0A329SBE8,A0A329SBP8,A0A329SCJ5,A0A329SF37,A0A329SIA8,A0A329SIB7,A0A329SIH8,A0A329SIT8,A0A329SJF9,A0A329SJK0,A0A329SKK2,A0A329SKT8,A0A329SLI1,A0A329SMG1,A0A329SPX1,A0A329SPY4,A0A…
KEGG	map00270	Cysteine and methionine metabolism	51	A0A329RFQ6,A0A329RGI4,A0A329RIH7,A0A329RJE6,A0A329RPH0,A0A329RQM1,A0A329RTN1,A0A329RTQ4,A0A329RUU1,A0A329RWM4,A0A329RYI6,A0A329S070,A0A329S0W4,A0A329S107,A0A329S2Y4,A0A329S5E8,A0A329S7D4,A0A329S945,A0A329S9E4,A0A329SA71,A0A329SAM0,A0A329SAS3,A0A329SB88,A0A329SCT9,A0A329SDP4,A0A329SE62,A0A329SEE0,A0A329SEU5,A0A329SF48,A0A329SHH7,A0A329SIW8,A0A329SJD8,A0A329SNZ0,A0A329SP78,A0A329SPB8,A0A329SRJ7,A0A…
KEGG	map04146	Peroxisome	50	A0A329RF06,A0A329RGB8,A0A329RHI9,A0A329RLC9,A0A329RMW3,A0A329RN22,A0A329RN23,A0A329RNX0,A0A329RR90,A0A329RRH8,A0A329RSW2,A0A329RUI6,A0A329RW92,A0A329RX61,A0A329RY08,A0A329S019,A0A329S0G6,A0A329S1G5,A0A329S408,A0A329S4P8,A0A329S6Z8,A0A329S7Q0,A0A329SC07,A0A329SE49,A0A329SE89,A0A329SEG5,A0A329SFZ2,A0A329SGJ1,A0A329SGT9,A0A329SIY8,A0A329SJ58,A0A329SJI1,A0A329SL87,A0A329SLB3,A0A329SLC6,A0A329SLR6,A0A…
KEGG	map00260	Glycine, serine and threonine metabolism	48	A0A329RC00,A0A329RIH7,A0A329RIU6,A0A329RJE6,A0A329RJV4,A0A329RUB9,A0A329RVP3,A0A329RVZ9,A0A329RYM1,A0A329RYX4,A0A329S070,A0A329S0R3,A0A329S107,A0A329S2C3,A0A329S484,A0A329S5E8,A0A329S5U4,A0A329S606,A0A329S6P0,A0A329S945,A0A329S9D7,A0A329S9E4,A0A329S9Q7,A0A329SBI8,A0A329SBR2,A0A329SDP4,A0A329SIU9,A0A329SKJ5,A0A329SLR9,A0A329SMN3,A0A329SP78,A0A329SPA0,A0A329SPB8,A0A329SPM3,A0A329SQA5,A0A329SRA9,A0A…
KEGG	map00970	Aminoacyl-tRNA biosynthesis	47	A0A329RBF2,A0A329RF56,A0A329RFB3,A0A329RHI7,A0A329RIQ5,A0A329RIX5,A0A329RKW2,A0A329RKZ2,A0A329RLH3,A0A329RQC7,A0A329RS85,A0A329RSY6,A0A329RTR6,A0A329RW12,A0A329RXS8,A0A329S1M5,A0A329S204,A0A329S2C1,A0A329S4L4,A0A329S6G1,A0A329S6P8,A0A329S727,A0A329S7T4,A0A329S9N3,A0A329S9V6,A0A329SAT9,A0A329SD32,A0A329SD97,A0A329SEB2,A0A329SEX9,A0A329SI73,A0A329SIV0,A0A329SJT5,A0A329SMY4,A0A329SND6,A0A329SQM4,A0A…
KEGG	map00562	Inositol phosphate metabolism	44	A0A329RJ54,A0A329RJJ9,A0A329RJT2,A0A329RLS3,A0A329RNF7,A0A329RNS4,A0A329RRG4,A0A329RSG1,A0A329RUB2,A0A329RUY5,A0A329RX75,A0A329S404,A0A329S4F6,A0A329S5Y5,A0A329S648,A0A329S7X5,A0A329S9V3,A0A329SA44,A0A329SA47,A0A329SCY6,A0A329SCZ5,A0A329SF92,A0A329SFP0,A0A329SG25,A0A329SHT4,A0A329SJQ9,A0A329SKW1,A0A329SKX8,A0A329SM96,A0A329SN09,A0A329SP65,A0A329STN9,A0A329SUJ6,A0A329SWB4,A0A329SXA6,A0A329SYI6,A0A…
KEGG	map00620	Pyruvate metabolism	43	A0A329R7E7,A0A329RC00,A0A329RF37,A0A329RKV4,A0A329RMC6,A0A329RPB2,A0A329RPT9,A0A329RQM0,A0A329RTQ4,A0A329RVF0,A0A329RVV5,A0A329RX29,A0A329RYE6,A0A329S0V3,A0A329S1N0,A0A329S1Z7,A0A329S484,A0A329S542,A0A329S5B9,A0A329S5H2,A0A329S5Z9,A0A329S6T5,A0A329S8F3,A0A329S9Q7,A0A329SBR2,A0A329SDY3,A0A329SH28,A0A329SIU9,A0A329SMB6,A0A329SMN3,A0A329SP30,A0A329SPB3,A0A329SQK0,A0A329SS28,A0A329SSJ4,A0A329STB1,A0A…
KEGG	map00040	Pentose and glucuronate interconversions	43	A0A329R5K6,A0A329R6C9,A0A329R9A4,A0A329RC42,A0A329RCY7,A0A329REG5,A0A329RFE8,A0A329RJH4,A0A329RJH8,A0A329RK46,A0A329RKL7,A0A329RL84,A0A329RPT5,A0A329RQ21,A0A329RRK2,A0A329RSJ8,A0A329RUF1,A0A329RX28,A0A329RYD5,A0A329S041,A0A329S073,A0A329S0J8,A0A329S0T9,A0A329S339,A0A329S3C1,A0A329S3D1,A0A329S5N7,A0A329S603,A0A329SCH1,A0A329SDF7,A0A329SFG1,A0A329SFG7,A0A329SHU8,A0A329SKF7,A0A329SKN0,A0A329SQ09,A0A…
KEGG	map00280	Valine, leucine and isoleucine degradation	41	A0A329R9E2,A0A329RC00,A0A329RJ88,A0A329RJE4,A0A329RR19,A0A329RRE8,A0A329RWW5,A0A329RX29,A0A329S380,A0A329S408,A0A329S484,A0A329S4Y0,A0A329S5B5,A0A329S5C9,A0A329S8F3,A0A329S8F6,A0A329S933,A0A329S9Q7,A0A329SAD5,A0A329SBV7,A0A329SDW4,A0A329SFP7,A0A329SIK0,A0A329SIQ9,A0A329SJQ9,A0A329SLL0,A0A329SMN3,A0A329SN09,A0A329SQ66,A0A329SQK4,A0A329SQK5,A0A329SS28,A0A329SS73,A0A329SSV6,A0A329STI7,A0A329SUQ8,A0A…
[truncated: 51 more rows]
