# Supplementary material for: Transcriptome analysis of Phytophthora cactorum infecting strawberry identified RXLR effectors that induce cell death when transiently expressed in Nicotiana benthamiana
Source: Front Plant Sci. 2024 May 24;15:1379970. doi: 10.3389/fpls.2024.1379970 (PMC11157022; doi:10.3389/fpls.2024.1379970)
Supplement: Supplementary file 4 [file DataSheet_3.xlsx]

## Sheet: Descriptions
1. PHI-phenotypes	Analysis Phytophthora cactorum transcipt encoded proteins similar to previously known proteins having influence on pathogen-host interaction
	Proteins were blasted against the PHI-base 4.14 (http://phi-blast.phi-base.org/)
	Proteins fulfilling the criterias of E-value 1.0e-5, ≥50% query coverage as per subject, bit score ≥50, and ≥30% identity were considered positive
	The PHI-phenotypes ‘increased virulence’, ‘loss of pathogenicity’, ‘reduced virulence’, and ‘unaffected pathogenicity’ are produced as a result of a mutation or altered expression of a specific gene in the pathogen
	Proteins with PHI-phenotype 'unaffected pathogenicity' has no influence in virulence of the pathogen
	PHI-phenotype ‘plant avirulence determinant’ represents the effector protein required for the recognition of a pathogen in resistant hosts
	A single protein associated with more than one PHI-phenotypes indicates PHI-phenotypes associated with the expression of gene encoding the specific protein in different hosts or altered level of expression of that gene
	Proteins are sorted as per %identity with the subject in descending order

## Sheet: 1. PHI-phenotypes
Query protein NCBI ID	Query gene NCBI ID	Subject uniprot ID	Subject PHI ID	Subject gene name	Subject taxon ID	Subject species	Subject PHI phenotype	Query start	Query end	Subject start	Subject end	E-value	Bit score	Alignment length	% identity	Identical	Mismatches	Gap opens	Gaps	Positives	% positives	% query coverage per subject
RAW40826.1	PC110_g2968	Q94FS7	PHI:665	PcF	29920	Phytophthora_cactorum	effector_(plant_avirulence_determinant)	1	73	1	73	7e-48	148	73	98.63	72	1	0	0	72	98.63	100
RAW21946.1	PC110_g21614	O42719	PHI:764	INF2B	4787	Phytophthora_infestans	effector_(plant_avirulence_determinant)	1	115	1	115	1e-66	202	115	93.91	108	7	0	0	110	95.65	85
RAW42011.1	PC110_g1747	D0MSJ4	PHI:7555	PITG_01131	4787	Phytophthora_infestans	reduced_virulence	1	327	1	329	0	580	329	92.4	304	23	1	2	313	95.14	100
RAW32989.1	PC110_g10694	D0NCC1	PHI:4203	SFI4	4787	Phytophthora_infestans	increased_virulence_(hypervirulence)	1	328	1	329	0	608	329	91.79	302	26	1	1	308	93.62	52
RAW31369.1	PC110_g12272	Q01905	PHI:111__PHI:760	INF1	4787	Phytophthora_infestans	effector_(plant_avirulence_determinant)	1	118	1	118	7e-66	197	118	90.68	107	11	0	0	111	94.07	100
RAW24490.1	PC110_g19081	G4ZHR2	PHI:6868__PHI:10952	PsXEG1	67593	Phytophthora_sojae	effector_(plant_avirulence_determinant)	1	241	1	241	9e-150	420	241	90.46	218	23	0	0	227	94.19	100
RAW30775.1	PC110_g12878	D0NSZ3	PHI:7557	PITG_16135	4787	Phytophthora_infestans	reduced_virulence	31	262	33	264	7e-151	427	232	87.07	202	30	0	0	217	93.53	88
RAW29960.1	PC110_g13683	Q6PQG3	PHI:4252	EPI10	4787	Phytophthora_infestans	effector_(plant_avirulence_determinant)	3	205	5	210	7e-114	327	206	84.95	175	28	1	3	181	87.86	92
RAW37392.1	PC110_g6334	Q01928	PHI:7275	Pep-13	67593	Phytophthora_sojae	increased_virulence_(hypervirulence)__unaffected_pathogenicity	1	530	1	529	0	902	530	80.94	429	100	1	1	474	89.43	100
RAW37392.1	PC110_g6334	Q6Q475	PHI:39	GP42_(PEP13)	67593	Phytophthora_sojae	unaffected_pathogenicity	1	530	1	529	0	902	530	80.94	429	100	1	1	474	89.43	100
RAW35770.1	PC110_g7969	Q8H6Z6	PHI:656	Crn1	4787	Phytophthora_infestans	effector_(plant_avirulence_determinant)	1	424	1	430	0	689	430	80.93	348	76	4	6	372	86.51	99
RAW27367.1	PC110_g16232	A0A0D3LXG7	PHI:4620	PcPL20	4784	Phytophthora_capsici	increased_virulence_(hypervirulence)__reduced_virulence	1	270	1	277	2e-162	456	279	79.93	223	45	4	11	238	85.3	96
RAW29476.1	PC110_g14175	A0A0D3LXG7	PHI:4620	PcPL20	4784	Phytophthora_capsici	increased_virulence_(hypervirulence)__reduced_virulence	1	269	1	277	1e-160	452	278	78.42	218	50	4	10	241	86.69	91
RAW26344.1	PC110_g17244	D0N6D2	PHI:4202	SFI3	4787	Phytophthora_infestans	increased_virulence_(hypervirulence)	1	132	1	127	2e-58	179	132	78.03	103	24	3	5	110	83.33	100
RAW30270.1	PC110_g13385	A0A0D3LXF0	PHI:4619	PcPL16	4784	Phytophthora_capsici	increased_virulence_(hypervirulence)__reduced_virulence	1	445	1	441	0	652	450	77.11	347	89	5	14	376	83.56	100
RAW30088.1	PC110_g13557	Q0ZJ79	PHI:2343	Pcipg2	4784	Phytophthora_capsici	reduced_virulence	1	360	1	361	0	511	361	75.62	273	87	1	1	307	85.04	100
RAW25347.1	PC110_g18241	Q945T9	PHI:653	GIP2	67593	Phytophthora_sojae	effector_(plant_avirulence_determinant)	23	252	25	255	7e-130	372	231	74.03	171	59	1	1	205	88.74	88
RAW21999.1	PC110_g21559	Q01905	PHI:111__PHI:760	INF1	4787	Phytophthora_infestans	effector_(plant_avirulence_determinant)	1	117	1	118	6e-53	164	118	73.73	87	30	1	1	105	88.98	97
RAW37386.1	PC110_g6332	Q01928	PHI:7275	Pep-13	67593	Phytophthora_sojae	increased_virulence_(hypervirulence)__unaffected_pathogenicity	1	536	1	528	0	843	536	73.32	393	135	3	8	456	85.07	90
RAW37386.1	PC110_g6332	Q6Q475	PHI:39	GP42_(PEP13)	67593	Phytophthora_sojae	unaffected_pathogenicity	1	536	1	528	0	843	536	73.32	393	135	3	8	456	85.07	90
RAW30258.1	PC110_g13372	A0A0D3LX64	PHI:4618	PcPL15	4784	Phytophthora_capsici	increased_virulence_(hypervirulence)__reduced_virulence	1	398	1	400	0	598	400	72.75	291	107	1	2	342	85.5	100
RAW30091.1	PC110_g13558	Q0ZJ79	PHI:2343	Pcipg2	4784	Phytophthora_capsici	reduced_virulence	1	361	1	361	7e-174	491	362	72.65	263	97	2	2	304	83.98	100
RAW30080.1	PC110_g13562	Q0ZJ79	PHI:2343	Pcipg2	4784	Phytophthora_capsici	reduced_virulence	1	378	1	359	6e-176	497	378	72.49	274	85	2	19	306	80.95	99
RAW39385.1	PC110_g4387	G5A0G9	PHI:4980	XEG1	67593	Phytophthora_sojae	effector_(plant_avirulence_determinant)	22	243	20	241	5e-117	337	222	72.07	160	62	0	0	181	81.53	91
RAW34285.1	PC110_g9406	A0A2R2Z575	PHI:8059	Pc121494	4784	Phytophthora_capsici	effector_(plant_avirulence_determinant)	1	250	1	248	3e-130	371	250	70	175	73	2	2	201	80.4	100
RAW39416.1	PC110_g4391	G5A0G9	PHI:4980	XEG1	67593	Phytophthora_sojae	effector_(plant_avirulence_determinant)	19	240	18	239	7e-117	336	222	69.82	155	67	0	0	180	81.08	93
RAW36344.1	PC110_g7398	A0A2R2Z552	PHI:8054	Pc107869	4784	Phytophthora_capsici	effector_(plant_avirulence_determinant)	1	299	5	342	3e-158	448	338	68.34	231	68	3	39	255	75.44	99
RAW28701.1	PC110_g14924	A0A2R2Z575	PHI:8059	Pc121494	4784	Phytophthora_capsici	effector_(plant_avirulence_determinant)	1	250	1	248	1e-126	362	250	68	170	78	2	2	200	80	100
RAW39381.1	PC110_g4389	G5A0G9	PHI:4980	XEG1	67593	Phytophthora_sojae	effector_(plant_avirulence_determinant)	18	240	17	239	2e-116	335	223	67.71	151	72	0	0	185	82.96	93
RAW32780.1	PC110_g10890	D0NN72	PHI:4205	SFI6	4787	Phytophthora_infestans	increased_virulence_(hypervirulence)	6	130	1	123	1e-48	155	125	66.4	83	40	2	2	97	77.6	85
RAW30078.1	PC110_g13560	Q0ZJ79	PHI:2343	Pcipg2	4784	Phytophthora_capsici	reduced_virulence	4	370	3	359	6e-155	443	367	65.67	241	116	1	10	286	77.93	99
RAW32838.1	PC110_g10832	Q86ZF8	PHI:6199	BbCypA	176275	Beauveria_bassiana	unaffected_pathogenicity	31	196	5	163	2e-73	222	166	65.06	108	51	1	7	127	76.51	81
RAW20112.1	PC110_g23446	A0A2R2Z570	PHI:8056	Pc109174	4784	Phytophthora_capsici	effector_(plant_avirulence_determinant)	20	149	20	148	3e-60	189	130	64.62	84	45	1	1	105	80.77	86
RAW25344.1	PC110_g18238	Q945T9	PHI:653	GIP2	67593	Phytophthora_sojae	effector_(plant_avirulence_determinant)	24	256	26	259	3e-115	335	234	64.1	150	83	1	1	192	82.05	91
RAW22000.1	PC110_g21557	Q01905	PHI:111__PHI:760	INF1	4787	Phytophthora_infestans	effector_(plant_avirulence_determinant)	1	118	1	118	5e-45	144	118	63.56	75	43	0	0	91	77.12	100
RAW29475.1	PC110_g14174	A0A0D3LXG7	PHI:4620	PcPL20	4784	Phytophthora_capsici	increased_virulence_(hypervirulence)__reduced_virulence	1	268	1	277	2e-128	370	277	63.54	176	92	2	9	210	75.81	89
RAW23482.1	PC110_g20087	Q0ZJ79	PHI:2343	Pcipg2	4784	Phytophthora_capsici	reduced_virulence	47	391	17	361	1e-139	405	345	63.19	218	127	0	0	267	77.39	88
RAW24670.1	PC110_g18903	Q01928	PHI:7275	Pep-13	67593	Phytophthora_sojae	increased_virulence_(hypervirulence)__unaffected_pathogenicity	70	440	158	528	8e-177	509	371	62.8	233	138	0	0	289	77.9	82
RAW24670.1	PC110_g18903	Q6Q475	PHI:39	GP42_(PEP13)	67593	Phytophthora_sojae	unaffected_pathogenicity	70	440	158	528	8e-177	509	371	62.8	233	138	0	0	289	77.9	82
RAW27166.1	PC110_g16443	D0N0J7	PHI:4201	SFI1	4787	Phytophthora_infestans	increased_virulence_(hypervirulence)	1	86	1	87	3e-28	100	92	61.96	57	24	3	11	65	70.65	83
RAW31326.1	PC110_g12321	Q0ZJ79	PHI:2343	Pcipg2	4784	Phytophthora_capsici	reduced_virulence	106	441	20	361	6e-131	385	342	61.11	209	127	2	6	259	75.73	76
RAW36928.1	PC110_g6790	A0A0D3LXF0	PHI:4619	PcPL16	4784	Phytophthora_capsici	increased_virulence_(hypervirulence)__reduced_virulence	1	464	1	441	0	521	470	60.85	286	149	9	35	347	73.83	100
RAW36579.1	PC110_g7120	G4ZRT3	PHI:10659	PsGH7a	67593	Phytophthora_sojae	reduced_virulence	9	462	11	463	0	589	457	59.08	270	180	5	7	344	75.27	87
RAW31741.1	PC110_g11914	Q6PQH2	PHI:4251	EPI1	4787	Phytophthora_infestans	effector_(plant_avirulence_determinant)	251	317	76	148	7e-18	78.2	73	58.9	43	24	3	6	54	73.97	73
RAW23483.1	PC110_g20086	Q0ZJ79	PHI:2343	Pcipg2	4784	Phytophthora_capsici	reduced_virulence	1	391	1	361	1e-142	412	391	58.82	230	131	3	30	278	71.1	100
RAW26635.1	PC110_g16949	A0A0D3LXG7	PHI:4620	PcPL20	4784	Phytophthora_capsici	increased_virulence_(hypervirulence)__reduced_virulence	8	255	7	275	5e-104	312	269	58.36	157	91	4	21	183	68.03	60
RAW39452.1	PC110_g4344	G4ZRT3	PHI:10659	PsGH7a	67593	Phytophthora_sojae	reduced_virulence	11	460	13	464	0	527	469	56.5	265	168	7	36	325	69.3	98
RAW35848.1	PC110_g7888	B0LFQ7	PHI:3523	Bx-Prx	6326	Bursaphelenchus_xylophilus	loss_of_pathogenicity	71	263	8	193	2e-74	228	193	55.96	108	78	3	7	141	73.06	70
RAW27282.1	PC110_g16323	A0A288Q8R8	PHI:7912	Ppxyn2	4792	Phytophthora_parasitica	reduced_virulence	13	354	8	350	2e-142	415	344	55.52	191	150	3	3	246	71.51	96
RAW37102.1	PC110_g6604	G4ZHR2	PHI:6868__PHI:10952	PsXEG1	67593	Phytophthora_sojae	effector_(plant_avirulence_determinant)	1	240	1	241	1e-81	253	242	54.96	133	106	3	3	166	68.6	60
RAW26885.1	PC110_g16706	D0NVB5	PHI:5113__PHI:10632	AVR1__Avr1_(PITG_16663)	4787	Phytophthora_infestans	effector_(plant_avirulence_determinant)	1	201	1	201	3e-68	209	201	54.73	110	91	0	0	131	65.17	99
RAW24931.1	PC110_g18639	A0A0D3LXG7	PHI:4620	PcPL20	4784	Phytophthora_capsici	increased_virulence_(hypervirulence)__reduced_virulence	10	262	4	276	1e-92	277	275	54.18	149	102	4	24	182	66.18	97
RAW35211.1	PC110_g8480	A0A2R2Z574	PHI:8060	Pc129485	4784	Phytophthora_capsici	effector_(plant_avirulence_determinant)	1	244	1	251	1e-93	278	252	53.97	136	107	2	9	175	69.44	100
RAW26544.1	PC110_g17052	Q945T9	PHI:653	GIP2	67593	Phytophthora_sojae	effector_(plant_avirulence_determinant)	20	252	29	259	1e-82	251	236	53.81	127	101	5	8	166	70.34	92
RAW22389.1	PC110_g21171	A0A0D3LXG7	PHI:4620	PcPL20	4784	Phytophthora_capsici	increased_virulence_(hypervirulence)__reduced_virulence	10	255	7	275	9e-94	291	269	53.16	143	103	5	23	187	69.52	85
RAW38692.1	PC110_g5116	A0A2R2Z552	PHI:8054	Pc107869	4784	Phytophthora_capsici	effector_(plant_avirulence_determinant)	20	238	128	339	2e-70	222	219	52.05	114	98	5	7	143	65.3	84
RAW39130.1	PC110_g4655	Q01928	PHI:7275	Pep-13	67593	Phytophthora_sojae	increased_virulence_(hypervirulence)__unaffected_pathogenicity	85	456	160	528	4e-145	429	372	51.61	192	177	1	3	259	69.62	75
RAW32062.1	PC110_g11593	D0MSJ4	PHI:7555	PITG_01131	4787	Phytophthora_infestans	reduced_virulence	34	306	33	316	1e-92	283	285	51.23	146	126	6	13	192	67.37	73
RAW34380.1	PC110_g9291	A0A2R2Z552	PHI:8054	Pc107869	4784	Phytophthora_capsici	effector_(plant_avirulence_determinant)	70	275	128	342	2e-70	223	219	51.14	112	90	5	17	145	66.21	75
RAW27289.1	PC110_g16314	A0A0D3LXF0	PHI:4619	PcPL16	4784	Phytophthora_capsici	increased_virulence_(hypervirulence)__reduced_virulence	11	368	1	372	4e-116	348	372	50.81	189	169	6	14	245	65.86	91
RAW25432.1	PC110_g18155	A0A0D3LX64	PHI:4618	PcPL15	4784	Phytophthora_capsici	increased_virulence_(hypervirulence)__reduced_virulence	9	406	8	399	1e-122	382	402	50.5	203	185	6	14	260	64.68	78
RAW39389.1	PC110_g4383	G5A0G9	PHI:4980	XEG1	67593	Phytophthora_sojae	effector_(plant_avirulence_determinant)	21	244	20	240	1e-72	224	224	50	112	109	2	3	146	65.18	86
RAW21303.1	PC110_g22254	D0N0I4	PHI:5105__PHI:6323	Avrblb2__AVRblb2	4787	Phytophthora_infestans	effector_(plant_avirulence_determinant)	1	73	1	64	3e-11	55.8	73	49.32	36	28	1	9	38	52.05	55
RAW21303.1	PC110_g22254	D0P1B2	PHI:4207__PHI:10784	SFI8__PITG20303	4787	Phytophthora_infestans	increased_virulence_(hypervirulence)__effector_(plant_avirulence_determinant)	1	73	1	64	2e-11	55.8	73	49.32	36	28	1	9	38	52.05	55
RAW42010.1	PC110_g1746	D0NSZ3	PHI:7557	PITG_16135	4787	Phytophthora_infestans	reduced_virulence	4	288	6	294	1e-79	247	289	49.13	142	143	2	4	173	59.86	95
RAW37909.1	PC110_g5849	Q2LK92	PHI:548__PHI:2305	BcPIC5__BcFKBP12	40559	Botrytis_cinerea	reduced_virulence__unaffected_pathogenicity__increased_virulence_(hypervirulence)	47	136	19	117	2e-25	94.4	100	49	49	40	2	11	64	64	63
RAW38681.1	PC110_g5097	E0W5A0	PHI:7687	PsAvh73	67593	Phytophthora_sojae	effector_(plant_avirulence_determinant)	1	139	1	130	1e-37	126	145	48.28	70	54	3	21	94	64.83	100
RAW24309.1	PC110_g19254	Q945T9	PHI:653	GIP2	67593	Phytophthora_sojae	effector_(plant_avirulence_determinant)	16	265	25	257	5e-71	222	251	48.21	121	111	5	19	152	60.56	94
RAW34264.1	PC110_g9436	Q9AT28	PHI:666	NPP1	4792	Phytophthora_parasitica	effector_(plant_avirulence_determinant)	1	234	1	235	9e-75	229	238	47.9	114	117	5	7	153	64.29	99
RAW25485.1	PC110_g18094	A0A0F7DJX4	PHI:11419	PpiC	28901	Salmonella_enterica	reduced_virulence	168	258	5	92	1e-17	75.5	92	47.83	44	43	2	5	55	59.78	70
RAW31688.1	PC110_g11953	O42830	PHI:660	CBEL_(GP34)	4792	Phytophthora_parasitica	effector_(plant_avirulence_determinant)	1	133	2	131	8e-36	126	134	47.76	64	65	2	5	83	61.94	84
RAW31675.1	PC110_g11987	G5A0G9	PHI:4980	XEG1	67593	Phytophthora_sojae	effector_(plant_avirulence_determinant)	18	238	19	238	2e-67	210	225	47.56	107	109	3	9	149	66.22	92
RAW25514.1	PC110_g18074	A0A0D3LXG7	PHI:4620	PcPL20	4784	Phytophthora_capsici	increased_virulence_(hypervirulence)__reduced_virulence	21	248	27	275	3e-72	224	250	47.2	118	109	5	23	154	61.6	92
RAW43251.1	PC110_g613	A0A1I7SAD6	PHI:8744	Bx-cpl-1	6326	Bursaphelenchus_xylophilus	reduced_virulence	48	331	69	357	4e-72	236	296	46.96	139	138	11	19	185	62.5	53
RAW30838.1	PC110_g12818	G4MTZ0	PHI:2114	Calnexin	318829	Magnaporthe_oryzae	loss_of_pathogenicity	99	550	114	575	2e-130	395	469	46.91	220	225	7	24	300	63.97	82
RAW23495.1	PC110_g20072	Q945T9	PHI:653	GIP2	67593	Phytophthora_sojae	effector_(plant_avirulence_determinant)	26	243	27	255	2e-71	222	229	46.72	107	111	3	11	149	65.07	88
RAW23912.1	PC110_g19655	Q01905	PHI:111__PHI:760	INF1	4787	Phytophthora_infestans	effector_(plant_avirulence_determinant)	1	108	1	108	2e-27	98.6	108	46.3	50	58	0	0	74	68.52	100
RAW41402.1	PC110_g2424	Q945T9	PHI:653	GIP2	67593	Phytophthora_sojae	effector_(plant_avirulence_determinant)	29	261	26	258	3e-68	215	236	46.19	109	121	5	6	158	66.95	88
RAW20692.1	PC110_g22865	Q01905	PHI:111__PHI:760	INF1	4787	Phytophthora_infestans	effector_(plant_avirulence_determinant)	1	115	1	115	1e-27	99.4	115	45.22	52	63	0	0	70	60.87	99
RAW29227.1	PC110_g14408	A0A384JQ57	PHI:9526	Bcpme1	40559	Botrytis_cinerea	increased_virulence_(hypervirulence)	52	365	29	346	1e-85	265	324	45.06	146	162	5	16	197	60.8	86
RAW29227.1	PC110_g14408	Q9C2Y1	PHI:278__PHI:1028	BCPME1__Bcpme1	40559	Botrytis_cinerea	unaffected_pathogenicity__reduced_virulence	52	365	29	346	1e-85	265	324	45.06	146	162	5	16	197	60.8	86
RAW24795.1	PC110_g18781	B5LBI1	PHI:6332__PHI:7610	Rs-cps__Cathepsin_S_(Rs-cps)	46012	Radopholus_similis	reduced_virulence	58	352	22	312	3e-74	235	296	44.93	133	157	4	6	168	56.76	78
RAW43030.1	PC110_g741	A0A411NN20	PHI:8809	RxLR207	4784	Phytophthora_capsici	effector_(plant_avirulence_determinant)	1	173	1	167	8e-32	119	178	44.38	79	83	4	16	97	54.49	97
RAW37303.1	PC110_g6423	A0A384JQ57	PHI:9526	Bcpme1	40559	Botrytis_cinerea	increased_virulence_(hypervirulence)	1	343	1	346	3e-93	284	353	44.19	156	180	6	17	222	62.89	100
RAW37303.1	PC110_g6423	Q9C2Y1	PHI:278__PHI:1028	BCPME1__Bcpme1	40559	Botrytis_cinerea	unaffected_pathogenicity__reduced_virulence	1	343	1	346	3e-93	284	353	44.19	156	180	6	17	222	62.89	100
RAW26511.1	PC110_g17084	A0A384JQ57	PHI:9526	Bcpme1	40559	Botrytis_cinerea	increased_virulence_(hypervirulence)	1	338	1	346	2e-90	276	352	44.03	155	177	7	20	213	60.51	100
RAW26511.1	PC110_g17084	Q9C2Y1	PHI:278__PHI:1028	BCPME1__Bcpme1	40559	Botrytis_cinerea	unaffected_pathogenicity__reduced_virulence	1	338	1	346	2e-90	276	352	44.03	155	177	7	20	213	60.51	100
RAW39855.1	PC110_g3935	A0A384JQ57	PHI:9526	Bcpme1	40559	Botrytis_cinerea	increased_virulence_(hypervirulence)	1	350	1	346	2e-90	277	359	43.73	157	180	6	22	211	58.77	100
RAW29226.1	PC110_g14410	A0A384JQ57	PHI:9526	Bcpme1	40559	Botrytis_cinerea	increased_virulence_(hypervirulence)	6	350	5	346	8e-86	265	350	43.43	152	185	7	13	214	61.14	99
RAW29226.1	PC110_g14410	Q9C2Y1	PHI:278__PHI:1028	BCPME1__Bcpme1	40559	Botrytis_cinerea	unaffected_pathogenicity__reduced_virulence	6	350	5	346	8e-86	265	350	43.43	152	185	7	13	214	61.14	99
RAW26188.1	PC110_g17413	A0A384JQ57	PHI:9526	Bcpme1	40559	Botrytis_cinerea	increased_virulence_(hypervirulence)	53	372	29	346	2e-81	254	325	43.38	141	172	6	12	199	61.23	86
RAW26188.1	PC110_g17413	Q9C2Y1	PHI:278__PHI:1028	BCPME1__Bcpme1	40559	Botrytis_cinerea	unaffected_pathogenicity__reduced_virulence	53	372	29	346	2e-81	254	325	43.38	141	172	6	12	199	61.23	86
RAW31823.1	PC110_g11851	Q8NJS2	PHI:697	Ugt51E1	5022	Leptosphaeria_maculans	unaffected_pathogenicity	19	377	19	390	7e-97	296	375	43.2	162	194	8	19	229	61.07	93
RAW31645.1	PC110_g12007	I1RHI8	PHI:6121	FGSG_03243	5518	Fusarium_graminearum	reduced_virulence	1	554	2	543	2e-144	431	559	42.58	238	299	9	22	329	58.86	99
RAW24010.1	PC110_g19556	A0A1I7SAD6	PHI:8744	Bx-cpl-1	6326	Bursaphelenchus_xylophilus	reduced_virulence	92	404	28	357	9e-73	233	333	42.34	141	169	9	23	188	56.46	77
RAW41691.1	PC110_g2082	I6PDX4	PHI:7596	MakatG1	92637	Metarhizium_acridum	reduced_virulence__unaffected_pathogenicity	53	685	50	721	2e-138	426	690	40.29	278	337	19	75	367	53.19	92
RAW41668.1	PC110_g2136	E3QHX9	PHI:6227	KRE5	31870	Colletotrichum_graminicola	reduced_virulence	979	1647	792	1431	1e-143	483	702	40.17	282	325	20	95	395	56.27	73
RAW21371.1	PC110_g22186	I6PDX4	PHI:7596	MakatG1	92637	Metarhizium_acridum	reduced_virulence__unaffected_pathogenicity	48	683	48	722	5e-137	422	693	39.97	277	341	19	75	361	52.09	93
RAW38158.1	PC110_g5585	A0A0D1E191	PHI:9867	Pdi_(UMAG_10156)	5270	Ustilago_maydis	reduced_virulence__unaffected_pathogenicity	20	133	19	128	6e-19	83.6	115	39.13	45	64	2	6	63	54.78	57
RAW34004.1	PC110_g9666	E0W547	PHI:2692	Avh5	67593	Phytophthora_sojae	effector_(plant_avirulence_determinant)	1	129	1	125	6e-20	80.5	136	38.97	53	65	5	18	75	55.15	96
RAW39922.1	PC110_g3876	G4ML12	PHI:6739	MoGls2	318829	Magnaporthe_oryzae	reduced_virulence	8	926	11	869	0	595	942	38.64	364	472	20	106	510	54.14	90
RAW30390.1	PC110_g13251	A0A384JUP3	PHI:10370	BcBGL6_(BCIN_10g02650)	40559	Botrytis_cinerea	reduced_virulence	26	494	5	469	1e-92	295	493	38.34	189	252	17	52	262	53.14	81
RAW30389.1	PC110_g13250	A0A384JUP3	PHI:10370	BcBGL6_(BCIN_10g02650)	40559	Botrytis_cinerea	reduced_virulence	33	497	9	469	2e-91	291	491	38.29	188	247	17	56	260	52.95	80
RAW37799.1	PC110_g5947	Q945T9	PHI:653	GIP2	67593	Phytophthora_sojae	effector_(plant_avirulence_determinant)	43	251	40	257	2e-37	134	221	37.56	83	123	6	15	122	55.2	82
RAW26952.1	PC110_g16647	A0A384JUP3	PHI:10370	BcBGL6_(BCIN_10g02650)	40559	Botrytis_cinerea	reduced_virulence	28	496	5	469	6e-84	271	493	37.53	185	256	16	52	258	52.33	82
RAW23703.1	PC110_g19866	Q945T9	PHI:653	GIP2	67593	Phytophthora_sojae	effector_(plant_avirulence_determinant)	51	269	29	256	7e-34	127	234	37.18	87	126	9	21	120	51.28	62
RAW37663.1	PC110_g6080	A7EYK4	PHI:12072	SsErv25	5180	Sclerotinia_sclerotiorum	reduced_virulence	8	207	15	219	2e-36	128	213	37.09	79	113	4	21	121	56.81	97
RAW34250.1	PC110_g9417	Q01905	PHI:111__PHI:760	INF1	4787	Phytophthora_infestans	effector_(plant_avirulence_determinant)	4	91	7	95	3e-09	50.8	89	37.08	33	55	1	1	53	59.55	53
RAW27156.1	PC110_g16451	D0N8M0	PHI:10639	Avrsmira1_(PITG_07550)	4787	Phytophthora_infestans	effector_(plant_avirulence_determinant)	1	255	1	238	1e-43	149	259	37.07	96	138	5	25	148	57.14	98
RAW26504.1	PC110_g17088	P87024	PHI:8715	SKN1	5476	Candida_albicans	reduced_virulence__unaffected_pathogenicity__loss_of_pathogenicity	30	281	324	549	2e-34	139	268	36.94	99	111	11	58	130	48.51	53
RAW39097.1	PC110_g4696	A0A384JUP3	PHI:10370	BcBGL6_(BCIN_10g02650)	40559	Botrytis_cinerea	reduced_virulence	30	475	8	452	1e-83	271	471	36.73	173	247	16	51	247	52.44	78
RAW32693.1	PC110_g10978	J4UPL6	PHI:5394	Mas5	176275	Beauveria_bassiana	loss_of_pathogenicity	47	365	15	355	2e-53	184	344	36.63	126	190	9	28	176	51.16	82
RAW22975.1	PC110_g20589	A5YTY8	PHI:5085	Avr3a/5	67593	Phytophthora_sojae	effector_(plant_avirulence_determinant)	1	112	1	106	1e-10	53.9	115	36.52	42	61	5	12	67	58.26	85
RAW35711.1	PC110_g7987	A0A384JUP3	PHI:10370	BcBGL6_(BCIN_10g02650)	40559	Botrytis_cinerea	reduced_virulence	31	485	5	459	1e-79	260	477	36.27	173	260	13	44	242	50.73	77
RAW24959.1	PC110_g18622	A0A384K1X9	PHI:10369	BcBGL5_(BCIN_14g00650)	40559	Botrytis_cinerea	reduced_virulence	255	1054	42	899	1e-173	536	870	35.86	312	476	21	82	469	53.91	73
RAW34043.1	PC110_g9629	A0A0D1E191	PHI:9867	Pdi_(UMAG_10156)	5270	Ustilago_maydis	reduced_virulence__unaffected_pathogenicity	23	524	20	501	1e-78	257	509	35.56	181	294	15	34	265	52.06	96
RAW30993.1	PC110_g12652	J4UPL6	PHI:5394	Mas5	176275	Beauveria_bassiana	loss_of_pathogenicity	25	352	17	357	1e-52	181	342	35.09	120	207	7	15	187	54.68	89
RAW34349.1	PC110_g9321	P87024	PHI:8715	SKN1	5476	Candida_albicans	reduced_virulence__unaffected_pathogenicity__loss_of_pathogenicity	41	282	336	549	2e-32	132	260	35	91	105	9	64	123	47.31	52
RAW31661.1	PC110_g11994	Q5DPX0	PHI:3418	Ssp	29385	Staphylococcus_saprophyticus	reduced_virulence	22	389	370	717	3e-45	167	383	34.99	134	199	14	50	183	47.78	77
RAW22485.1	PC110_g21074	P36400	PHI:6330	Cpb	5665	Leishmania_mexicana	reduced_virulence	70	231	53	215	6e-23	95.1	164	34.76	57	104	2	3	83	50.61	70
RAW41952.1	PC110_g1823	P87024	PHI:8715	SKN1	5476	Candida_albicans	reduced_virulence__unaffected_pathogenicity__loss_of_pathogenicity	42	283	336	549	4e-33	135	260	34.23	89	107	9	64	122	46.92	55
RAW36638.1	PC110_g7084	A0A384JUP3	PHI:10370	BcBGL6_(BCIN_10g02650)	40559	Botrytis_cinerea	reduced_virulence	31	482	2	452	7e-68	228	478	33.89	162	263	16	53	239	50	85
RAW34372.1	PC110_g9332	P87023	PHI:8716	KRE6	5476	Candida_albicans	unaffected_pathogenicity__loss_of_pathogenicity	25	304	320	591	5e-32	131	315	33.33	105	132	13	78	147	46.67	60
RAW37127.1	PC110_g6634	L7JCL9	PHI:10459	Gtb1	318829	Magnaporthe_oryzae	reduced_virulence	3	214	2	234	3e-20	92.8	238	32.77	78	129	8	31	108	45.38	56
RAW34359.1	PC110_g9318	P87024	PHI:8715	SKN1	5476	Candida_albicans	reduced_virulence__unaffected_pathogenicity__loss_of_pathogenicity	36	298	336	574	1e-30	127	285	32.63	93	124	9	68	130	45.61	57
RAW31653.1	PC110_g12010	A0A384JSB2	PHI:10365	BcBGL1_(BCIN_09g02640)	40559	Botrytis_cinerea	reduced_virulence	488	757	529	800	5e-25	109	289	32.53	94	159	7	36	140	48.44	72
RAW28182.1	PC110_g15442	A0A1I7SAD6	PHI:8744	Bx-cpl-1	6326	Bursaphelenchus_xylophilus	reduced_virulence	361	589	139	344	1e-21	95.5	235	32.34	76	124	11	35	111	47.23	73
RAW31115.1	PC110_g12532	A0A0D3LXG7	PHI:4620	PcPL20	4784	Phytophthora_capsici	increased_virulence_(hypervirulence)__reduced_virulence	74	297	26	275	5e-33	123	254	32.28	82	138	7	34	116	45.67	75
RAW42900.1	PC110_g925	G4N3U4	PHI:5188	MoHPX1	318829	Magnaporthe_oryzae	reduced_virulence	59	229	41	214	2e-15	71.6	179	31.84	57	109	5	13	90	50.28	67
RAW27565.1	PC110_g16036	A0A194VK59	PHI:10222	FAEC2_(VM1G_00022)	105487	Valsa_mali	unaffected_pathogenicity__reduced_virulence	131	569	93	517	2e-48	176	456	31.8	145	263	17	48	219	48.03	75
RAW32403.1	PC110_g11254	G5ADB3	PHI:3353	PsPSR2	67593	Phytophthora_sojae	effector_(plant_avirulence_determinant)	62	333	120	378	2e-40	149	274	31.75	87	170	4	17	148	54.01	86
RAW24809.1	PC110_g18769	G5ADB3	PHI:3353	PsPSR2	67593	Phytophthora_sojae	effector_(plant_avirulence_determinant)	93	382	265	552	4e-36	139	297	30.98	92	189	7	16	155	52.19	99
RAW34145.1	PC110_g9522	S8F6T7	PHI:5277	ASP5	5811	Toxoplasma_gondii	reduced_virulence	65	415	405	805	9e-41	159	415	30.84	128	209	18	78	193	46.51	51
RAW38554.1	PC110_g5205	S7WA48	PHI:12159	PPM8_(TGGT1_218590)	5811	Toxoplasma_gondii	unaffected_pathogenicity	116	420	509	886	2e-42	159	387	30.75	119	177	11	91	175	45.22	72
RAW22756.1	PC110_g20807	G4N3U4	PHI:5188	MoHPX1	318829	Magnaporthe_oryzae	reduced_virulence	56	226	41	214	3e-12	63.2	179	30.73	55	111	5	13	80	44.69	67
RAW28233.1	PC110_g15382	G4N3U4	PHI:5188	MoHPX1	318829	Magnaporthe_oryzae	reduced_virulence	55	250	41	242	2e-14	68.6	205	30.73	63	130	6	12	103	50.24	78
RAW24339.1	PC110_g19230	Q4PIF8	PHI:3919	Fer1	5270	Ustilago_maydis	reduced_virulence	40	529	47	540	3e-49	180	531	30.7	163	290	22	78	237	44.63	88
RAW21051.1	PC110_g22506	B2C6F3	PHI:4753	PsAvh163	67593	Phytophthora_sojae	effector_(plant_avirulence_determinant)	7	211	17	210	6e-13	65.9	212	30.66	65	122	8	25	104	49.06	93
RAW27245.1	PC110_g16362	Q2KN79	PHI:522__PHI:2808	GAS1__Gas1	5507	Fusarium_oxysporum	reduced_virulence	29	433	19	380	5e-34	133	416	30.53	127	224	19	65	187	44.95	81
RAW33550.1	PC110_g10151	A0A076ZHT9	PHI:7511	VK055_1961	573	Klebsiella_pneumoniae	unaffected_pathogenicity	35	228	1	183	2e-10	58.9	194	30.41	59	124	3	11	87	44.85	58
RAW27068.1	PC110_g16527	A0A194VK59	PHI:10222	FAEC2_(VM1G_00022)	105487	Valsa_mali	unaffected_pathogenicity__reduced_virulence	68	532	23	505	2e-45	168	513	30.21	155	280	22	78	244	47.56	76
RAW38713.1	PC110_g5033	P43070	PHI:61	BGL2	5476	Candida_albicans	reduced_virulence	40	296	31	300	2e-25	103	273	30.04	82	172	8	19	133	48.72	65
RAW38293.1	PC110_g5473	G4NJL1	PHI:2027	TGL1-1	318829	Magnaporthe_oryzae	unaffected_pathogenicity	21	415	64	440	2e-47	172	400	30	120	252	10	28	197	49.25	93
