# Supplementary material for: Transcriptome analysis of Phytophthora cactorum infecting strawberry identified RXLR effectors that induce cell death when transiently expressed in Nicotiana benthamiana
Source: Front Plant Sci. 2024 May 24;15:1379970. doi: 10.3389/fpls.2024.1379970 (PMC11157022; doi:10.3389/fpls.2024.1379970)
Supplement: Supplementary file 6 [file DataSheet_5.xlsx]

## Sheet: Description
1. Pc741	Percentage identity matrix of homologs of RXLR effector PC110_g741 from different isolates of Phytophthora cactorum
	Protein IDs of the homologs are obtained from NCBI protein database and P. cactorum strain name is inclued inside the bracket after protein ID
	RXLR protein ID from the isolate 10300 that induced cell death in Nicotiana benthamiana is repreented in bold
2. Pc8318	Percentage identity matrix of homologs of RXLR effector PC110_g8318 from different isolates of P. cactorum
	Protein IDs of the homologs are obtained from NCBI protein database and P. cactorum strain name is inclued inside the bracket after protein ID
	RXLR protein ID from the isolate 10300 that induced cell death in Nicotiana benthamiana is repreented in bold
3. Pc10890	Percentage identity matrix of homologs of RXLR PC110_g10890 from different isolates of P. cactorum
	Protein IDs of the homologs are obtained from NCBI protein database and P. cactorum strain name is inclued inside the bracket after protein ID
	RXLR protein ID from the isolate 10300 that induced cell death in Nicotiana benthamiana is repreented in bold
4. Pc20813	Percentage identity matrix of homologs of RXLR effector PC110_g20813 from different isolates of P. cactorum
	Protein IDs of the homologs are obtained from NCBI protein database and P. cactorum strain name is inclued inside the bracket after protein ID
	RXLR protein ID from the isolate 10300 that induced cell death in Nicotiana benthamiana is repreented in bold
5. Pc22290	Percentage identity matrix of homologs of RXLR effector PC110_g22290 from different isolates of P. cactorum
	Protein IDs of the homologs are obtained from NCBI protein database and P. cactorum strain name is inclued inside the bracket after protein ID
	RXLR protein ID from the isolate 10300 that induced cell death in Nicotiana benthamiana is repreented in bold

## Sheet: Pc741
Homologs in Pytophthora cactorum isolates	KAG3187359.1 (17-21)	Pc741 (10300)	KAG3154576.1 (11-40)	KAG2897034.1 (2003-3)	251616_g16038.t1 (251616)	251683_g2874.t1 (251683)	252360_g1576.t1 (252360)	252365_g14376.t1 (252365)	KAG2911185.1 (4032)	KAG2928165.1 (4040)	KAG2785546.1 (P414)	KAG3217303.1 (P421)	KAG2853546.1 (15-7)	251539_g16996.t1 (251539)	KAG3013236.1 (62471)	KAG3063623.1 (P295)	KAG6944516.1 (NZFS3830)	KAG4055625.1 (R36-14)	KAG2976039.1 (P415)	KAG3007149.1 (P416)	KAG3077340.1 (PC13-15)	KAG2817754.1 (12-420)	KAG2815801.1 (15-13)
KAG3187359.1 (17-21)	100	99.74	99.74	99.74	99.74	99.74	99.74	99.74	99.74	99.74	99.74	99.74	99.49	100	100	100	99.38	99.38	99.07	98.45	97.83	99.74	98.76
Pc741 (10300)	99.74	100	100	100	100	100	100	100	100	100	100	100	99.74	99.69	99.69	99.69	99.07	99.07	99.38	98.76	98.14	100	99.07
KAG3154576.1 (11-40)	99.74	100	100	100	100	100	100	100	100	100	100	100	99.74	99.69	99.69	99.69	99.07	99.07	99.38	98.76	98.14	100	99.07
KAG2897034.1 (2003-3)	99.74	100	100	100	100	100	100	100	100	100	100	100	99.74	99.69	99.69	99.69	99.07	99.07	99.38	98.76	98.14	100	99.07
251616_g16038.t1 (251616)	99.74	100	100	100	100	100	100	100	100	100	100	100	99.74	99.69	99.69	99.69	99.07	99.07	99.38	98.76	98.14	100	99.07
251683_g2874.t1 (251683)	99.74	100	100	100	100	100	100	100	100	100	100	100	99.74	99.69	99.69	99.69	99.07	99.07	99.38	98.76	98.14	100	99.07
252360_g1576.t1 (252360)	99.74	100	100	100	100	100	100	100	100	100	100	100	99.74	99.69	99.69	99.69	99.07	99.07	99.38	98.76	98.14	100	99.07
252365_g14376.t1 (252365)	99.74	100	100	100	100	100	100	100	100	100	100	100	99.74	99.69	99.69	99.69	99.07	99.07	99.38	98.76	98.14	100	99.07
KAG2911185.1 (4032)	99.74	100	100	100	100	100	100	100	100	100	100	100	99.74	99.69	99.69	99.69	99.07	99.07	99.38	98.76	98.14	100	99.07
KAG2928165.1 (4040)	99.74	100	100	100	100	100	100	100	100	100	100	100	99.74	99.69	99.69	99.69	99.07	99.07	99.38	98.76	98.14	100	99.07
KAG2785546.1 (P414)	99.74	100	100	100	100	100	100	100	100	100	100	100	99.74	99.69	99.69	99.69	99.07	99.07	99.38	98.76	98.14	100	99.07
KAG3217303.1 (P421)	99.74	100	100	100	100	100	100	100	100	100	100	100	99.74	99.69	99.69	99.69	99.07	99.07	99.38	98.76	98.14	100	99.07
KAG2853546.1 (15-7)	99.49	99.74	99.74	99.74	99.74	99.74	99.74	99.74	99.74	99.74	99.74	99.74	100	99.69	99.69	99.69	99.07	99.07	99.07	98.45	97.83	99.74	98.76
251539_g16996.t1 (251539)	100	99.69	99.69	99.69	99.69	99.69	99.69	99.69	99.69	99.69	99.69	99.69	99.69	100	100	100	99.38	99.38	98.97	98.28	97.47	99.69	98.55
KAG3013236.1 (62471)	100	99.69	99.69	99.69	99.69	99.69	99.69	99.69	99.69	99.69	99.69	99.69	99.69	100	100	100	99.38	99.38	98.97	98.28	97.47	99.69	98.55
KAG3063623.1 (P295)	100	99.69	99.69	99.69	99.69	99.69	99.69	99.69	99.69	99.69	99.69	99.69	99.69	100	100	100	99.38	99.38	98.97	98.28	97.47	99.69	98.55
KAG6944516.1 (NZFS3830)	99.38	99.07	99.07	99.07	99.07	99.07	99.07	99.07	99.07	99.07	99.07	99.07	99.07	99.38	99.38	99.38	100	100	98.28	98.97	97.83	99.07	98.91
KAG4055625.1 (R36-14)	99.38	99.07	99.07	99.07	99.07	99.07	99.07	99.07	99.07	99.07	99.07	99.07	99.07	99.38	99.38	99.38	100	100	98.28	98.97	97.83	99.07	98.91
KAG2976039.1 (P415)	99.07	99.38	99.38	99.38	99.38	99.38	99.38	99.38	99.38	99.38	99.38	99.38	99.07	98.97	98.97	98.97	98.28	98.28	100	99.38	98.71	99.38	98.37
KAG3007149.1 (P416)	98.45	98.76	98.76	98.76	98.76	98.76	98.76	98.76	98.76	98.76	98.76	98.76	98.45	98.28	98.28	98.28	98.97	98.97	99.38	100	99.03	98.76	98.7
KAG3077340.1 (PC13-15)	97.83	98.14	98.14	98.14	98.14	98.14	98.14	98.14	98.14	98.14	98.14	98.14	97.83	97.47	97.47	97.47	97.83	97.83	98.71	99.03	100	98.14	99.06
KAG2817754.1 (12-420)	99.74	100	100	100	100	100	100	100	100	100	100	100	99.74	99.69	99.69	99.69	99.07	99.07	99.38	98.76	98.14	100	99.07
KAG2815801.1 (15-13)	98.76	99.07	99.07	99.07	99.07	99.07	99.07	99.07	99.07	99.07	99.07	99.07	98.76	98.55	98.55	98.55	98.91	98.91	98.37	98.7	99.06	99.07	100

## Sheet: Pc8318
Homologs in Pytophthora cactorum isolates	RAW35400.1 (10300)	KAG3151455.1 (11-40)	KAG2815490.1 (12-420)	KAG2813759.1 (15-13)	KAG2852743.1 (15-7)	KAG3174495.1 (17-21)	KAG2894319.1 (2003-3)	251539_g4350.t1 (251539)	251616_g5530.t1 (251616)	251683_g5539.t1 (251683)	252360_g5182.t1 (252360)	252365_g811.t1 (252365)	KAG2907232.1 (4032)	KAG2921298.1 (4040)	KAG2777856.1 (P414)	KAG2974205.1 (P415)	KAG3004590.1 (P416)	KAG3215539.1 (P421)	KAG3074211.1 (PC13-15)	KAG3011517.1 (62471)	KAG3055619.1 (P295)	KAG4049079.1 (R36-14)
RAW35400.1 (10300)	100	97.04	97.04	97.04	97.04	97.04	97.04	97.04	97.04	97.04	97.04	97.04	97.04	97.04	97.04	97.04	97.04	97.04	97.04	96.77	96.77	96.77
KAG3151455.1 (11-40)	97.04	100	100	100	100	100	100	100	100	100	100	100	100	100	100	100	100	100	100	99.46	99.46	99.46
KAG2815490.1 (12-420)	97.04	100	100	100	100	100	100	100	100	100	100	100	100	100	100	100	100	100	100	99.46	99.46	99.46
KAG2813759.1 (15-13)	97.04	100	100	100	100	100	100	100	100	100	100	100	100	100	100	100	100	100	100	99.46	99.46	99.46
KAG2852743.1 (15-7)	97.04	100	100	100	100	100	100	100	100	100	100	100	100	100	100	100	100	100	100	99.46	99.46	99.46
KAG3174495.1 (17-21)	97.04	100	100	100	100	100	100	100	100	100	100	100	100	100	100	100	100	100	100	99.46	99.46	99.46
KAG2894319.1 (2003-3)	97.04	100	100	100	100	100	100	100	100	100	100	100	100	100	100	100	100	100	100	99.46	99.46	99.46
251539_g4350.t1 (251539)	97.04	100	100	100	100	100	100	100	100	100	100	100	100	100	100	100	100	100	100	99.46	99.46	99.46
251616_g5530.t1 (251616)	97.04	100	100	100	100	100	100	100	100	100	100	100	100	100	100	100	100	100	100	99.46	99.46	99.46
251683_g5539.t1 (251683)	97.04	100	100	100	100	100	100	100	100	100	100	100	100	100	100	100	100	100	100	99.46	99.46	99.46
252360_g5182.t1 (252360)	97.04	100	100	100	100	100	100	100	100	100	100	100	100	100	100	100	100	100	100	99.46	99.46	99.46
252365_g811.t1 (252365)	97.04	100	100	100	100	100	100	100	100	100	100	100	100	100	100	100	100	100	100	99.46	99.46	99.46
KAG2907232.1 (4032)	97.04	100	100	100	100	100	100	100	100	100	100	100	100	100	100	100	100	100	100	99.46	99.46	99.46
KAG2921298.1 (4040)	97.04	100	100	100	100	100	100	100	100	100	100	100	100	100	100	100	100	100	100	99.46	99.46	99.46
KAG2777856.1 (P414)	97.04	100	100	100	100	100	100	100	100	100	100	100	100	100	100	100	100	100	100	99.46	99.46	99.46
KAG2974205.1 (P415)	97.04	100	100	100	100	100	100	100	100	100	100	100	100	100	100	100	100	100	100	99.46	99.46	99.46
KAG3004590.1 (P416)	97.04	100	100	100	100	100	100	100	100	100	100	100	100	100	100	100	100	100	100	99.46	99.46	99.46
KAG3215539.1 (P421)	97.04	100	100	100	100	100	100	100	100	100	100	100	100	100	100	100	100	100	100	99.46	99.46	99.46
KAG3074211.1 (PC13-15)	97.04	100	100	100	100	100	100	100	100	100	100	100	100	100	100	100	100	100	100	99.46	99.46	99.46
KAG3011517.1 (62471)	96.77	99.46	99.46	99.46	99.46	99.46	99.46	99.46	99.46	99.46	99.46	99.46	99.46	99.46	99.46	99.46	99.46	99.46	99.46	100	100	100
KAG3055619.1 (P295)	96.77	99.46	99.46	99.46	99.46	99.46	99.46	99.46	99.46	99.46	99.46	99.46	99.46	99.46	99.46	99.46	99.46	99.46	99.46	100	100	100
KAG4049079.1 (R36-14)	96.77	99.46	99.46	99.46	99.46	99.46	99.46	99.46	99.46	99.46	99.46	99.46	99.46	99.46	99.46	99.46	99.46	99.46	99.46	100	100	100

## Sheet: Pc10890
Homologs in Pytophthora cactorum isolates	Pc10890 (10300)	KAG3169250.1 (11-40)	KAG2814045.1 (12-420)	KAG2828393.1 (15-13)	KAG2854830.1 (15-7)	KAG2911457.1 (2003-3)	251616_g7089.t1 (251616)	251683_g16154.t1 (251683)	252360_g15029.t1 (252360)	252365_g13.t1 (252365)	KAG2926249.1 (4032)	KAG2944008.1 (4040)	KAG2764033.1 (P414)	KAG2977973.1 (P415)	KAG3010642.1 (P416)	KAG3221183.1 (P421)	KAG3088649.1 (PC13-15)
Pc10890 (10300)	100	100	100	100	100	100	100	100	100	100	100	100	100	100	100	100	100
KAG3169250.1 (11-40)	100	100	100	100	100	100	100	100	100	100	100	100	100	100	100	100	100
KAG2814045.1 (12-420)	100	100	100	100	100	100	100	100	100	100	100	100	100	100	100	100	100
KAG2828393.1 (15-13)	100	100	100	100	100	100	100	100	100	100	100	100	100	100	100	100	100
KAG2854830.1 (15-7)	100	100	100	100	100	100	100	100	100	100	100	100	100	100	100	100	100
KAG2911457.1 (2003-3)	100	100	100	100	100	100	100	100	100	100	100	100	100	100	100	100	100
251616_g7089.t1 (251616)	100	100	100	100	100	100	100	100	100	100	100	100	100	100	100	100	100
251683_g16154.t1 (251683)	100	100	100	100	100	100	100	100	100	100	100	100	100	100	100	100	100
252360_g15029.t1 (252360)	100	100	100	100	100	100	100	100	100	100	100	100	100	100	100	100	100
252365_g13.t1 (252365)	100	100	100	100	100	100	100	100	100	100	100	100	100	100	100	100	100
KAG2926249.1 (4032)	100	100	100	100	100	100	100	100	100	100	100	100	100	100	100	100	100
KAG2944008.1 (4040)	100	100	100	100	100	100	100	100	100	100	100	100	100	100	100	100	100
KAG2764033.1 (P414)	100	100	100	100	100	100	100	100	100	100	100	100	100	100	100	100	100
KAG2977973.1 (P415)	100	100	100	100	100	100	100	100	100	100	100	100	100	100	100	100	100
KAG3010642.1 (P416)	100	100	100	100	100	100	100	100	100	100	100	100	100	100	100	100	100
KAG3221183.1 (P421)	100	100	100	100	100	100	100	100	100	100	100	100	100	100	100	100	100
KAG3088649.1 (PC13-15)	100	100	100	100	100	100	100	100	100	100	100	100	100	100	100	100	100

## Sheet: Pc20813
Homologs in Pytophthora cactorum isolates	KAG2793090.1 (12-420)	KAG2804490.1 (15-13)	KAG2896393.1 (2003-3)	KAG2877666.1 (4032)	KAG2883594.1 (4040)	KAG2976523.1 (62471)	KAG3044550.1 (P295)	KAG2972302.1 (P416)	KAG3227142.1 (P421)	KAG3049510.1 (PC13-15)	KAG2793089.1 (12-420)	KAG2804489.1 (15-13)	KAG2877667.1 (4032)	KAG2883593.1 (4040)	KAG2972301.1 (P416)	KAG3227143.1 (P421)	KAG3049509.1 (PC13-15)	KAG6947239.1 (NZFS3830)	Pc20813 (10300)	251616_g3629.t1 (251616)	251683_g16350.t1 (251683)	KAG2778869.1 (P414)	KAG3193502.1 (11-40)	KAG2869244.1 (15-7)	KAG3206469.1 (17-21)	252360_g17043.t1 (252360)	252365_g955.t1 (252365)	KAG2998766.1 (P415)	KAG4038299.1 (R36-14)
KAG2793090.1 (12-420)	100	100	100	100	100	100	100	100	100	100	89.89	89.89	89.89	89.89	89.89	89.89	89.89	82.14	84.38	84.38	84.38	84.38	84.38	84.38	84.38	84.38	84.38	84.38	84.38
KAG2804490.1 (15-13)	100	100	100	100	100	100	100	100	100	100	89.89	89.89	89.89	89.89	89.89	89.89	89.89	82.14	84.38	84.38	84.38	84.38	84.38	84.38	84.38	84.38	84.38	84.38	84.38
KAG2896393.1 (2003-3)	100	100	100	100	100	100	100	100	100	100	89.89	89.89	89.89	89.89	89.89	89.89	89.89	82.14	84.38	84.38	84.38	84.38	84.38	84.38	84.38	84.38	84.38	84.38	84.38
KAG2877666.1 (4032)	100	100	100	100	100	100	100	100	100	100	89.89	89.89	89.89	89.89	89.89	89.89	89.89	82.14	84.38	84.38	84.38	84.38	84.38	84.38	84.38	84.38	84.38	84.38	84.38
KAG2883594.1 (4040)	100	100	100	100	100	100	100	100	100	100	89.89	89.89	89.89	89.89	89.89	89.89	89.89	82.14	84.38	84.38	84.38	84.38	84.38	84.38	84.38	84.38	84.38	84.38	84.38
KAG2976523.1 (62471)	100	100	100	100	100	100	100	100	100	100	89.89	89.89	89.89	89.89	89.89	89.89	89.89	82.14	84.38	84.38	84.38	84.38	84.38	84.38	84.38	84.38	84.38	84.38	84.38
KAG3044550.1 (P295)	100	100	100	100	100	100	100	100	100	100	89.89	89.89	89.89	89.89	89.89	89.89	89.89	82.14	84.38	84.38	84.38	84.38	84.38	84.38	84.38	84.38	84.38	84.38	84.38
KAG2972302.1 (P416)	100	100	100	100	100	100	100	100	100	100	89.89	89.89	89.89	89.89	89.89	89.89	89.89	82.14	84.38	84.38	84.38	84.38	84.38	84.38	84.38	84.38	84.38	84.38	84.38
KAG3227142.1 (P421)	100	100	100	100	100	100	100	100	100	100	89.89	89.89	89.89	89.89	89.89	89.89	89.89	82.14	84.38	84.38	84.38	84.38	84.38	84.38	84.38	84.38	84.38	84.38	84.38
KAG3049510.1 (PC13-15)	100	100	100	100	100	100	100	100	100	100	89.89	89.89	89.89	89.89	89.89	89.89	89.89	82.14	84.38	84.38	84.38	84.38	84.38	84.38	84.38	84.38	84.38	84.38	84.38
KAG2793089.1 (12-420)	89.89	89.89	89.89	89.89	89.89	89.89	89.89	89.89	89.89	89.89	100	100	100	100	100	100	100	88.31	89.89	89.89	89.89	89.89	89.89	89.89	89.89	89.89	89.89	89.89	89.89
KAG2804489.1 (15-13)	89.89	89.89	89.89	89.89	89.89	89.89	89.89	89.89	89.89	89.89	100	100	100	100	100	100	100	88.31	89.89	89.89	89.89	89.89	89.89	89.89	89.89	89.89	89.89	89.89	89.89
KAG2877667.1 (4032)	89.89	89.89	89.89	89.89	89.89	89.89	89.89	89.89	89.89	89.89	100	100	100	100	100	100	100	88.31	89.89	89.89	89.89	89.89	89.89	89.89	89.89	89.89	89.89	89.89	89.89
KAG2883593.1 (4040)	89.89	89.89	89.89	89.89	89.89	89.89	89.89	89.89	89.89	89.89	100	100	100	100	100	100	100	88.31	89.89	89.89	89.89	89.89	89.89	89.89	89.89	89.89	89.89	89.89	89.89
KAG2972301.1 (P416)	89.89	89.89	89.89	89.89	89.89	89.89	89.89	89.89	89.89	89.89	100	100	100	100	100	100	100	88.31	89.89	89.89	89.89	89.89	89.89	89.89	89.89	89.89	89.89	89.89	89.89
KAG3227143.1 (P421)	89.89	89.89	89.89	89.89	89.89	89.89	89.89	89.89	89.89	89.89	100	100	100	100	100	100	100	88.31	89.89	89.89	89.89	89.89	89.89	89.89	89.89	89.89	89.89	89.89	89.89
KAG3049509.1 (PC13-15)	89.89	89.89	89.89	89.89	89.89	89.89	89.89	89.89	89.89	89.89	100	100	100	100	100	100	100	88.31	89.89	89.89	89.89	89.89	89.89	89.89	89.89	89.89	89.89	89.89	89.89
KAG6947239.1 (NZFS3830)	82.14	82.14	82.14	82.14	82.14	82.14	82.14	82.14	82.14	82.14	88.31	88.31	88.31	88.31	88.31	88.31	88.31	100	99.46	99.46	99.46	99.46	100	100	100	100	100	100	100
Pc20813 (10300)	84.38	84.38	84.38	84.38	84.38	84.38	84.38	84.38	84.38	84.38	89.89	89.89	89.89	89.89	89.89	89.89	89.89	99.46	100	100	100	100	99.49	99.49	99.49	99.49	99.49	99.49	99.49
251616_g3629.t1 (251616)	84.38	84.38	84.38	84.38	84.38	84.38	84.38	84.38	84.38	84.38	89.89	89.89	89.89	89.89	89.89	89.89	89.89	99.46	100	100	100	100	99.49	99.49	99.49	99.49	99.49	99.49	99.49
251683_g16350.t1 (251683)	84.38	84.38	84.38	84.38	84.38	84.38	84.38	84.38	84.38	84.38	89.89	89.89	89.89	89.89	89.89	89.89	89.89	99.46	100	100	100	100	99.49	99.49	99.49	99.49	99.49	99.49	99.49
KAG2778869.1 (P414)	84.38	84.38	84.38	84.38	84.38	84.38	84.38	84.38	84.38	84.38	89.89	89.89	89.89	89.89	89.89	89.89	89.89	99.46	100	100	100	100	99.49	99.49	99.49	99.49	99.49	99.49	99.49
KAG3193502.1 (11-40)	84.38	84.38	84.38	84.38	84.38	84.38	84.38	84.38	84.38	84.38	89.89	89.89	89.89	89.89	89.89	89.89	89.89	100	99.49	99.49	99.49	99.49	100	100	100	100	100	100	100
KAG2869244.1 (15-7)	84.38	84.38	84.38	84.38	84.38	84.38	84.38	84.38	84.38	84.38	89.89	89.89	89.89	89.89	89.89	89.89	89.89	100	99.49	99.49	99.49	99.49	100	100	100	100	100	100	100
KAG3206469.1 (17-21)	84.38	84.38	84.38	84.38	84.38	84.38	84.38	84.38	84.38	84.38	89.89	89.89	89.89	89.89	89.89	89.89	89.89	100	99.49	99.49	99.49	99.49	100	100	100	100	100	100	100
252360_g17043.t1 (252360)	84.38	84.38	84.38	84.38	84.38	84.38	84.38	84.38	84.38	84.38	89.89	89.89	89.89	89.89	89.89	89.89	89.89	100	99.49	99.49	99.49	99.49	100	100	100	100	100	100	100
252365_g955.t1 (252365)	84.38	84.38	84.38	84.38	84.38	84.38	84.38	84.38	84.38	84.38	89.89	89.89	89.89	89.89	89.89	89.89	89.89	100	99.49	99.49	99.49	99.49	100	100	100	100	100	100	100
KAG2998766.1 (P415)	84.38	84.38	84.38	84.38	84.38	84.38	84.38	84.38	84.38	84.38	89.89	89.89	89.89	89.89	89.89	89.89	89.89	100	99.49	99.49	99.49	99.49	100	100	100	100	100	100	100
KAG4038299.1 (R36-14)	84.38	84.38	84.38	84.38	84.38	84.38	84.38	84.38	84.38	84.38	89.89	89.89	89.89	89.89	89.89	89.89	89.89	100	99.49	99.49	99.49	99.49	100	100	100	100	100	100	100

## Sheet: Pc22290
Homologs in Pytophthora cactorum isolates	KAG3201098.1 (17-21)	KAG3006102.1 (62471)	KAG3061052.1 (P295)	KAG2864302.1 (15-7)	251616_g1375.t1 (251616)	251683_g2431.t1 (251683)	252360_g4526.t1 (252360)	252365_g5236.t1 (252365)	Pc22290 (10300)	RAW21315.1 (10300)	KAG2922882.1 (2003-3)	251539_g6932.t1 (251539)	251539_g6933.t1 (251539)	251616_g1376.t1 (251616)	251616_g1377.t1 (251616)	251616_g1378.t1 (251616)	251683_g2432.t1 (251683)	251683_g2433.t1 (251683)	251683_g2434.t1 (251683)	KAG2930638.1 (4032)	KAG2949832.1 (4040)	KAG2779763.1 (P414)	KAG3015228.1 (P416)	KAG3088863.1 (PC13-15)	KAG3181261.1 (11-40)	KAG2817790.1 (12-420)	KAG2836946.1 (15-13)	KAG2993250.1 (P415)
KAG3201098.1 (17-21)	100	100	100	98.87	98.87	98.87	98.87	98.87	99.44	99.44	99.44	99.44	99.44	99.44	99.44	99.44	99.44	99.44	99.44	99.44	99.44	99.44	99.44	99.44	98.87	98.87	98.87	98.87
KAG3006102.1 (62471)	100	100	100	98.87	98.87	98.87	98.87	98.87	99.44	99.44	99.44	99.44	99.44	99.44	99.44	99.44	99.44	99.44	99.44	99.44	99.44	99.44	99.44	99.44	98.87	98.87	98.87	98.87
KAG3061052.1 (P295)	100	100	100	98.87	98.87	98.87	98.87	98.87	99.44	99.44	99.44	99.44	99.44	99.44	99.44	99.44	99.44	99.44	99.44	99.44	99.44	99.44	99.44	99.44	98.87	98.87	98.87	98.87
KAG2864302.1 (15-7)	98.87	98.87	98.87	100	100	100	100	100	99.44	99.44	99.44	99.44	99.44	99.44	99.44	99.44	99.44	99.44	99.44	99.44	99.44	99.44	99.44	99.44	99.53	99.53	99.53	99.53
251616_g1375.t1 (251616)	98.87	98.87	98.87	100	100	100	100	100	99.44	99.44	99.44	99.44	99.44	99.44	99.44	99.44	99.44	99.44	99.44	99.44	99.44	99.44	99.44	99.44	99.53	99.53	99.53	99.53
251683_g2431.t1 (251683)	98.87	98.87	98.87	100	100	100	100	100	99.44	99.44	99.44	99.44	99.44	99.44	99.44	99.44	99.44	99.44	99.44	99.44	99.44	99.44	99.44	99.44	99.53	99.53	99.53	99.53
252360_g4526.t1 (252360)	98.87	98.87	98.87	100	100	100	100	100	99.44	99.44	99.44	99.44	99.44	99.44	99.44	99.44	99.44	99.44	99.44	99.44	99.44	99.44	99.44	99.44	99.53	99.53	99.53	99.53
252365_g5236.t1 (252365)	98.87	98.87	98.87	100	100	100	100	100	99.44	99.44	99.44	99.44	99.44	99.44	99.44	99.44	99.44	99.44	99.44	99.44	99.44	99.44	99.44	99.44	99.53	99.53	99.53	99.53
Pc22290 (10300)	99.44	99.44	99.44	99.44	99.44	99.44	99.44	99.44	100	100	100	100	100	100	100	100	100	100	100	100	100	100	100	100	99.44	99.44	99.44	99.44
RAW21315.1 (10300)	99.44	99.44	99.44	99.44	99.44	99.44	99.44	99.44	100	100	100	100	100	100	100	100	100	100	100	100	100	100	100	100	99.44	99.44	99.44	99.44
KAG2922882.1 (2003-3)	99.44	99.44	99.44	99.44	99.44	99.44	99.44	99.44	100	100	100	100	100	100	100	100	100	100	100	100	100	100	100	100	99.44	99.44	99.44	99.44
251539_g6932.t1 (251539)	99.44	99.44	99.44	99.44	99.44	99.44	99.44	99.44	100	100	100	100	100	100	100	100	100	100	100	100	100	100	100	100	99.44	99.44	99.44	99.44
251539_g6933.t1 (251539)	99.44	99.44	99.44	99.44	99.44	99.44	99.44	99.44	100	100	100	100	100	100	100	100	100	100	100	100	100	100	100	100	99.44	99.44	99.44	99.44
251616_g1376.t1 (251616)	99.44	99.44	99.44	99.44	99.44	99.44	99.44	99.44	100	100	100	100	100	100	100	100	100	100	100	100	100	100	100	100	99.44	99.44	99.44	99.44
251616_g1377.t1 (251616)	99.44	99.44	99.44	99.44	99.44	99.44	99.44	99.44	100	100	100	100	100	100	100	100	100	100	100	100	100	100	100	100	99.44	99.44	99.44	99.44
251616_g1378.t1 (251616)	99.44	99.44	99.44	99.44	99.44	99.44	99.44	99.44	100	100	100	100	100	100	100	100	100	100	100	100	100	100	100	100	99.44	99.44	99.44	99.44
251683_g2432.t1 (251683)	99.44	99.44	99.44	99.44	99.44	99.44	99.44	99.44	100	100	100	100	100	100	100	100	100	100	100	100	100	100	100	100	99.44	99.44	99.44	99.44
251683_g2433.t1 (251683)	99.44	99.44	99.44	99.44	99.44	99.44	99.44	99.44	100	100	100	100	100	100	100	100	100	100	100	100	100	100	100	100	99.44	99.44	99.44	99.44
251683_g2434.t1 (251683)	99.44	99.44	99.44	99.44	99.44	99.44	99.44	99.44	100	100	100	100	100	100	100	100	100	100	100	100	100	100	100	100	99.44	99.44	99.44	99.44
KAG2930638.1 (4032)	99.44	99.44	99.44	99.44	99.44	99.44	99.44	99.44	100	100	100	100	100	100	100	100	100	100	100	100	100	100	100	100	99.44	99.44	99.44	99.44
KAG2949832.1 (4040)	99.44	99.44	99.44	99.44	99.44	99.44	99.44	99.44	100	100	100	100	100	100	100	100	100	100	100	100	100	100	100	100	99.44	99.44	99.44	99.44
KAG2779763.1 (P414)	99.44	99.44	99.44	99.44	99.44	99.44	99.44	99.44	100	100	100	100	100	100	100	100	100	100	100	100	100	100	100	100	99.44	99.44	99.44	99.44
KAG3015228.1 (P416)	99.44	99.44	99.44	99.44	99.44	99.44	99.44	99.44	100	100	100	100	100	100	100	100	100	100	100	100	100	100	100	100	99.44	99.44	99.44	99.44
KAG3088863.1 (PC13-15)	99.44	99.44	99.44	99.44	99.44	99.44	99.44	99.44	100	100	100	100	100	100	100	100	100	100	100	100	100	100	100	100	99.44	99.44	99.44	99.44
KAG3181261.1 (11-40)	98.87	98.87	98.87	99.53	99.53	99.53	99.53	99.53	99.44	99.44	99.44	99.44	99.44	99.44	99.44	99.44	99.44	99.44	99.44	99.44	99.44	99.44	99.44	99.44	100	100	100	100
KAG2817790.1 (12-420)	98.87	98.87	98.87	99.53	99.53	99.53	99.53	99.53	99.44	99.44	99.44	99.44	99.44	99.44	99.44	99.44	99.44	99.44	99.44	99.44	99.44	99.44	99.44	99.44	100	100	100	100
KAG2836946.1 (15-13)	98.87	98.87	98.87	99.53	99.53	99.53	99.53	99.53	99.44	99.44	99.44	99.44	99.44	99.44	99.44	99.44	99.44	99.44	99.44	99.44	99.44	99.44	99.44	99.44	100	100	100	100
KAG2993250.1 (P415)	98.87	98.87	98.87	99.53	99.53	99.53	99.53	99.53	99.44	99.44	99.44	99.44	99.44	99.44	99.44	99.44	99.44	99.44	99.44	99.44	99.44	99.44	99.44	99.44	100	100	100	100
