# Supplementary material for: Transcriptome analysis of Phytophthora cactorum infecting strawberry identified RXLR effectors that induce cell death when transiently expressed in Nicotiana benthamiana
Source: Front Plant Sci. 2024 May 24;15:1379970. doi: 10.3389/fpls.2024.1379970 (PMC11157022; doi:10.3389/fpls.2024.1379970)
Supplement: Supplementary file 7 [file DataSheet_6.xlsx]

## Sheet: Description
α	rate of synonymous substitutions
β	rate of nonsynonymous substitutions
Prob[α<β]	posterior probability of positive selection
	sites with a posterior probability >0.9 is considered to be significant
Prob[α>β]	posterior probability of negative selection
	sites with a posterior probability >0.9 is considered to be significant
Pc741	Amino acid selection site on cell death inducing RXLR effector PC110_g741 (amino acid length 390) and its homologs (amino acid alignment length 458)
Pc8318	Amino acid selection site on cell death inducing RXLR effector PC110_g8318 (amino acid length 371) and its homologs (amino acid alignment length 371)
Pc20813	Amino acid selection site on cell death inducing RXLR effector PC110_g20813 (amino acid length 198) and its homologs (amino acid alignment length 199)
Pc22290	Amino acid selection site on cell death inducing RXLR effector PC110_g22290 (amino acid length 177) and its homologs (amino acid alignment length 241)

## Sheet: Amino acid selection
Cell death inducing RXLR effector	Selection	Selection site in RXLR effector	Selection site in aligned homologs	Amino acid	α	β	β-α	Prob[α<β]	Prob[α>β]
Pc741	positive	207	275	Aspartic acid	2.99	33.42	30.43	0.95	0.02
		216	284	Lysine	2.92	34.32	31.39	0.95	0.01
		291	359	Alanine	2.4	30.9	28.5	0.95	0.02
		292	360	Alanine	3.74	30.93	27.19	0.93	0.03
	negative	118	118	Isoleucine	24.2	1.81	-22.39	0.07	0.9
		201	269	Serine	22.9	1.52	-21.37	0.06	0.91
		202	270	Proline	25.37	1.24	-24.12	0.05	0.93
		212	280	Aspartic acid	36.97	2.01	-34.96	0	0.97
		305	373	Tyrosine	24.62	1.96	-22.65	0.06	0.91
		341	409	Serine	24.17	1.51	-22.65	0.06	0.91
Pc8318	positive	187	187	Threonine	4.61	34.81	30.2	0.03	0.92
	negative	176	176	Lysine	26	1.53	-24.47	0.92	0.05
		183	183	Arginine	25.91	1.87	-24.03	0.92	0.05
		194	194	Threonine	23.84	1.57	-22.27	0.91	0.06
		226	226	Arginine	25.85	1.87	-23.98	0.92	0.05
		233	233	Lysine	26	1.53	-24.47	0.92	0.05
		322	322	Serine	27.68	2.49	-25.19	0.91	0.05
Pc20813	positive	82	82	Serine	3.88	33.13	29.24	0.93	0.03
		113	113	Serine	2.99	26.09	23.1	0.93	0.03
		196	197	Alanine	2.03	15.28	13.25	0.9	0.06
Pc22290	negative	82	82	Aspartic acid	30.2	3.19	-27.01	0.05	0.91
